# Supplementary material for: piRNA-disease association prediction based on multi-channel graph variational autoencoder
Source: PeerJ Comput Sci. 2024 Jul 23;10:e2216. doi: 10.7717/peerj-cs.2216 (PMC11323097; doi:10.7717/peerj-cs.2216)
Supplement: Supplemental Information 1 [file peerj-cs-10-2216-s001.zip]

Archive with 19 entries (17 files):
- main.py
- model.py
- tools.py
- visualization.py
- case study/
- case study/1_renal cell carcinoma.csv
- case study/2_alzheimer disease.csv
- Graphormer_test/
- Graphormer_test/dataset.py
- Graphormer_test/Graphormer_model.py
- Graphormer_test/main.py
- Graphormer_test/model.py
- Graphormer_test/RDA_main.py
- case_study.py
- GraphormerLayer_test.py
- iPiDA-ablation.py
- iPiDA-NN.py
- iPiDA-VAE.py
- iPiDA-VGAE-noNN.py
