# Supplementary material for: piRNA-disease association prediction based on multi-channel graph variational autoencoder
Source: PeerJ Comput Sci. 2024 Jul 23;10:e2216. doi: 10.7717/peerj-cs.2216 (PMC11323097; doi:10.7717/peerj-cs.2216)
Supplement: Supplemental Information 1 [file peerj-cs-10-2216-s001.zip › model.py]

import time
import dgl
import torch
import torch.nn as nn
import torch.nn.functional as F
import copy, random
import numpy as np
import copy
import pandas as pd
from tqdm import tqdm
from sklearn.metrics import accuracy_score
from tools import *

from dgl.nn.pytorch import SGConv, GraphConv, GATConv, GINConv
from dgl.nn.pytorch import GraphormerLayer

device = torch.device('cuda:1') if torch.cuda.is_available() else torch.device('cpu')


# device = torch.device('cpu')


class VGAEModel(nn.Module):
    def __init__(self, input_dim, hidden_dim1, hidden_dim2, dropout):
        super(VGAEModel, self).__init__()
        self.hidden_dim2 = hidden_dim2
        self.hidden1 = GraphConv(input_dim, hidden_dim1, weight=True, bias=True, activation=F.relu,
                                 allow_zero_in_degree=True)
        self.z_mean = GraphConv(hidden_dim1, hidden_dim2, weight=True, bias=True, activation=lambda x: x,
                                allow_zero_in_degree=True)
        self.z_log_std = GraphConv(hidden_dim1, hidden_dim2, weight=True, bias=True, activation=lambda x: x,
                                   allow_zero_in_degree=True)
        self.dc = InnerProductDecoder(dropout, act=lambda x: x)

    def forward(self, g, features):
        h = self.hidden1(g, features)  # 第一层得到输出h
        self.mean = self.z_mean(g, h)  # 第二层求均值
        self.log_std = self.z_log_std(g, h)  # 第二层求方差
        gaussian_noise = torch.randn(features.size(0), self.hidden_dim2).to(
            device)  # 标准高斯分布采样，大小是features_size*hidden2_dim
        represrntation = self.mean + gaussian_noise * torch.exp(self.log_std).to(
            device)  # 这里其实是reparameterization trick，具体看公式1和代码如何对应
        pre = torch.sigmoid(self.dc(represrntation))  # 得到最后的预测值

        return pre, represrntation


class VAEModel(nn.Module):
    def __init__(self, input_dim, hidden_dim1, hidden_dim2, dropout):
        super(VAEModel, self).__init__()
        self.hidden_dim2 = hidden_dim2
        self.hidden1 = nn.Linear(input_dim, hidden_dim1, bias=True)
        self.z_mean = nn.Linear(hidden_dim1, hidden_dim2, bias=True)
        self.z_log_std = nn.Linear(hidden_dim1, hidden_dim2, bias=True)
        self.dc = InnerProductDecoder(dropout, act=lambda x: x)

    def forward(self, features):
        features = torch.Tensor(features).to(device)
        h = self.hidden1(features)  # 第一层得到输出h
        self.mean = self.z_mean(h)  # 第二层求均值
        self.log_std = self.z_log_std(h)  # 第二层求方差
        gaussian_noise = torch.randn(features.size(0), self.hidden_dim2).to(
            device)  # 标准高斯分布采样，大小是features_size*hidden2_dim
        represrntation = self.mean + gaussian_noise * torch.exp(self.log_std).to(
            device)  # 这里其实是reparameterization trick，具体看公式1和代码如何对应
        pre = torch.sigmoid(self.dc(represrntation))  # 得到最后的预测值

        return pre, represrntation


class GCN(nn.Module):
    def __init__(self,
                 input_dim,  # 输入维度
                 hidden_dim1,  # 隐藏层维度
                 out_put,  # 输出层维度
                 feat_drop  # 特征层的丢弃率
                 ):
        super(GCN, self).__init__()
        self.conv1 = GraphConv(input_dim, hidden_dim1, weight=True, bias=True, activation=F.relu,
                               allow_zero_in_degree=True)
        self.conv2 = GraphConv(hidden_dim1, out_put, weight=True, bias=True, activation=F.relu,
                               allow_zero_in_degree=True)
        # 点积层还原链接预测
        self.dc = InnerProductDecoder(feat_drop, act=lambda x: x)

    def forward(self, g, inputs):
        h = self.conv1(g, inputs)
        h = F.relu(h)
        self.mean = self.conv2(g, h)  # 第二层求均值
        self.log_std = self.conv2(g, h)  # 第二层求方差
        h = self.conv2(g, h)
        return self.dc(h), h


class GAT(nn.Module):
    def __init__(self,
                 num_layers,  # 层数
                 in_dim,  # 输入维度
                 num_hidden,  # 隐藏层维度
                 out_put,  # 输出层维度
                 heads,  # 多头注意力的计算次数
                 feat_drop,  # 特征层的丢弃率
                 attn_drop,  # 注意力分数的丢弃率
                 negative_slope,  # LeakyReLU激活函数的负向参数
                 ):
        super(GAT, self).__init__()
        self.num_layers = num_layers
        self.gat_layers = nn.ModuleList()
        self.activation = F.relu
        self.gat_layers.append(GATConv(in_feats=in_dim, out_feats=num_hidden, num_heads=heads[0],
                                       feat_drop=feat_drop, attn_drop=attn_drop, negative_slope=negative_slope,
                                       activation=self.activation))
        # 定义隐藏层
        for l in range(1, num_layers):
            # 多头注意力 the in_dim = num_hidden * num_heads
            self.gat_layers.append(GATConv(
                num_hidden * heads[l - 1], num_hidden, heads[l],
                feat_drop, attn_drop, negative_slope, self.activation))
        # 输出层
        self.gat_layers.append(GATConv(
            num_hidden * heads[-2], out_put, heads[-1],
            feat_drop, attn_drop, negative_slope, None))

        # 点积层还原链接预测
        self.dc = InnerProductDecoder(feat_drop, act=lambda x: x)

    def forward(self, g, inputs):
        h = inputs
        for l in range(self.num_layers):  # 隐藏层
            h = self.gat_layers[l](g, h).flatten(1)
        # 输出层
        logits = self.gat_layers[-1](g, h).mean(1)
        return self.dc(logits), logits


class Graphormer(nn.Module):
    def __init__(self,
                 input_dim,  # 输入维度
                 hidden_dim1,  # 隐藏层维度
                 num_heads,  # 输出层维度
                 feat_drop  # 特征层的丢弃率
                 ):
        super(Graphormer, self).__init__()
        self.Graphormer_net = GraphormerLayer(feat_size=input_dim,
                                              hidden_size=hidden_dim1,
                                              num_heads=num_heads)
        self.num_heads = num_heads
        # 点积层还原链接预测
        self.dc = InnerProductDecoder(feat_drop, act=lambda x: x)

    def forward(self, matrix, inputs):
        # 将特征矩阵求点积
        inputs = torch.tensor(self.dc(inputs))
        inputs = torch.cat([inputs]*self.num_heads, dim=0)
        matrix = torch.tensor(matrix, dtype=torch.float32).to(device)
        # 调整inputs和matrix的形状
        matrix = torch.reshape(matrix, (1, matrix.shape[1], matrix.shape[1]))
        inputs = torch.reshape(inputs, (1, inputs.shape[1], inputs.shape[1], self.num_heads))
        h = self.Graphormer_net(matrix, inputs)
        h = torch.squeeze(h, dim=0)
        return self.dc(h), h


class InnerProductDecoder(nn.Module):
    """Decoder for using inner product for prediction."""

    def __init__(self, dropout, act=torch.sigmoid):
        super(InnerProductDecoder, self).__init__()
        self.dropout = dropout
        self.act = act

    def forward(self, z):
        z = F.dropout(z, self.dropout, training=self.training)
        adj = self.act(torch.mm(z, z.t()))
        return adj


class MLPModel(nn.Module):
    def __init__(self, input_dim, hidden_dim1, hidden_dim2, output_dim):
        super(MLPModel, self).__init__()
        self.MLP_hidden_layer1 = nn.Linear(input_dim, hidden_dim1)
        self.MLP_hidden_layer2 = nn.Linear(hidden_dim1, hidden_dim2)
        self.MLP_output_layer = nn.Linear(hidden_dim2, output_dim)

    def fit(self, x):
        h = self.MLP_hidden_layer1(x)  # 第一层神经网络
        h = nn.ReLU()(h)  # 激活函数
        h = self.MLP_hidden_layer2(h)  # 第二层神经网络
        h = nn.ReLU()(h)  # 激活函数
        output_emb = self.MLP_output_layer(h)  # 输出层神经网络
        output_emb = torch.sigmoid(output_emb)
        return output_emb

    def predict_proba(self, test_x):
        test_x = torch.Tensor(np.array(test_x.cpu())).to(device)  # 防止存在pandas的类型的数据
        pre = self.fit(test_x)  # 将训练好的模型用来预测最后的值
        # 输出正样本的概率值
        pre = pre.detach().cpu().numpy()  # 将最终的值转化为CPU，且为numpy的格式
        return pre


class MLPClf(nn.Module):
    def __init__(self, input_dim, hidden_dim1, hidden_dim2, output_dim, epoch, lr=1e-3):
        super(MLPClf, self).__init__()
        self.model = MLPModel(input_dim=input_dim,
                              hidden_dim1=hidden_dim1,
                              hidden_dim2=hidden_dim2,
                              # hidden_dim3=hidden_dim3,
                              output_dim=output_dim).to(device)
        self.MLP_hidden_layer1 = nn.Linear(input_dim, hidden_dim1)
        self.MLP_hidden_layer2 = nn.Linear(hidden_dim1, hidden_dim2)
        # self.MLP_hidden_layer3 = nn.Linear(hidden_dim2, hidden_dim3)
        self.MLP_output_layer = nn.Linear(hidden_dim2, output_dim)
        self.epoch = epoch
        self.lr = lr
        self.input_dim = input_dim
        self.hidden1 = hidden_dim1
        self.hidden2 = hidden_dim2
        # self.hidden3 = hidden_dim3
        self.output_dim = output_dim

    def fit(self, train_x, train_y):
        train_x = torch.Tensor(np.array(train_x)).to(device)  # 防止存在pandas的类型的数据
        train_y = torch.Tensor(np.array(train_y)).to(device)  # 防止存在pandas的类型的数据
        # 初始化优化函数
        optimizer = torch.optim.Adam(self.model.parameters(), lr=self.lr)
        # 初始化损失函数
        loss_function = torch.nn.BCEWithLogitsLoss()
        # 训练网络
        for i in range(self.epoch):
            t = time.time()
            pre = self.model.fit(train_x)
            loss = loss_function(pre.view(-1), train_y.view(-1))
            optimizer.zero_grad()
            loss.backward()
            optimizer.step()
        # 打印损失
        # print("Epoch:", '%04d' % (i + 1), "train_loss=", "{:.5f}".format(loss.item()),
        # 	  "time=", "{:.5f}".format(time.time() - t))
        return self

    def predict(self, test_x):
        pre_x = torch.Tensor(np.array(test_x)).to(device)  # 防止存在pandas的类型的数据
        pre = self.model.predict_proba(pre_x)[:, 1]
        pre[pre > 0.5] = 1
        pre[pre < 0.5] = 0
        return pre.tolist()

    def predict_proba(self, test_x):
        pre_x = torch.Tensor(np.array(test_x)).to(device)  # 防止存在pandas的类型的数据
        pre = self.model.predict_proba(pre_x)
        return pre
