# Supplementary material for: piRNA-disease association prediction based on multi-channel graph variational autoencoder
Source: PeerJ Comput Sci. 2024 Jul 23;10:e2216. doi: 10.7717/peerj-cs.2216 (PMC11323097; doi:10.7717/peerj-cs.2216)
Supplement: Supplemental Information 1 [file peerj-cs-10-2216-s001.zip › case study/1_renal cell carcinoma.csv]

disease	piRNA	label	pre_score	pre_label
renal cell carcinoma	1005	1	0.9993942	1
	1312	1	0.9993419	1
	100	1	0.99933076	1
	3402	0	0.999281	1
	22	1	0.9992524	1
	1313	1	0.9992113	1
	271	1	0.99920505	1
	1231	1	0.99920183	1
	1366	1	0.9991886	1
	106	1	0.99917716	1
	1307	1	0.9991704	1
	1558	1	0.999161	1
	1809	1	0.9991518	1
	35	1	0.9991291	1
	267	1	0.9991085	1
	725	1	0.9991059	1
	737	1	0.99908185	1
	1416	1	0.9990771	1
	660	1	0.99905664	1
	832	1	0.9990402	1
