# Supplementary material for: piRNA-disease association prediction based on multi-channel graph variational autoencoder
Source: PeerJ Comput Sci. 2024 Jul 23;10:e2216. doi: 10.7717/peerj-cs.2216 (PMC11323097; doi:10.7717/peerj-cs.2216)
Supplement: Supplemental Information 1 [file peerj-cs-10-2216-s001.zip › case study/2_alzheimer disease.csv]

disease	piRNA	label	pre_score	pre_label
alzheimer disease	23-28851	1	0.8986197	1
	2058-	1	0.8823423	1
	4314	0	0.8740853	1
	1510	0	0.86778295	1
	2115	0	0.8261316	1
	2038	0	0.7729804	1
	923	0	0.7599846	1
	2097	1	0.75132066	1
	1592	0	0.7278725	1
	30	0	0.7277673	1
	2163	1	0.7133766	1
	2108	1	0.7104691	1
	1973	1	0.688816	1
	2119	1	0.6882342	1
	165	0	0.68254644	1
	2021	0	0.65313655	1
	2068	0	0.64736515	1
	662	0	0.63367724	1
	54	0	0.63006955	1
	2047	0	0.61506414	1
