# Supplementary material for: piRNA-disease association prediction based on multi-channel graph variational autoencoder
Source: PeerJ Comput Sci. 2024 Jul 23;10:e2216. doi: 10.7717/peerj-cs.2216 (PMC11323097; doi:10.7717/peerj-cs.2216)
Supplement: Supplemental Information 2 [file peerj-cs-10-2216-s002.zip]

Archive with 5 entries (5 files):
- Disease.csv
- DiseaseSemanticFeature.csv
- pi_association_matrix.csv
- PiKmerFeature.csv
- piRNA.csv
