# Supplementary material for: piRNA-disease association prediction based on multi-channel graph variational autoencoder
Source: PeerJ Comput Sci. 2024 Jul 23;10:e2216. doi: 10.7717/peerj-cs.2216 (PMC11323097; doi:10.7717/peerj-cs.2216)
Supplement: Supplemental Information 2 [file peerj-cs-10-2216-s002.zip › DiseaseSemanticFeature.csv]

1.064538457	0.051138104	0.138871894	0.266014681	0.213706992	0.322849909	0	0	0.159509697	0.045594755	0.022997759	0.023296725	0.179757661	0	0	0.193841097	0.124743908	0.079252128	0.150609566	0	0.192452943
0.051138104	1.190550898	0.182165027	0.065609276	0.105270883	0.741594187	0	0	0.214714293	0.071662802	0.045221564	0.657477065	0.070538926	0	0	0.097266931	0.055287354	0	0.066521179	0	0.096536411
0.138871894	0.182165027	0.931102095	0.147737234	0.191280119	0.140712837	0	0	0.310423052	0.163189413	0.140215198	0.142474414	0.16031585	0	0.040528671	0.174947828	0.151601338	0	0.098200199	0	0.173460101
0.266014681	0.065609276	0.147737234	1.156917478	0.200695878	0.268584379	0	0	0.16839329	0.174947828	0.11018444	0.037145391	0.057578721	0	0	0.241621966	0.04472937	0	0.147937306	0	0.24007229
0.213706992	0.105270883	0.191280119	0.200695878	1.002952444	0.216252938	0	0	0.515967615	0.094061851	0.071227498	0.072246589	0.092581263	0	0	0.113310151	0.08062609	0	0.174385114	0	0.112433471
0.322849909	0.741594187	0.140712837	0.268584379	0.216252938	1.038877618	0	0	0.162035327	0.046171678	0.023296725	0.338434663	0.045482815	0	0	0.069872012	0.03161272	0	0.153135197	0	0.069355456
0	0	0	0	0	0	1.013216779	0	0	0	0	0	0	0	0	0	0	0	0	0	0
0	0	0	0	0	0	0	0.164229369	0	0	0	0	0	0	0	0	0	0	0	0	0
0.159509697	0.214714293	0.310423052	0.16839329	0.515967615	0.162035327	0	0	0.872122653	0.189611277	0.163314502	0.166568091	0.185555761	0	0	0.198982703	0.177449101	0	0.117760065	0	0.197029366
0.045594755	0.071662802	0.163189413	0.174947828	0.094061851	0.046171678	0	0	0.189611277	0.961895101	0.283444617	0.041111518	0.063051071	0	0	0.086368082	0.049565343	0	0.059907414	0	0.085663194
0.022997759	0.045221564	0.140215198	0.11018444	0.071227498	0.023296725	0	0	0.163314502	0.283444617	0.943932514	0.016626823	0.039793574	0	0	0.065254378	0.025060891	0	0.051636275	0	0.064708948
0.023296725	0.657477065	0.142474414	0.037145391	0.072246589	0.338434663	0	0	0.166568091	0.041111518	0.016626823	0.918271675	0.04037239	0	0	0.065964638	0.025479266	0	0.052720804	0	0.065393841
0.179757661	0.070538926	0.16031585	0.057578721	0.092581263	0.045482815	0	0	0.185555761	0.063051071	0.039793574	0.04037239	0.992688108	0	0	0.483479688	0.194651748	0.198261373	0.058555576	0	0.253953146
0	0	0	0	0	0	0	0	0	0	0	0	0	0.164229369	0	0	0	0	0	0	0
0	0	0.040528671	0	0	0	0	0	0	0	0	0	0	0	1.095331464	0	0	0	0	0	0
0.193841097	0.097266931	0.174947828	0.241621966	0.113310151	0.069872012	0	0	0.198982703	0.086368082	0.065254378	0.065964638	0.483479688	0	0	1.187710484	0.205906365	0.178917482	0.062371954	0	0.54613558
0.124743908	0.055287354	0.151601338	0.04472937	0.08062609	0.03161272	0	0	0.177449101	0.049565343	0.025060891	0.025479266	0.194651748	0	0	0.205906365	0.910573423	0.156946603	0.05618299	0	0.359614979
0.079252128	0	0	0	0	0	0	0	0	0	0	0	0.198261373	0	0	0.178917482	0.156946603	0.879780417	0	0	0.157586383
0.150609566	0.066521179	0.098200199	0.147937306	0.174385114	0.153135197	0	0	0.117760065	0.059907414	0.051636275	0.052720804	0.058555576	0	0	0.062371954	0.05618299	0	0.787401396	0	0.061720842
0	0	0	0	0	0	0	0	0	0	0	0	0	0	0	0	0	0	0	0.84898741	0
0.192452943	0.096536411	0.173460101	0.24007229	0.112433471	0.069355456	0	0	0.197029366	0.085663194	0.064708948	0.065393841	0.253953146	0	0	0.54613558	0.359614979	0.157586383	0.061720842	0	1.208239155
