# Supplementary material for: piRNA-disease association prediction based on multi-channel graph variational autoencoder
Source: PeerJ Comput Sci. 2024 Jul 23;10:e2216. doi: 10.7717/peerj-cs.2216 (PMC11323097; doi:10.7717/peerj-cs.2216)
Supplement: Supplemental Information 2 [file peerj-cs-10-2216-s002.zip › PiKmerFeature.csv]

0	0	0	0	0	0	0	0	0	0.1	0	0.033333333	0.066666667	0	0	0	0	0	0	0.033333333	0	0	0	0	0	0	0	0.033333333	0	0	0.033333333	0	0	0	0.033333333	0	0.033333333	0	0.033333333	0.033333333	0	0	0	0.1	0.033333333	0	0.1	0.033333333	0	0
0	0.04	0	0	0.04	0	0	0	0.04	0	0.04	0.12	0	0	0	0	0	0	0.04	0	0	0	0	0	0	0	0	0	0	0	0	0.04	0.04	0	0.08	0	0	0.04	0	0.04	0	0.04	0.04	0	0.04	0	0.04	0.04	0	0
0	0.034482759	0	0	0.034482759	0	0.034482759	0.034482759	0.034482759	0.034482759	0.034482759	0	0	0	0	0	0	0.034482759	0.034482759	0	0	0	0	0	0.034482759	0	0	0.068965517	0	0.034482759	0	0	0.034482759	0.034482759	0.068965517	0	0.034482759	0	0.034482759	0	0.068965517	0.034482759	0.034482759	0	0	0.034482759	0.034482759	0	0	0
0	0	0	0	0.033333333	0	0	0	0.033333333	0	0.066666667	0.066666667	0	0	0.033333333	0	0	0	0	0	0	0	0	0	0	0	0	0	0	0	0	0	0	0	0.066666667	0	0	0	0	0	0	0	0	0.1	0.1	0	0	0.1	0	0.033333333
0	0	0	0	0	0	0.038461538	0.038461538	0	0	0	0	0	0	0	0.076923077	0	0.038461538	0	0	0	0	0	0	0	0	0	0.038461538	0	0	0.115384615	0	0	0	0	0.076923077	0	0	0	0.038461538	0	0	0	0	0	0.038461538	0.076923077	0.038461538	0	0
0	0	0	0	0	0	0	0	0.074074074	0.037037037	0	0.037037037	0	0	0.037037037	0	0	0	0.037037037	0	0	0	0	0.037037037	0.037037037	0	0.037037037	0	0	0	0.037037037	0	0	0	0.111111111	0.037037037	0	0	0.037037037	0	0	0.037037037	0.037037037	0.074074074	0	0.111111111	0	0	0	0
0.107142857	0	0.035714286	0.035714286	0.035714286	0	0	0	0.035714286	0	0	0.035714286	0	0.071428571	0.035714286	0	0.035714286	0.035714286	0	0	0	0	0	0	0	0	0	0	0	0.035714286	0.035714286	0	0.035714286	0	0.035714286	0.071428571	0	0	0	0	0	0	0	0.035714286	0	0	0.071428571	0	0	0
0	0.038461538	0	0.038461538	0.038461538	0	0	0	0.038461538	0	0.038461538	0	0.038461538	0	0.038461538	0	0.038461538	0	0.038461538	0	0	0.038461538	0	0.038461538	0	0	0	0	0	0	0.038461538	0.038461538	0	0	0	0.038461538	0.038461538	0.038461538	0	0	0	0	0	0.038461538	0	0.038461538	0.038461538	0	0.038461538	0
0	0	0.041666667	0	0	0	0	0	0	0	0.041666667	0.083333333	0	0	0	0	0	0	0	0	0	0	0.041666667	0	0.041666667	0	0	0.041666667	0	0	0	0	0	0	0.041666667	0	0	0.041666667	0	0	0	0.083333333	0	0.041666667	0.041666667	0.041666667	0.083333333	0.041666667	0.041666667	0
0.034482759	0	0.034482759	0	0.034482759	0	0	0	0.034482759	0	0	0.103448276	0.034482759	0	0	0	0	0	0.068965517	0	0	0	0	0.034482759	0	0	0	0	0	0.034482759	0.034482759	0	0	0.034482759	0	0.034482759	0.034482759	0	0	0.034482759	0	0	0	0.034482759	0	0.034482759	0.103448276	0	0.034482759	0
0.034482759	0.068965517	0.034482759	0	0.068965517	0.034482759	0	0.034482759	0.034482759	0.068965517	0	0.034482759	0	0	0	0	0.068965517	0.068965517	0.034482759	0	0.034482759	0.034482759	0	0	0	0	0	0	0	0	0	0.034482759	0	0	0.034482759	0	0.034482759	0	0	0.034482759	0	0	0	0	0.034482759	0	0.034482759	0	0.034482759	0
0	0.037037037	0	0	0.037037037	0	0	0	0	0.037037037	0	0.074074074	0	0	0.037037037	0	0	0	0.074074074	0.037037037	0	0	0	0.037037037	0	0	0.037037037	0	0	0	0.037037037	0	0.037037037	0	0	0	0.037037037	0	0	0	0	0	0.037037037	0.074074074	0	0.111111111	0	0.037037037	0	0
0	0	0	0	0	0	0	0	0.033333333	0	0.033333333	0.1	0.033333333	0	0	0.033333333	0	0	0	0	0	0	0	0	0	0	0	0	0	0	0	0	0	0	0.033333333	0.033333333	0	0	0	0	0	0	0.066666667	0.066666667	0.133333333	0	0.033333333	0.033333333	0	0
0	0	0	0	0	0	0	0	0	0.034482759	0.034482759	0	0	0	0.034482759	0.034482759	0.034482759	0	0	0	0.034482759	0	0	0	0	0	0	0	0	0	0.034482759	0.034482759	0	0	0.068965517	0	0	0.034482759	0	0.068965517	0.034482759	0.034482759	0	0.034482759	0.034482759	0	0.068965517	0	0	0
0	0.041666667	0	0	0.041666667	0	0	0	0.041666667	0	0	0.041666667	0	0	0.041666667	0	0	0	0.041666667	0.041666667	0	0	0	0.041666667	0	0	0.041666667	0	0	0	0.041666667	0	0.041666667	0	0.041666667	0	0	0	0	0	0	0	0.041666667	0.083333333	0	0.125	0	0	0	0
0	0.033333333	0	0.033333333	0.033333333	0	0	0.066666667	0.033333333	0	0.033333333	0	0	0	0.033333333	0	0.033333333	0.066666667	0	0	0	0	0	0	0	0	0	0	0	0.033333333	0.033333333	0	0.033333333	0	0.033333333	0	0.033333333	0	0	0	0	0.033333333	0	0.1	0.033333333	0	0.033333333	0	0	0
0.035714286	0	0.035714286	0	0.035714286	0	0	0	0	0	0.035714286	0	0	0	0	0	0.035714286	0	0	0	0	0.035714286	0	0.071428571	0	0	0	0.035714286	0.035714286	0.035714286	0.035714286	0	0	0	0	0	0	0	0.035714286	0	0	0.035714286	0	0.035714286	0	0.035714286	0.071428571	0.035714286	0	0.035714286
0	0.035714286	0	0.071428571	0.035714286	0	0.035714286	0.035714286	0	0	0.035714286	0	0.035714286	0	0.035714286	0	0.035714286	0	0	0	0	0	0	0	0	0	0	0.035714286	0	0.035714286	0.071428571	0	0.071428571	0.035714286	0.035714286	0	0	0	0	0	0.035714286	0	0	0	0	0.035714286	0.035714286	0	0	0.035714286
0	0	0	0	0	0.033333333	0	0	0	0	0.066666667	0.033333333	0	0	0.033333333	0.033333333	0	0	0	0	0	0	0	0.033333333	0.033333333	0	0	0	0.033333333	0	0	0	0	0	0.1	0.033333333	0	0	0.033333333	0	0.033333333	0.033333333	0	0.033333333	0.066666667	0	0.033333333	0.033333333	0	0.033333333
0	0	0	0	0	0.034482759	0	0	0.034482759	0	0.068965517	0	0	0	0.034482759	0.034482759	0	0	0	0	0	0	0	0.034482759	0.034482759	0	0	0	0.034482759	0	0	0	0.034482759	0	0.103448276	0.034482759	0	0	0.034482759	0	0.034482759	0.034482759	0	0.034482759	0.034482759	0	0.034482759	0.034482759	0	0.034482759
0.041666667	0	0	0.041666667	0	0	0	0.083333333	0	0	0	0	0	0	0	0.041666667	0	0.041666667	0	0	0.041666667	0.166666667	0	0	0	0	0	0	0.041666667	0	0.083333333	0	0	0.041666667	0	0	0	0	0	0.041666667	0	0	0	0.041666667	0	0	0	0.041666667	0.041666667	0
0	0	0	0.04	0	0	0	0	0	0.04	0	0	0.04	0	0.04	0	0.04	0	0	0.04	0	0	0	0	0	0.08	0	0	0	0.04	0.04	0	0	0	0	0.04	0.08	0	0.08	0.04	0.04	0.04	0	0	0	0	0	0.04	0	0
0	0	0.04	0	0	0	0	0	0.04	0	0.04	0.08	0.04	0.04	0	0	0	0	0.04	0.04	0	0	0	0	0	0	0	0	0.04	0	0	0	0.04	0	0	0.04	0.08	0	0	0	0	0	0	0.04	0	0	0.12	0	0.04	0
0	0.035714286	0	0	0.071428571	0.035714286	0	0	0	0	0.035714286	0	0	0	0.071428571	0	0	0.035714286	0.035714286	0.035714286	0	0	0	0.035714286	0	0	0	0	0	0	0.035714286	0.035714286	0.035714286	0.071428571	0	0.035714286	0	0	0	0	0.035714286	0	0	0	0	0.035714286	0	0.035714286	0	0
0	0	0	0	0	0	0	0	0.04	0	0	0.04	0	0	0	0	0	0	0	0	0	0	0.04	0	0.04	0	0	0.08	0	0	0	0	0.04	0	0.04	0	0	0	0.04	0	0	0	0	0.08	0.04	0.08	0.08	0.04	0	0
0	0	0.038461538	0	0	0	0	0.038461538	0.076923077	0	0.038461538	0	0	0	0	0.038461538	0	0	0.076923077	0	0.038461538	0	0	0.038461538	0.038461538	0	0	0	0	0.038461538	0.038461538	0	0.038461538	0.038461538	0	0.038461538	0	0	0	0	0	0.038461538	0	0.038461538	0	0	0	0.038461538	0	0
0	0	0	0	0	0	0	0	0	0.04	0.04	0	0	0	0.04	0	0	0	0	0	0	0	0	0	0	0	0	0	0	0	0.04	0.04	0	0	0.08	0	0	0.04	0	0.08	0.04	0.04	0	0.04	0.04	0	0.08	0	0	0
0.035714286	0	0	0.035714286	0	0.071428571	0	0.035714286	0	0	0	0	0.035714286	0	0.035714286	0	0	0	0	0	0	0.071428571	0.035714286	0.035714286	0	0	0	0.035714286	0.035714286	0	0	0.035714286	0	0	0	0	0	0	0	0	0	0	0	0.035714286	0.035714286	0	0	0.071428571	0	0.107142857
0	0	0	0.071428571	0	0.035714286	0	0	0.035714286	0	0.035714286	0	0	0	0.071428571	0.035714286	0.035714286	0	0	0	0.035714286	0	0	0	0	0	0	0	0	0	0.035714286	0	0.035714286	0	0.071428571	0.071428571	0	0	0	0	0.035714286	0	0.035714286	0.035714286	0	0.035714286	0.035714286	0	0	0
0	0	0	0	0	0	0	0.041666667	0	0.083333333	0	0	0	0	0.083333333	0	0	0.041666667	0	0	0.041666667	0.083333333	0	0.083333333	0	0	0	0	0	0.041666667	0.083333333	0	0	0	0.041666667	0.083333333	0	0.083333333	0	0	0	0	0	0	0	0	0	0	0	0
0	0	0	0	0	0	0	0	0	0.066666667	0.033333333	0	0.033333333	0	0	0.033333333	0	0	0	0	0	0	0	0.066666667	0	0	0	0	0.066666667	0.033333333	0	0.033333333	0	0	0	0	0	0.033333333	0	0.033333333	0	0	0	0.066666667	0	0.033333333	0	0.033333333	0	0
0	0	0.034482759	0	0	0	0	0	0.034482759	0.068965517	0	0.034482759	0	0	0	0	0	0	0.068965517	0	0	0.034482759	0	0	0	0.068965517	0.034482759	0.034482759	0	0	0.034482759	0	0.034482759	0	0.034482759	0	0.034482759	0.034482759	0.103448276	0.034482759	0.034482759	0.034482759	0.034482759	0	0	0.034482759	0.034482759	0	0	0
0.033333333	0.066666667	0.033333333	0	0.066666667	0.033333333	0	0.033333333	0.033333333	0.066666667	0	0.033333333	0	0	0	0	0.066666667	0.066666667	0.033333333	0	0.033333333	0.033333333	0	0	0	0	0	0	0	0	0.033333333	0.033333333	0	0	0.033333333	0	0.033333333	0	0	0.033333333	0	0	0	0	0.033333333	0	0.033333333	0	0.033333333	0
0	0	0.033333333	0	0	0	0	0	0.033333333	0.066666667	0	0.033333333	0	0	0	0	0	0	0.066666667	0	0	0	0	0	0	0.1	0.033333333	0.033333333	0	0	0.033333333	0	0.033333333	0	0.033333333	0	0.066666667	0.033333333	0.1	0.033333333	0.033333333	0.033333333	0.033333333	0	0	0.033333333	0.033333333	0	0	0
0	0.038461538	0.038461538	0	0	0.038461538	0	0	0.038461538	0.038461538	0	0	0.038461538	0	0	0	0	0	0.038461538	0.038461538	0.076923077	0.076923077	0	0	0	0	0.038461538	0.038461538	0	0	0.038461538	0	0.038461538	0	0	0	0	0.038461538	0.038461538	0.038461538	0.038461538	0.038461538	0.038461538	0	0	0	0.038461538	0	0.038461538	0
0	0.04	0	0.04	0.04	0.08	0	0.04	0	0	0	0	0	0	0	0.04	0.04	0.08	0	0	0.08	0.04	0	0.04	0	0	0	0	0	0.08	0.04	0	0.04	0.04	0	0	0	0	0	0	0.04	0	0	0	0	0	0	0	0	0
0	0	0	0.034482759	0	0.068965517	0	0.034482759	0	0	0	0.034482759	0	0	0.068965517	0	0.034482759	0.034482759	0	0	0.068965517	0	0	0	0	0	0	0.034482759	0	0	0.034482759	0	0	0.068965517	0.034482759	0.034482759	0	0	0.034482759	0	0	0.034482759	0	0.034482759	0	0	0.034482759	0.034482759	0	0
0	0	0	0.068965517	0	0.034482759	0	0	0.034482759	0	0.034482759	0	0	0	0.068965517	0.034482759	0.034482759	0	0	0	0.034482759	0	0	0	0	0	0	0	0	0	0.034482759	0	0.034482759	0.034482759	0.068965517	0.068965517	0	0	0	0	0.034482759	0	0.034482759	0.034482759	0	0.034482759	0.034482759	0	0	0
0	0	0	0	0	0.034482759	0	0.034482759	0	0	0	0.034482759	0	0	0.137931034	0	0	0	0	0	0	0	0	0.034482759	0	0	0	0.034482759	0.034482759	0	0.034482759	0	0	0.068965517	0.034482759	0.068965517	0	0	0.034482759	0	0	0.034482759	0	0.034482759	0.034482759	0	0.034482759	0	0	0
0.035714286	0.071428571	0.071428571	0	0.035714286	0.035714286	0	0.071428571	0.071428571	0.035714286	0	0	0	0	0	0	0.035714286	0.071428571	0	0	0	0	0	0	0	0	0	0	0.035714286	0.071428571	0.035714286	0	0.071428571	0	0.035714286	0	0	0	0	0.071428571	0	0	0	0	0	0	0	0	0.035714286	0
0.034482759	0.068965517	0.068965517	0	0.034482759	0	0	0.068965517	0.068965517	0.034482759	0	0	0	0	0.034482759	0	0.034482759	0.034482759	0	0.034482759	0	0	0	0	0	0	0	0	0.034482759	0.068965517	0.034482759	0	0.068965517	0	0.034482759	0	0	0	0	0.068965517	0	0	0	0	0	0	0	0	0.034482759	0
0	0	0	0	0	0.034482759	0	0.034482759	0	0	0	0.034482759	0	0.034482759	0.103448276	0	0	0	0	0	0	0	0.034482759	0	0.034482759	0	0.034482759	0.034482759	0.034482759	0	0	0	0	0.034482759	0.034482759	0.103448276	0	0	0.034482759	0	0	0.034482759	0	0.034482759	0.034482759	0	0.034482759	0	0	0.034482759
0.04	0	0.04	0	0	0	0	0	0	0.04	0	0	0	0	0.04	0	0	0	0	0	0	0	0	0	0	0	0.04	0	0	0	0.08	0	0.04	0	0	0.04	0.04	0	0.04	0.04	0.04	0.04	0	0	0	0.04	0.12	0	0	0
0.103448276	0	0.034482759	0	0.034482759	0.034482759	0	0	0.034482759	0.068965517	0	0	0	0	0.034482759	0	0.034482759	0.068965517	0	0	0	0.034482759	0.034482759	0	0	0	0	0.034482759	0.068965517	0	0	0	0	0	0.034482759	0	0.068965517	0	0	0.034482759	0	0	0	0	0.034482759	0.034482759	0	0	0.034482759	0
0	0	0	0	0	0	0	0	0.034482759	0.068965517	0	0.034482759	0	0	0.068965517	0	0	0	0.034482759	0.034482759	0	0	0	0	0	0.034482759	0	0	0	0.034482759	0	0	0	0	0.034482759	0.034482759	0.034482759	0	0.034482759	0.068965517	0.034482759	0	0.068965517	0.034482759	0.068965517	0	0.034482759	0	0	0
0	0	0.041666667	0	0	0	0	0	0	0.041666667	0.041666667	0.041666667	0	0	0	0	0	0	0	0	0	0	0.041666667	0	0.041666667	0	0.041666667	0	0.041666667	0	0	0	0	0	0.041666667	0	0	0.041666667	0.041666667	0	0	0.083333333	0	0.083333333	0.041666667	0.041666667	0.083333333	0	0.041666667	0
0	0	0	0	0.033333333	0	0	0	0.033333333	0	0.033333333	0.033333333	0.033333333	0	0.066666667	0	0	0	0.066666667	0.033333333	0	0	0	0	0	0	0	0	0.033333333	0	0	0	0	0.033333333	0	0	0.033333333	0	0	0.033333333	0	0.066666667	0.033333333	0.033333333	0.033333333	0	0.033333333	0.033333333	0	0
0.035714286	0.035714286	0.035714286	0	0	0.035714286	0	0	0	0	0.035714286	0	0	0	0	0	0	0	0	0	0.035714286	0.035714286	0.035714286	0	0.035714286	0	0	0.035714286	0	0	0	0	0.035714286	0	0	0	0	0.035714286	0	0	0	0	0	0.107142857	0	0	0.071428571	0.107142857	0.035714286	0
0	0	0.034482759	0.034482759	0	0	0	0	0.068965517	0.034482759	0	0	0.034482759	0.034482759	0.034482759	0	0	0	0.034482759	0.034482759	0	0.034482759	0.034482759	0	0	0.034482759	0.034482759	0	0	0	0	0	0	0	0.034482759	0.034482759	0.068965517	0.034482759	0	0	0	0.034482759	0	0.034482759	0.034482759	0	0	0.034482759	0.103448276	0
0.111111111	0	0.037037037	0.037037037	0.037037037	0	0	0	0.037037037	0	0	0.037037037	0	0.074074074	0.037037037	0	0.037037037	0.037037037	0	0	0	0	0	0	0	0	0	0	0	0	0.037037037	0	0.037037037	0	0.037037037	0.074074074	0	0	0	0	0	0	0	0.037037037	0	0	0.074074074	0	0	0
0	0	0	0	0	0	0	0	0	0	0.041666667	0.041666667	0.041666667	0	0	0	0	0	0	0	0	0.041666667	0	0.041666667	0	0	0	0	0.041666667	0	0.041666667	0	0	0	0	0.041666667	0	0	0	0	0.041666667	0	0	0.125	0	0.041666667	0.083333333	0.041666667	0	0
0	0	0	0	0	0.037037037	0	0	0	0	0	0	0	0.037037037	0	0	0	0.037037037	0	0	0	0.074074074	0.037037037	0.037037037	0.037037037	0	0.074074074	0	0	0	0.037037037	0	0	0	0	0.037037037	0.037037037	0	0	0	0	0.037037037	0.037037037	0.074074074	0	0	0	0.074074074	0	0
0	0.033333333	0	0.033333333	0.066666667	0.033333333	0.033333333	0	0.033333333	0	0.033333333	0	0	0.033333333	0	0	0.033333333	0	0.033333333	0	0	0.066666667	0	0.033333333	0.033333333	0	0	0	0	0	0.033333333	0.066666667	0.033333333	0.066666667	0.033333333	0	0	0	0	0.033333333	0	0.033333333	0	0	0	0	0	0	0	0.033333333
0	0	0	0	0	0	0	0	0	0	0.038461538	0.038461538	0	0	0	0	0	0	0	0	0	0.038461538	0	0.038461538	0.038461538	0.038461538	0	0.038461538	0	0	0	0.038461538	0	0	0.076923077	0	0	0.038461538	0	0	0	0	0.038461538	0.076923077	0	0.076923077	0.038461538	0.038461538	0	0
0	0.068965517	0	0	0.068965517	0	0	0	0	0	0	0	0	0	0.068965517	0	0.034482759	0	0	0.068965517	0.034482759	0.103448276	0	0	0	0	0	0	0.034482759	0.034482759	0	0.034482759	0	0	0	0	0	0.034482759	0	0.034482759	0	0.034482759	0	0	0	0.034482759	0	0	0.034482759	0
0	0	0	0	0	0	0	0	0	0	0	0.074074074	0	0	0	0	0	0	0	0	0	0.037037037	0.074074074	0	0.037037037	0.037037037	0.111111111	0	0	0	0	0	0	0	0.074074074	0	0	0.037037037	0.037037037	0	0.037037037	0.037037037	0.037037037	0.037037037	0	0.074074074	0	0.037037037	0	0
0	0.04	0.04	0	0.04	0	0	0	0.04	0	0.04	0	0	0	0	0.04	0.04	0	0	0	0	0	0	0	0	0	0	0	0	0	0	0	0	0	0.04	0.04	0	0	0	0	0.04	0	0	0.08	0	0	0.2	0	0.04	0
0	0.035714286	0	0	0	0.035714286	0	0.035714286	0	0	0	0	0	0.035714286	0	0	0	0	0	0	0	0.035714286	0	0.071428571	0	0	0	0	0	0.071428571	0.071428571	0	0	0	0	0.035714286	0	0	0	0	0.035714286	0	0	0.035714286	0	0	0.035714286	0.035714286	0.035714286	0.035714286
0	0	0	0	0.034482759	0	0	0.034482759	0	0	0	0	0	0.034482759	0	0	0	0.068965517	0	0	0.034482759	0	0	0.068965517	0	0	0	0	0	0.034482759	0.068965517	0.068965517	0	0	0	0.034482759	0	0.034482759	0	0	0	0	0.034482759	0.034482759	0	0.068965517	0	0	0	0
0	0	0	0	0	0.035714286	0	0	0	0.035714286	0	0	0	0.035714286	0	0	0	0.035714286	0.035714286	0.035714286	0.035714286	0.035714286	0.071428571	0.107142857	0	0.071428571	0	0	0	0.107142857	0	0.035714286	0	0	0	0	0.035714286	0.071428571	0	0	0	0	0	0	0	0	0	0	0	0
0	0	0	0	0.035714286	0.035714286	0	0	0	0	0	0	0	0	0	0.035714286	0	0	0	0.035714286	0	0.071428571	0	0.107142857	0	0	0	0	0.071428571	0.035714286	0	0.071428571	0	0	0	0	0	0.035714286	0	0	0	0.035714286	0	0	0	0	0	0	0	0.071428571
0	0.037037037	0	0	0	0	0	0.037037037	0	0	0	0	0	0	0.074074074	0	0	0	0	0	0	0	0	0.111111111	0	0	0	0	0	0	0.111111111	0.037037037	0	0	0	0.074074074	0	0.074074074	0	0	0	0.037037037	0	0	0	0	0	0.037037037	0.037037037	0
0	0	0	0	0	0	0	0.041666667	0	0	0	0	0	0	0.041666667	0	0	0	0	0	0	0	0	0.083333333	0	0	0	0	0.041666667	0.083333333	0.083333333	0	0	0.041666667	0	0	0	0.041666667	0	0.041666667	0.041666667	0	0.041666667	0	0	0	0	0.041666667	0	0
0	0	0	0.035714286	0.071428571	0	0	0	0	0	0	0	0	0.035714286	0.071428571	0	0.035714286	0.035714286	0	0.071428571	0	0.071428571	0	0.035714286	0	0	0	0	0	0.035714286	0.035714286	0.035714286	0	0.035714286	0	0	0.035714286	0	0	0.071428571	0	0	0	0	0	0	0	0	0	0
0	0	0	0	0	0.041666667	0	0	0	0	0	0	0	0	0.083333333	0	0	0	0	0	0	0	0	0.041666667	0	0	0	0	0.041666667	0	0.041666667	0.041666667	0	0	0	0.083333333	0	0	0	0	0.083333333	0.041666667	0.041666667	0.041666667	0	0.041666667	0	0	0	0.041666667
0	0	0	0	0	0	0	0	0	0	0	0	0	0	0.038461538	0.038461538	0	0	0	0.038461538	0	0	0	0	0	0	0	0	0	0	0.076923077	0.038461538	0	0	0	0.038461538	0.038461538	0	0	0.038461538	0	0	0	0	0	0.076923077	0	0.038461538	0	0
0	0	0	0	0	0	0	0.068965517	0	0	0.034482759	0	0	0	0	0	0	0	0	0	0	0	0.034482759	0.068965517	0.034482759	0	0	0	0	0.068965517	0.068965517	0.068965517	0	0.068965517	0.034482759	0	0	0	0	0	0.034482759	0	0	0	0	0	0.034482759	0	0	0
0	0	0	0.035714286	0	0	0	0	0	0	0	0.035714286	0.071428571	0	0.035714286	0	0	0	0	0	0	0.107142857	0	0.035714286	0	0	0	0	0	0	0.071428571	0	0.035714286	0	0	0.035714286	0	0	0	0.035714286	0	0	0	0.035714286	0	0.035714286	0.035714286	0.035714286	0	0
0	0	0	0.041666667	0	0	0	0	0	0	0.041666667	0	0	0	0.083333333	0.041666667	0	0	0.041666667	0	0	0	0	0.041666667	0	0	0	0	0	0.041666667	0	0.041666667	0.041666667	0	0	0.083333333	0	0.041666667	0	0	0.125	0.041666667	0	0	0	0	0	0	0	0
0	0.034482759	0	0	0	0.034482759	0	0	0	0	0	0	0	0	0	0.034482759	0.034482759	0	0	0	0	0.034482759	0	0.172413793	0	0	0	0	0	0.103448276	0.103448276	0	0	0	0	0.034482759	0.034482759	0.068965517	0	0	0	0	0	0	0	0	0	0	0	0
0	0	0	0	0	0.035714286	0	0	0	0	0	0.035714286	0	0	0.035714286	0	0	0	0	0.035714286	0.035714286	0.071428571	0	0.035714286	0	0	0	0	0.035714286	0.035714286	0	0.071428571	0	0	0	0	0	0.035714286	0	0.071428571	0	0.035714286	0	0	0	0	0.035714286	0	0	0.035714286
0	0	0	0	0	0.035714286	0	0	0	0	0	0	0	0	0.035714286	0	0	0	0	0	0	0.107142857	0	0.035714286	0	0	0	0	0	0	0.035714286	0.071428571	0	0.035714286	0	0.035714286	0	0	0	0.035714286	0	0	0	0.035714286	0	0.035714286	0.107142857	0	0	0
0	0	0	0	0	0.038461538	0	0	0	0	0	0	0	0	0.038461538	0	0	0.038461538	0	0	0	0	0	0.038461538	0	0	0	0.038461538	0	0.038461538	0.038461538	0	0	0	0	0	0	0	0.038461538	0	0	0	0	0	0.038461538	0	0.230769231	0	0	0
0	0	0	0	0	0	0	0.074074074	0	0	0.037037037	0.037037037	0	0.037037037	0	0	0	0.074074074	0	0	0	0.037037037	0	0.037037037	0	0	0	0	0.037037037	0	0.074074074	0	0	0	0	0	0.037037037	0	0	0	0	0.037037037	0.037037037	0.074074074	0.037037037	0.074074074	0	0	0	0
0	0	0.038461538	0	0	0	0	0	0	0.038461538	0.038461538	0.038461538	0	0	0	0	0	0	0	0	0	0.038461538	0.076923077	0	0	0.038461538	0.038461538	0.038461538	0	0.038461538	0	0	0.038461538	0	0.076923077	0	0	0.038461538	0.038461538	0	0.076923077	0.038461538	0.038461538	0	0	0.038461538	0.038461538	0	0	0
0	0	0	0	0	0	0	0	0	0.034482759	0.034482759	0	0	0	0.034482759	0	0	0	0	0	0	0.068965517	0	0.068965517	0	0	0	0	0	0.034482759	0.103448276	0	0	0	0.068965517	0.034482759	0	0.068965517	0	0.034482759	0.068965517	0.034482759	0.034482759	0	0	0	0.034482759	0	0	0
0	0	0.035714286	0	0	0	0	0.071428571	0.071428571	0	0	0	0	0	0	0	0	0	0	0	0	0	0	0.071428571	0	0	0	0	0.035714286	0.035714286	0.107142857	0.035714286	0.035714286	0.071428571	0	0	0	0.035714286	0	0.071428571	0	0	0	0	0	0	0	0	0	0
0	0	0	0	0	0	0	0.035714286	0	0.035714286	0	0	0	0.035714286	0	0.035714286	0	0	0	0.071428571	0.071428571	0.035714286	0	0	0.035714286	0	0	0	0	0.071428571	0	0.071428571	0	0	0.035714286	0	0	0.035714286	0	0	0	0	0	0	0	0	0	0	0	0.035714286
0	0	0	0.035714286	0.035714286	0	0	0	0	0	0	0	0	0	0.035714286	0.035714286	0	0	0.035714286	0	0	0	0	0	0	0	0	0.035714286	0	0	0.035714286	0.035714286	0.035714286	0.035714286	0	0.035714286	0	0	0.035714286	0.071428571	0.071428571	0	0.035714286	0	0	0	0	0.035714286	0	0
0	0	0	0	0	0.034482759	0	0	0	0	0	0.068965517	0.034482759	0	0	0	0	0	0	0.034482759	0.068965517	0.103448276	0	0.068965517	0	0	0	0	0	0.068965517	0.034482759	0.034482759	0	0	0.034482759	0	0	0	0	0	0	0	0	0	0.034482759	0.034482759	0	0	0	0.034482759
0.035714286	0	0	0.035714286	0	0.035714286	0	0	0	0.035714286	0	0.035714286	0	0	0	0.035714286	0.035714286	0	0.071428571	0	0	0	0.035714286	0.071428571	0	0	0	0.035714286	0	0	0.035714286	0	0	0	0	0	0.035714286	0.035714286	0	0	0	0	0	0	0.035714286	0.071428571	0.035714286	0	0	0.035714286
0	0	0	0	0	0.038461538	0	0	0	0	0.038461538	0.038461538	0	0.038461538	0	0	0	0.038461538	0.038461538	0	0.038461538	0	0	0.038461538	0	0	0	0	0	0	0.076923077	0	0	0	0.038461538	0	0	0.038461538	0	0.038461538	0.038461538	0.038461538	0.038461538	0.038461538	0.038461538	0	0.038461538	0	0	0
0	0.034482759	0.034482759	0	0.034482759	0.068965517	0	0	0	0	0.034482759	0.034482759	0	0	0	0	0.034482759	0.068965517	0	0	0.034482759	0.068965517	0.034482759	0.068965517	0	0	0	0.034482759	0	0	0.034482759	0	0	0	0.034482759	0	0	0	0	0	0.034482759	0	0	0.034482759	0.034482759	0.068965517	0	0	0.034482759	0
0	0	0	0	0	0	0	0	0	0	0.037037037	0	0	0	0	0	0	0	0.037037037	0	0	0	0	0	0	0	0	0.074074074	0	0.037037037	0.037037037	0.037037037	0	0	0	0	0	0	0.037037037	0.037037037	0.037037037	0.037037037	0	0	0	0.037037037	0.111111111	0.037037037	0	0
0.037037037	0	0.037037037	0	0.037037037	0	0	0	0.037037037	0.037037037	0	0	0	0	0	0	0	0	0.037037037	0	0	0	0	0	0	0	0.037037037	0	0	0	0.074074074	0	0.037037037	0.037037037	0	0	0.037037037	0	0.037037037	0.037037037	0.037037037	0.037037037	0	0	0	0.037037037	0.111111111	0	0	0
0	0	0	0	0	0	0	0.034482759	0	0	0	0.034482759	0	0.034482759	0	0	0	0	0.034482759	0.034482759	0.034482759	0.103448276	0.034482759	0.034482759	0	0.034482759	0	0	0	0	0.034482759	0.034482759	0	0	0	0	0.034482759	0.068965517	0	0	0	0	0	0.034482759	0.034482759	0	0	0.034482759	0	0.034482759
0.035714286	0	0.035714286	0	0.035714286	0	0	0	0.035714286	0.035714286	0	0	0	0	0	0	0	0	0.035714286	0.035714286	0	0	0	0	0	0	0.035714286	0	0	0	0.071428571	0	0.035714286	0.035714286	0	0	0.035714286	0	0.035714286	0.035714286	0.035714286	0.035714286	0	0	0	0.035714286	0.107142857	0	0	0
0	0	0.037037037	0.037037037	0	0	0	0	0	0	0.037037037	0.037037037	0	0	0.037037037	0	0	0	0	0	0	0.037037037	0.037037037	0	0	0	0.037037037	0	0	0	0.037037037	0.037037037	0.074074074	0	0.037037037	0	0	0.074074074	0	0.037037037	0.074074074	0.037037037	0.037037037	0	0	0	0.037037037	0	0	0
0	0	0	0	0	0	0	0	0	0.076923077	0.038461538	0.038461538	0	0	0	0	0	0	0.153846154	0	0	0	0	0	0	0	0	0	0	0	0.038461538	0	0	0	0	0	0.076923077	0	0	0	0	0	0.153846154	0.115384615	0	0.076923077	0	0.038461538	0	0
0	0	0	0	0	0	0	0.037037037	0.037037037	0.037037037	0	0	0	0	0.074074074	0	0	0.037037037	0.037037037	0	0	0	0.037037037	0.037037037	0	0	0.037037037	0	0.037037037	0	0	0.037037037	0	0	0	0.074074074	0.037037037	0.037037037	0	0	0.037037037	0.074074074	0.074074074	0	0	0	0	0	0	0
0	0.038461538	0	0	0	0	0	0.115384615	0	0	0	0	0	0	0	0	0.038461538	0	0	0	0.038461538	0.038461538	0	0	0	0	0.038461538	0	0.038461538	0.038461538	0.076923077	0.038461538	0	0.038461538	0	0	0	0.038461538	0	0	0.038461538	0	0	0	0	0.076923077	0	0	0	0.038461538
0	0	0	0	0.034482759	0.034482759	0	0	0	0.034482759	0	0	0	0.034482759	0	0.034482759	0	0.034482759	0.034482759	0	0	0.103448276	0	0.068965517	0	0	0	0	0.034482759	0	0	0.068965517	0	0.034482759	0	0.034482759	0	0.034482759	0	0	0	0	0	0	0	0	0.034482759	0	0	0
0	0.035714286	0	0.035714286	0.035714286	0	0	0	0	0	0	0.035714286	0	0.035714286	0.035714286	0	0.035714286	0	0.035714286	0	0	0.107142857	0	0.071428571	0	0	0	0	0.071428571	0.035714286	0.035714286	0	0	0	0	0	0	0	0	0.071428571	0	0	0	0	0	0.035714286	0	0	0.035714286	0
0	0.035714286	0.035714286	0.035714286	0.035714286	0	0	0	0.035714286	0.035714286	0.035714286	0	0.035714286	0	0.035714286	0	0.035714286	0	0.035714286	0	0	0	0.035714286	0	0.035714286	0	0	0	0	0	0.035714286	0	0.071428571	0	0	0.035714286	0.035714286	0.035714286	0	0.035714286	0.035714286	0.071428571	0	0	0	0	0	0	0	0
0	0	0	0	0.04	0	0	0	0	0	0.04	0.04	0	0	0	0	0	0	0.08	0	0	0	0	0.04	0	0	0	0	0	0.04	0.04	0	0	0.08	0	0	0.04	0	0	0	0.08	0	0	0.04	0	0.04	0.12	0	0	0
0	0	0.038461538	0	0	0	0	0	0	0	0.038461538	0.076923077	0	0	0.038461538	0	0	0	0.076923077	0	0	0	0	0	0	0	0	0.038461538	0	0	0	0	0.038461538	0	0	0	0.038461538	0	0	0	0	0.038461538	0.076923077	0.038461538	0.038461538	0.038461538	0	0.076923077	0	0
0	0	0	0	0	0	0	0	0.083333333	0	0.041666667	0	0	0	0	0	0	0	0	0	0	0	0.041666667	0	0.041666667	0	0	0	0	0	0.041666667	0.041666667	0	0	0.083333333	0	0	0.041666667	0	0.041666667	0	0.041666667	0.041666667	0.041666667	0.041666667	0	0	0.041666667	0	0
0	0	0.035714286	0	0	0	0	0	0.071428571	0.035714286	0	0	0	0	0	0	0	0	0	0	0	0.035714286	0	0.071428571	0	0	0	0	0	0.035714286	0.035714286	0.035714286	0.035714286	0	0.071428571	0	0	0.035714286	0	0.035714286	0	0	0	0.035714286	0	0	0.035714286	0.035714286	0	0
0	0	0	0	0	0	0.037037037	0	0.037037037	0	0.037037037	0.037037037	0	0	0	0.037037037	0	0	0.037037037	0	0	0.037037037	0.074074074	0	0.037037037	0	0.074074074	0	0	0	0	0	0	0.037037037	0.074074074	0.037037037	0.037037037	0.037037037	0	0	0.074074074	0	0.037037037	0.037037037	0	0	0.037037037	0	0	0
0	0	0	0	0	0	0	0	0	0.035714286	0	0	0	0	0	0	0	0	0	0	0	0.071428571	0.035714286	0	0	0	0.035714286	0.035714286	0	0.035714286	0	0.035714286	0	0	0	0	0	0	0.035714286	0.035714286	0	0.035714286	0.107142857	0.035714286	0	0	0.107142857	0.035714286	0	0
0	0	0	0	0.037037037	0	0	0.037037037	0.037037037	0	0.037037037	0	0	0	0.037037037	0	0	0.037037037	0.037037037	0	0	0	0.037037037	0.037037037	0	0	0.074074074	0	0.037037037	0	0	0.037037037	0	0.037037037	0	0.037037037	0	0.037037037	0.037037037	0	0.037037037	0.111111111	0.037037037	0	0	0	0	0	0	0
0.035714286	0	0.035714286	0	0.035714286	0	0	0	0.107142857	0.035714286	0.035714286	0	0	0	0.035714286	0	0.035714286	0	0.035714286	0.035714286	0.035714286	0.035714286	0	0.035714286	0	0	0	0	0	0	0.035714286	0	0	0.035714286	0.107142857	0	0.035714286	0.071428571	0	0	0.071428571	0	0.035714286	0	0	0	0	0	0	0
0	0.037037037	0.037037037	0	0	0	0.037037037	0	0	0.037037037	0	0.037037037	0	0	0	0	0	0	0.037037037	0	0.037037037	0.037037037	0	0.037037037	0	0.037037037	0	0	0	0.037037037	0.037037037	0	0.074074074	0	0	0	0	0.074074074	0	0.037037037	0.074074074	0	0.111111111	0	0	0	0.037037037	0	0	0
0.035714286	0.035714286	0	0	0.071428571	0.035714286	0	0	0.035714286	0.035714286	0	0	0	0	0	0	0.035714286	0.035714286	0.035714286	0	0.035714286	0	0	0.035714286	0	0	0	0	0	0	0.035714286	0	0	0.035714286	0.035714286	0	0	0.035714286	0	0	0.035714286	0	0.107142857	0.035714286	0	0	0.071428571	0	0	0
0	0	0.037037037	0	0	0	0	0.037037037	0	0	0.037037037	0	0	0	0.037037037	0	0	0	0	0	0	0.074074074	0.037037037	0	0.037037037	0	0	0.037037037	0	0	0.037037037	0.037037037	0.037037037	0.037037037	0	0.037037037	0	0	0	0.037037037	0	0.037037037	0	0	0	0	0.111111111	0	0	0
0	0	0.035714286	0.035714286	0.035714286	0	0	0	0.035714286	0	0.035714286	0	0.071428571	0	0.035714286	0	0.035714286	0	0	0.035714286	0	0	0	0	0	0	0	0	0	0.035714286	0	0	0	0.035714286	0.035714286	0	0.035714286	0	0	0	0	0.035714286	0.107142857	0.071428571	0	0.035714286	0.035714286	0	0.035714286	0
0.037037037	0.037037037	0	0	0.074074074	0.037037037	0	0	0.037037037	0.037037037	0	0	0	0	0	0	0.037037037	0.037037037	0.037037037	0	0.037037037	0	0	0.037037037	0	0	0	0	0	0	0.037037037	0	0	0.037037037	0.037037037	0	0	0.037037037	0	0	0.037037037	0	0.111111111	0.037037037	0	0	0.074074074	0	0	0
0.035714286	0.035714286	0	0	0.071428571	0.035714286	0	0	0.035714286	0.035714286	0	0	0	0	0	0	0.035714286	0.035714286	0.035714286	0	0.035714286	0	0	0.035714286	0	0	0	0	0	0	0.035714286	0	0	0.035714286	0.035714286	0	0	0.035714286	0	0	0.035714286	0	0.107142857	0.035714286	0	0	0.071428571	0.035714286	0	0
0	0.034482759	0	0	0	0.034482759	0	0.034482759	0.068965517	0.034482759	0	0	0	0	0	0	0	0	0.068965517	0	0.034482759	0.068965517	0	0	0	0	0	0	0	0	0.068965517	0.034482759	0.034482759	0.034482759	0.034482759	0	0.034482759	0	0	0.034482759	0.034482759	0	0	0.034482759	0	0.034482759	0.034482759	0	0	0
0	0	0	0.038461538	0.038461538	0	0	0	0	0	0.076923077	0.038461538	0.076923077	0	0	0	0.038461538	0	0.038461538	0.038461538	0	0	0	0	0	0	0	0	0	0	0	0	0	0.038461538	0	0	0.038461538	0	0	0	0.076923077	0.038461538	0.115384615	0.038461538	0	0.038461538	0.038461538	0	0	0
0	0	0	0	0.074074074	0	0	0	0.037037037	0	0.037037037	0	0	0	0	0.037037037	0	0.037037037	0.037037037	0	0	0	0	0	0	0	0	0	0.037037037	0	0.037037037	0	0	0.037037037	0	0.037037037	0	0	0	0.074074074	0	0	0.037037037	0.074074074	0	0	0.111111111	0.037037037	0	0
0	0.038461538	0.038461538	0	0.038461538	0	0	0.038461538	0.076923077	0	0	0.038461538	0	0	0.038461538	0	0	0	0.038461538	0	0	0	0	0	0	0	0	0	0	0	0.038461538	0	0.076923077	0.038461538	0.038461538	0.038461538	0	0	0	0	0.115384615	0	0.038461538	0	0	0	0	0.038461538	0	0
0.035714286	0	0	0.035714286	0	0	0	0	0	0	0	0.035714286	0	0	0.035714286	0	0.035714286	0	0	0	0.035714286	0	0	0	0	0	0	0	0	0	0	0.071428571	0	0	0.035714286	0	0	0.035714286	0	0.035714286	0.035714286	0.071428571	0.142857143	0.035714286	0	0	0.035714286	0	0	0
0	0	0	0	0.074074074	0	0	0	0.074074074	0.037037037	0	0	0	0	0	0.037037037	0	0.037037037	0.037037037	0	0	0	0	0	0	0.037037037	0	0	0	0	0.037037037	0	0	0.037037037	0.037037037	0.037037037	0	0	0.037037037	0.037037037	0	0	0.037037037	0.074074074	0	0	0.037037037	0.037037037	0	0
0	0	0	0.034482759	0	0	0	0	0	0	0	0	0	0	0.034482759	0.068965517	0	0	0	0	0	0.034482759	0	0.034482759	0	0	0	0	0	0	0.068965517	0.034482759	0.034482759	0	0	0.068965517	0	0	0	0	0.034482759	0	0.034482759	0.034482759	0	0	0.068965517	0	0	0
0.034482759	0	0.068965517	0	0.068965517	0	0.034482759	0	0.103448276	0	0.068965517	0.034482759	0	0	0	0	0	0.068965517	0.034482759	0	0	0	0	0	0.034482759	0	0	0	0	0	0	0	0.068965517	0.034482759	0.068965517	0	0	0.034482759	0	0	0.034482759	0.034482759	0	0	0	0.034482759	0.034482759	0	0	0
0.035714286	0	0.035714286	0	0	0	0	0	0.035714286	0.035714286	0	0.071428571	0	0	0	0	0	0	0	0	0	0	0	0.035714286	0	0	0	0	0.035714286	0.035714286	0.035714286	0.035714286	0.035714286	0	0.035714286	0	0	0.071428571	0	0	0.035714286	0	0.035714286	0	0	0.035714286	0	0.035714286	0	0
0	0	0	0	0	0.037037037	0	0	0	0.037037037	0.037037037	0	0	0.037037037	0	0	0	0.037037037	0.037037037	0	0.037037037	0	0	0.037037037	0	0	0	0	0.074074074	0	0.074074074	0	0	0	0	0	0.037037037	0	0	0.037037037	0	0	0	0	0	0.074074074	0.074074074	0	0	0
0	0	0.037037037	0	0	0	0	0	0	0	0.148148148	0.037037037	0	0	0	0	0	0	0.037037037	0	0.037037037	0	0	0	0	0	0	0	0	0	0.037037037	0	0.037037037	0	0.037037037	0	0	0	0	0.037037037	0.074074074	0.037037037	0.074074074	0.074074074	0.074074074	0.037037037	0	0	0	0
0	0.034482759	0.034482759	0	0	0.034482759	0	0	0	0.068965517	0.068965517	0	0	0	0	0	0.034482759	0	0	0	0	0	0.034482759	0.068965517	0	0	0	0.034482759	0	0	0.034482759	0.034482759	0.034482759	0	0.103448276	0	0	0.068965517	0	0	0.103448276	0	0.034482759	0	0	0	0.034482759	0	0	0
0	0.035714286	0.035714286	0	0.035714286	0	0.035714286	0.035714286	0.071428571	0	0	0	0	0	0	0	0	0.035714286	0	0	0	0	0	0	0.035714286	0	0	0.071428571	0	0.035714286	0	0	0.071428571	0.035714286	0.035714286	0	0	0	0.035714286	0	0.035714286	0.035714286	0.142857143	0	0	0.035714286	0.035714286	0	0	0
0	0.035714286	0	0	0.035714286	0	0.035714286	0.035714286	0.035714286	0.035714286	0.035714286	0	0	0	0	0	0	0.035714286	0.035714286	0	0	0	0	0	0.035714286	0	0	0.071428571	0	0.035714286	0	0	0.035714286	0.035714286	0.071428571	0	0.035714286	0	0.035714286	0	0.071428571	0.035714286	0.071428571	0	0	0.035714286	0.035714286	0	0	0
0	0.04	0.04	0.04	0	0.04	0	0	0.04	0.08	0.04	0	0	0	0.04	0	0.04	0	0	0	0.04	0	0	0.04	0	0	0	0	0	0	0.04	0	0.08	0	0.12	0	0	0.04	0	0	0.08	0	0.04	0	0	0	0	0	0	0
0	0.071428571	0	0	0	0.035714286	0.035714286	0.035714286	0.035714286	0	0	0	0	0	0	0	0.035714286	0	0	0	0.035714286	0	0	0.035714286	0.035714286	0.035714286	0	0.035714286	0	0.035714286	0.035714286	0	0.035714286	0	0.035714286	0	0	0	0.035714286	0	0.035714286	0	0.035714286	0	0.035714286	0.035714286	0.035714286	0	0	0.035714286
0	0.038461538	0	0	0.038461538	0	0.038461538	0	0.038461538	0.038461538	0	0	0	0	0.076923077	0.038461538	0	0	0	0.076923077	0.038461538	0	0	0	0	0	0.038461538	0	0	0.038461538	0	0	0.038461538	0.038461538	0.038461538	0.038461538	0	0.038461538	0	0.038461538	0	0.038461538	0.038461538	0	0	0	0	0	0	0
0	0	0.041666667	0	0	0	0	0.041666667	0.083333333	0	0	0	0.041666667	0.041666667	0.041666667	0	0	0	0	0	0	0	0	0	0	0	0	0	0.041666667	0	0.041666667	0	0.041666667	0	0.041666667	0.125	0	0	0	0	0.041666667	0	0.041666667	0.041666667	0	0	0.041666667	0	0	0.041666667
0	0.041666667	0	0	0	0.041666667	0	0	0.083333333	0	0	0	0	0	0.041666667	0	0	0	0.041666667	0	0	0.083333333	0	0	0	0	0	0	0	0	0	0.041666667	0.041666667	0	0.041666667	0.041666667	0	0	0	0.041666667	0	0	0	0	0	0	0.041666667	0.041666667	0	0
0	0	0	0	0.071428571	0	0	0	0.035714286	0.035714286	0.035714286	0	0	0	0	0.035714286	0	0.035714286	0.035714286	0	0	0	0	0	0	0	0	0	0.035714286	0	0.035714286	0	0	0.035714286	0.035714286	0.035714286	0	0	0	0.071428571	0	0	0.035714286	0.071428571	0	0	0.107142857	0	0	0
0	0.041666667	0	0	0.041666667	0	0	0	0	0	0	0.083333333	0	0	0.041666667	0	0	0	0.083333333	0.041666667	0	0	0	0.041666667	0	0	0.041666667	0	0	0	0	0	0.041666667	0	0	0	0	0	0	0	0	0	0.041666667	0.083333333	0	0.125	0	0.041666667	0	0
0.041666667	0.041666667	0.125	0	0.041666667	0.041666667	0	0	0	0	0.041666667	0.083333333	0	0	0	0	0.083333333	0	0	0	0	0	0.041666667	0	0	0	0	0.041666667	0	0	0	0	0.041666667	0	0	0	0	0	0	0	0.041666667	0	0.041666667	0	0.083333333	0	0	0.041666667	0.041666667	0.041666667
0.034482759	0.034482759	0.034482759	0	0	0.034482759	0.034482759	0	0.034482759	0	0.034482759	0	0	0	0.034482759	0	0	0.034482759	0	0	0	0.034482759	0.034482759	0	0.034482759	0.034482759	0	0.034482759	0	0	0	0	0.068965517	0.034482759	0	0.034482759	0.034482759	0	0	0	0.034482759	0	0	0.034482759	0	0	0.068965517	0.034482759	0	0
0	0	0	0	0.037037037	0	0	0	0.037037037	0	0.037037037	0	0	0	0.074074074	0	0	0	0.037037037	0	0	0.037037037	0.037037037	0.037037037	0	0	0.037037037	0	0	0	0.037037037	0.037037037	0	0	0	0.074074074	0	0.037037037	0	0	0	0	0	0.037037037	0	0.074074074	0.037037037	0	0	0
0.08	0.04	0.04	0	0.08	0	0	0	0	0	0.16	0	0	0	0	0	0	0	0.12	0	0.04	0.04	0	0	0	0	0	0	0	0	0	0	0.08	0.04	0	0	0	0.04	0	0	0.12	0.04	0.04	0	0	0	0	0	0	0.04
0	0	0	0.034482759	0	0	0	0.034482759	0.068965517	0.034482759	0.034482759	0	0	0.034482759	0.034482759	0	0	0	0.034482759	0.034482759	0	0	0	0	0	0	0	0.034482759	0	0.068965517	0	0.034482759	0	0.034482759	0.068965517	0	0.034482759	0	0	0	0	0	0.034482759	0.034482759	0	0.034482759	0	0	0.034482759	0
0.037037037	0	0.037037037	0	0.037037037	0	0	0	0.037037037	0	0.037037037	0	0	0	0.074074074	0.074074074	0.037037037	0	0	0.074074074	0	0	0	0	0	0.037037037	0	0	0	0	0	0	0	0.037037037	0	0.074074074	0.074074074	0	0	0	0	0	0	0.037037037	0	0	0.037037037	0	0	0
0.035714286	0.035714286	0.035714286	0	0	0.035714286	0.035714286	0	0.035714286	0	0.035714286	0	0	0	0	0.035714286	0	0	0	0	0	0	0.035714286	0	0.071428571	0	0.035714286	0	0	0.035714286	0	0	0.071428571	0.035714286	0.035714286	0	0	0	0	0.035714286	0.035714286	0.035714286	0	0.035714286	0.035714286	0	0.035714286	0	0	0
0	0	0	0	0	0	0	0	0.037037037	0.074074074	0	0.037037037	0.037037037	0.037037037	0	0	0	0	0.037037037	0.037037037	0	0	0	0.037037037	0	0	0	0	0	0.037037037	0.037037037	0	0	0	0.037037037	0.037037037	0.037037037	0.037037037	0	0.037037037	0.037037037	0	0	0.037037037	0.037037037	0	0	0.037037037	0	0
0	0	0.041666667	0	0.041666667	0	0	0	0	0.125	0.083333333	0	0.041666667	0	0	0	0	0	0.125	0	0.041666667	0	0	0	0.041666667	0	0	0	0	0	0	0	0.041666667	0	0	0.041666667	0.041666667	0.041666667	0.041666667	0	0.041666667	0	0.041666667	0.041666667	0	0	0.041666667	0	0	0
0	0	0	0	0	0	0	0	0.068965517	0.068965517	0	0.034482759	0.034482759	0.034482759	0	0	0	0	0.068965517	0.034482759	0	0	0	0.034482759	0	0	0	0	0	0.034482759	0.034482759	0	0	0	0.034482759	0.034482759	0.034482759	0.034482759	0	0.034482759	0.034482759	0	0	0.034482759	0.034482759	0	0	0.034482759	0	0
0	0	0	0	0	0	0	0	0	0	0	0	0.035714286	0.071428571	0.035714286	0.071428571	0	0	0	0.142857143	0.035714286	0	0	0	0	0	0	0	0	0	0.035714286	0	0	0	0	0.035714286	0.035714286	0	0	0	0	0.035714286	0.142857143	0	0	0	0	0	0	0
0	0	0	0	0	0	0	0	0	0	0	0.083333333	0.041666667	0.041666667	0	0	0	0	0	0	0	0	0.041666667	0	0	0	0	0.083333333	0	0	0	0	0	0	0	0.041666667	0	0.041666667	0	0	0	0.041666667	0	0.041666667	0.083333333	0	0.083333333	0.041666667	0	0.041666667
0	0	0	0	0	0	0	0	0.068965517	0.068965517	0	0.034482759	0	0	0	0	0	0	0.034482759	0	0	0	0	0	0	0	0	0.034482759	0	0.034482759	0	0.034482759	0	0	0.068965517	0	0	0	0.034482759	0.068965517	0	0	0.068965517	0.068965517	0.068965517	0	0.103448276	0	0	0
0	0	0	0	0	0.08	0	0	0.04	0.04	0.04	0.04	0	0	0	0	0	0.04	0.12	0	0.08	0.04	0.04	0	0	0	0.04	0	0.04	0	0	0	0	0	0.04	0	0.08	0	0	0	0.04	0.04	0.04	0	0	0.04	0	0	0	0.04
0	0	0	0.04	0	0	0	0	0.04	0	0	0.04	0	0	0	0.04	0	0	0.04	0	0	0	0	0.04	0	0.04	0	0	0	0.08	0	0	0.04	0	0	0	0	0.04	0	0	0	0	0	0.08	0.04	0	0.04	0.04	0	0
0	0.035714286	0.035714286	0	0.071428571	0	0	0	0	0	0.071428571	0	0	0	0.035714286	0.071428571	0	0.035714286	0.035714286	0.035714286	0	0	0	0	0	0	0	0	0	0	0	0	0.035714286	0	0	0.071428571	0	0	0	0	0.071428571	0	0	0.035714286	0	0	0.071428571	0	0	0
0	0	0	0	0	0.041666667	0	0	0.041666667	0.041666667	0.041666667	0	0	0	0.041666667	0.041666667	0	0	0.041666667	0.041666667	0	0	0.041666667	0	0	0	0	0.041666667	0	0	0	0	0	0	0.041666667	0	0.041666667	0	0	0	0	0.041666667	0	0.041666667	0.041666667	0	0	0.041666667	0	0.041666667
0	0	0	0	0	0	0	0	0.068965517	0.068965517	0	0.034482759	0	0	0	0	0	0	0.034482759	0	0	0	0	0	0	0	0	0.034482759	0	0.034482759	0	0	0	0	0.068965517	0	0	0	0.034482759	0.068965517	0	0	0.103448276	0.068965517	0.068965517	0	0.103448276	0	0	0
0	0	0	0	0.04	0.04	0	0	0	0	0.04	0.04	0	0	0.04	0	0	0.04	0.04	0.04	0.04	0	0	0	0	0	0	0	0	0	0.04	0	0	0.04	0.04	0	0.04	0	0	0	0.12	0	0	0	0	0	0.12	0	0	0
0	0	0	0	0	0	0.037037037	0	0	0	0	0	0	0	0.111111111	0	0	0	0	0	0	0	0.037037037	0	0.037037037	0	0	0.037037037	0	0	0	0.037037037	0	0.037037037	0	0.111111111	0	0.037037037	0	0	0	0	0	0	0	0.037037037	0	0.074074074	0	0
0	0	0	0	0.04	0	0	0	0	0.04	0	0	0	0	0.04	0	0	0.04	0.04	0.04	0.08	0	0	0.04	0	0	0.04	0	0	0	0.04	0	0.04	0	0	0	0	0.08	0	0	0.04	0.04	0.04	0.08	0	0.08	0	0	0	0
0	0	0.035714286	0	0.035714286	0	0	0	0.035714286	0	0.071428571	0.071428571	0	0	0.071428571	0	0	0	0.071428571	0.035714286	0.035714286	0	0	0	0	0	0	0	0.035714286	0	0	0	0.035714286	0.035714286	0.035714286	0	0.035714286	0	0	0	0	0.071428571	0	0	0	0.071428571	0	0	0	0
0	0	0	0	0	0	0	0	0	0	0	0.115384615	0.038461538	0.038461538	0	0.038461538	0	0	0	0.038461538	0	0.038461538	0	0.038461538	0	0	0	0	0	0.038461538	0	0	0	0	0.038461538	0	0	0	0	0	0	0	0	0.038461538	0.076923077	0	0.076923077	0	0	0
0.037037037	0	0.037037037	0	0	0	0	0	0.037037037	0	0.037037037	0	0	0	0.037037037	0.074074074	0.037037037	0	0	0.037037037	0	0	0	0	0	0.037037037	0	0	0	0	0	0	0	0	0	0.074074074	0.074074074	0	0	0	0	0	0	0.074074074	0.037037037	0	0.074074074	0	0	0
0	0.033333333	0	0	0	0.033333333	0	0	0.033333333	0	0.033333333	0	0.033333333	0	0.033333333	0	0	0	0.033333333	0.033333333	0.066666667	0.066666667	0	0	0.033333333	0	0	0.033333333	0	0	0.033333333	0	0	0	0.033333333	0.033333333	0	0.033333333	0	0.033333333	0.033333333	0.033333333	0.033333333	0.033333333	0	0.033333333	0.033333333	0	0.033333333	0
0.076923077	0.038461538	0.038461538	0.038461538	0	0	0	0.038461538	0	0.076923077	0	0	0	0	0.038461538	0	0.038461538	0	0.038461538	0	0.038461538	0.038461538	0	0	0	0	0.038461538	0	0	0	0	0	0.038461538	0	0	0	0.038461538	0.038461538	0.038461538	0	0	0	0.038461538	0.076923077	0.038461538	0	0.038461538	0	0.038461538	0
0	0	0.08	0	0.04	0.04	0	0	0	0.04	0.04	0.04	0	0	0	0	0.04	0.04	0	0	0.04	0.08	0.04	0	0.08	0	0	0	0	0	0	0	0	0.04	0.04	0	0	0.04	0	0	0	0	0.04	0.04	0.04	0.04	0	0	0.04	0
0.035714286	0.035714286	0.035714286	0	0.035714286	0	0	0.035714286	0	0.035714286	0.035714286	0.035714286	0	0	0	0	0.071428571	0	0.071428571	0	0.035714286	0	0	0	0	0	0	0	0	0	0.035714286	0	0	0	0	0	0.035714286	0.035714286	0	0	0	0	0.071428571	0.071428571	0	0.071428571	0	0.035714286	0	0.035714286
0.037037037	0	0.074074074	0	0	0	0	0	0	0.074074074	0	0.074074074	0	0	0	0.037037037	0.037037037	0	0.037037037	0	0	0	0	0	0	0	0	0	0	0.037037037	0	0	0.037037037	0	0.037037037	0	0.074074074	0	0	0.037037037	0.037037037	0	0	0	0	0	0.074074074	0.037037037	0	0
0	0.035714286	0	0	0	0	0	0.035714286	0	0	0.071428571	0	0	0.035714286	0	0	0	0	0.035714286	0	0.035714286	0	0	0	0	0	0.071428571	0	0	0.035714286	0.035714286	0	0.035714286	0	0.035714286	0.035714286	0	0.035714286	0	0.035714286	0.035714286	0.035714286	0	0.107142857	0	0	0.071428571	0	0	0
0	0	0	0.068965517	0	0	0	0	0.034482759	0.034482759	0.034482759	0.034482759	0	0.034482759	0	0.034482759	0	0	0.068965517	0	0.034482759	0	0.034482759	0	0.034482759	0	0	0	0	0	0	0	0.068965517	0	0.068965517	0	0	0.068965517	0	0	0.034482759	0.034482759	0	0	0	0	0.034482759	0.034482759	0	0
0.034482759	0.034482759	0	0	0.034482759	0	0	0.068965517	0.103448276	0	0.034482759	0	0	0	0	0	0	0.034482759	0.068965517	0	0.034482759	0	0	0	0	0	0	0	0	0	0.034482759	0.068965517	0.034482759	0.034482759	0.068965517	0	0.034482759	0	0	0	0	0	0	0.034482759	0	0.034482759	0	0	0	0
0	0	0	0	0	0	0	0.038461538	0.038461538	0	0	0.038461538	0	0	0.038461538	0	0	0	0.076923077	0	0	0	0	0	0	0	0	0	0	0	0.115384615	0	0	0.038461538	0	0.038461538	0.076923077	0	0	0.038461538	0.038461538	0.076923077	0.076923077	0	0	0	0.038461538	0	0	0
0	0	0.04	0.04	0.04	0	0	0	0.08	0.04	0.08	0	0	0	0	0.04	0.04	0	0.08	0	0	0	0	0	0	0	0	0	0.04	0	0	0	0.04	0	0.08	0	0.08	0	0	0.04	0	0.08	0	0	0	0	0	0	0	0.04
0	0	0	0.04	0	0	0	0	0.04	0	0	0.04	0	0	0	0.04	0	0	0.04	0	0	0	0	0	0	0.04	0	0	0	0.04	0	0	0.04	0	0	0	0	0	0	0	0	0	0	0.12	0.04	0	0.08	0.04	0	0
0	0	0	0	0	0.037037037	0	0	0	0.074074074	0.111111111	0	0	0	0.037037037	0	0	0	0.148148148	0.037037037	0.074074074	0	0	0	0	0	0	0	0	0	0	0	0	0.037037037	0	0	0.111111111	0.037037037	0	0	0	0.074074074	0.037037037	0.037037037	0.037037037	0	0	0	0	0
0	0.04	0.08	0.04	0	0.04	0	0	0.08	0	0.04	0.04	0.08	0	0	0	0.08	0	0.04	0	0.08	0	0	0	0	0	0	0	0	0	0	0	0	0	0.04	0.04	0.04	0	0	0	0	0.04	0	0	0	0.04	0	0	0.08	0
0	0	0	0	0.035714286	0	0.035714286	0.035714286	0.035714286	0	0.035714286	0.035714286	0	0	0	0	0	0.035714286	0.035714286	0	0	0	0	0	0.035714286	0	0	0	0	0	0.071428571	0	0	0.071428571	0.071428571	0	0	0	0	0	0.035714286	0	0	0.035714286	0	0.035714286	0.071428571	0.035714286	0	0
0	0	0	0	0.038461538	0	0.038461538	0.038461538	0.038461538	0.038461538	0	0	0	0	0	0	0	0.038461538	0.038461538	0	0	0	0	0	0.038461538	0.038461538	0.038461538	0.076923077	0	0.038461538	0	0	0	0.076923077	0.038461538	0	0.038461538	0	0.115384615	0	0	0.038461538	0	0	0	0	0.076923077	0	0	0
0	0	0.08	0	0	0	0.04	0	0.04	0.04	0.08	0	0	0	0	0	0.08	0	0.04	0	0.04	0	0	0	0	0	0	0.04	0	0	0	0	0	0.04	0	0	0.04	0.04	0	0	0.04	0.04	0	0.04	0.04	0.04	0.04	0	0	0
0.115384615	0	0	0.038461538	0	0	0	0.076923077	0	0	0.115384615	0	0	0	0.038461538	0	0	0	0.038461538	0	0	0	0	0	0	0	0	0	0.038461538	0	0.038461538	0	0	0.038461538	0.038461538	0	0.038461538	0	0	0	0.038461538	0.038461538	0	0.038461538	0.076923077	0	0	0	0.038461538	0.076923077
0.037037037	0	0.037037037	0	0.074074074	0.037037037	0	0	0.074074074	0.074074074	0	0	0	0	0	0	0.037037037	0.037037037	0.037037037	0	0	0	0.074074074	0	0.037037037	0.037037037	0	0	0	0	0.037037037	0	0	0.074074074	0.074074074	0	0.037037037	0.037037037	0	0	0	0	0	0	0	0	0.037037037	0	0	0
0	0	0.035714286	0	0	0.035714286	0	0	0	0.035714286	0.035714286	0	0	0	0	0	0	0	0	0	0	0.071428571	0.071428571	0.035714286	0.071428571	0	0	0	0	0	0.071428571	0	0.035714286	0	0.035714286	0	0	0.035714286	0	0.035714286	0.035714286	0.035714286	0	0	0.035714286	0	0.035714286	0	0	0.035714286
0.035714286	0.071428571	0	0	0.035714286	0.035714286	0.035714286	0	0.071428571	0.071428571	0	0.071428571	0	0	0	0	0.035714286	0	0.107142857	0	0.071428571	0	0	0	0.035714286	0	0	0	0	0	0	0	0.035714286	0	0.071428571	0	0.035714286	0.035714286	0	0	0	0	0	0	0.035714286	0.035714286	0	0	0	0
0.068965517	0	0.068965517	0	0	0.068965517	0	0	0	0	0.103448276	0	0	0	0	0	0.034482759	0.034482759	0	0	0.068965517	0.068965517	0.034482759	0	0.034482759	0	0	0	0	0	0	0	0.034482759	0.034482759	0.034482759	0	0	0.034482759	0	0	0.068965517	0.034482759	0.034482759	0.034482759	0	0	0.034482759	0	0	0
0.071428571	0.035714286	0	0	0	0	0	0.035714286	0	0	0.071428571	0	0.035714286	0	0	0.035714286	0.035714286	0	0	0.035714286	0.035714286	0.035714286	0.035714286	0	0.035714286	0	0	0	0	0.035714286	0	0	0	0	0.035714286	0	0.035714286	0	0	0	0	0.071428571	0	0.035714286	0	0	0.035714286	0	0	0
0	0.033333333	0	0	0.033333333	0.033333333	0	0.033333333	0	0.033333333	0.033333333	0	0.033333333	0	0	0	0	0.033333333	0.033333333	0	0.033333333	0	0	0	0	0	0	0	0.033333333	0	0.033333333	0	0	0	0	0.033333333	0.033333333	0	0	0.033333333	0.033333333	0.033333333	0.033333333	0.066666667	0.033333333	0	0.066666667	0	0.033333333	0.033333333
0.076923077	0.038461538	0.076923077	0	0.038461538	0	0	0	0	0	0.115384615	0	0	0	0	0	0.076923077	0	0.038461538	0	0.038461538	0.076923077	0	0	0	0	0	0	0	0	0.038461538	0	0	0	0	0	0.038461538	0	0	0.038461538	0.038461538	0.076923077	0	0.038461538	0.038461538	0	0	0	0.038461538	0
0.103448276	0	0.034482759	0.034482759	0	0.068965517	0	0	0	0	0.068965517	0	0	0	0.034482759	0	0.034482759	0.034482759	0	0	0.034482759	0.034482759	0.034482759	0	0.034482759	0	0	0	0	0	0	0	0.034482759	0.034482759	0.034482759	0	0.034482759	0.034482759	0	0	0.068965517	0	0.034482759	0.034482759	0	0	0.034482759	0	0	0
0	0	0	0	0	0	0	0	0.037037037	0.074074074	0	0.037037037	0	0	0	0	0	0	0.037037037	0	0	0	0	0	0	0.037037037	0	0.037037037	0	0.037037037	0	0	0	0	0.037037037	0	0	0	0.074074074	0.037037037	0	0	0.111111111	0.074074074	0.074074074	0	0.111111111	0	0	0
0	0	0.037037037	0	0	0	0	0	0.037037037	0.037037037	0.074074074	0.037037037	0	0	0	0	0	0	0.074074074	0	0.037037037	0	0	0.037037037	0	0	0	0	0.037037037	0.037037037	0	0	0.037037037	0	0.037037037	0	0	0.074074074	0	0.037037037	0.037037037	0.037037037	0	0.037037037	0	0.037037037	0.037037037	0	0	0
0	0	0	0	0	0	0	0	0.033333333	0.066666667	0	0.033333333	0	0	0	0	0	0	0.033333333	0	0	0	0	0	0	0.033333333	0	0.033333333	0	0.033333333	0	0.033333333	0	0	0.033333333	0	0	0	0.066666667	0.066666667	0	0	0.1	0.066666667	0.066666667	0	0.1	0	0	0
0	0	0	0	0	0	0	0.037037037	0	0.037037037	0.037037037	0	0	0	0	0	0	0	0.074074074	0	0	0	0	0	0	0	0.074074074	0	0	0.037037037	0.037037037	0	0	0.037037037	0	0.037037037	0.037037037	0	0.074074074	0	0.074074074	0	0	0.074074074	0	0.037037037	0.074074074	0	0	0
0	0	0.037037037	0	0	0	0	0	0.074074074	0.037037037	0.074074074	0	0	0	0.037037037	0	0	0	0.148148148	0	0.074074074	0.037037037	0	0	0	0	0	0	0	0	0	0	0	0	0	0.037037037	0.074074074	0	0	0	0	0.037037037	0	0.074074074	0.037037037	0.037037037	0.037037037	0	0.037037037	0
0.107142857	0.035714286	0	0.035714286	0.071428571	0	0.035714286	0	0	0	0.035714286	0	0	0.035714286	0.035714286	0	0	0.071428571	0.035714286	0	0.035714286	0	0	0	0	0	0.035714286	0	0	0	0	0	0.071428571	0	0	0.035714286	0	0	0	0	0.107142857	0.035714286	0.071428571	0	0	0	0	0	0	0
0	0	0.034482759	0	0.034482759	0.068965517	0	0.034482759	0	0.034482759	0.068965517	0	0	0	0	0	0.034482759	0.068965517	0.034482759	0	0.103448276	0.034482759	0	0.034482759	0	0	0	0	0.034482759	0	0	0.034482759	0	0.068965517	0	0	0.034482759	0.034482759	0	0	0.034482759	0.034482759	0	0	0	0	0	0	0	0
0	0	0	0	0	0	0	0	0.034482759	0.068965517	0	0.034482759	0	0	0	0	0	0	0.034482759	0	0	0	0	0	0	0.034482759	0	0.034482759	0	0.034482759	0	0	0	0	0.034482759	0	0	0	0.068965517	0.068965517	0	0	0.103448276	0.068965517	0.068965517	0	0.103448276	0	0	0
0	0	0	0	0.037037037	0	0.037037037	0.074074074	0.037037037	0	0.037037037	0.037037037	0	0	0	0	0	0.037037037	0.037037037	0	0	0	0	0	0.074074074	0	0	0	0	0	0.074074074	0	0	0.111111111	0.074074074	0	0	0	0	0	0	0	0	0.037037037	0	0.037037037	0.074074074	0	0	0
0	0	0	0	0.035714286	0	0	0.035714286	0	0	0.035714286	0	0	0	0	0.035714286	0	0.035714286	0	0.035714286	0	0	0	0	0.035714286	0	0	0	0	0.035714286	0	0.035714286	0	0.035714286	0.035714286	0	0.035714286	0	0	0.035714286	0.035714286	0.035714286	0.035714286	0	0	0	0.035714286	0.035714286	0	0
0	0	0	0	0	0	0	0.035714286	0.107142857	0.035714286	0	0	0.035714286	0	0	0	0	0.035714286	0.035714286	0	0	0	0	0	0	0	0	0	0	0	0.071428571	0	0	0	0.071428571	0.035714286	0.035714286	0	0	0.035714286	0	0.035714286	0.035714286	0.035714286	0	0	0.071428571	0	0	0
0	0.038461538	0	0	0	0	0.038461538	0	0	0.038461538	0.038461538	0.038461538	0.038461538	0	0.038461538	0	0	0	0.038461538	0.038461538	0	0	0	0	0.038461538	0	0	0	0	0	0	0	0.038461538	0	0.038461538	0.038461538	0.038461538	0	0	0	0	0	0.038461538	0.076923077	0	0.038461538	0.038461538	0.038461538	0	0
0	0	0.033333333	0.033333333	0	0	0.033333333	0	0.033333333	0.066666667	0	0	0	0.033333333	0.066666667	0	0.066666667	0.033333333	0	0.033333333	0	0	0	0	0	0	0.033333333	0	0	0.033333333	0	0	0	0	0.066666667	0.033333333	0.1	0	0	0	0.066666667	0.033333333	0	0	0	0	0.033333333	0	0	0
0	0.035714286	0	0	0	0	0	0.035714286	0.035714286	0.035714286	0.035714286	0.035714286	0	0	0	0	0.035714286	0	0.107142857	0	0.071428571	0.035714286	0	0	0	0	0	0	0	0	0	0.071428571	0	0	0.035714286	0	0.071428571	0.071428571	0	0	0	0.035714286	0.035714286	0	0	0	0.035714286	0	0	0
0	0	0	0	0	0.038461538	0	0	0.038461538	0	0.115384615	0	0	0	0	0	0	0	0.076923077	0	0.038461538	0	0	0	0	0	0	0	0	0	0.038461538	0.038461538	0.038461538	0	0.038461538	0	0.038461538	0	0	0.076923077	0.038461538	0.038461538	0	0.038461538	0.038461538	0	0.038461538	0	0	0.038461538
0	0.034482759	0	0	0.068965517	0.034482759	0.034482759	0	0.068965517	0.103448276	0	0.034482759	0	0	0	0	0	0.034482759	0.137931034	0	0.034482759	0	0	0	0.034482759	0	0	0	0.034482759	0	0	0	0	0.068965517	0.034482759	0	0.103448276	0	0	0	0	0	0	0	0	0.034482759	0	0	0.034482759	0
0	0	0.034482759	0	0	0	0	0	0	0	0.034482759	0.068965517	0	0	0.034482759	0	0	0	0	0	0	0	0.034482759	0	0.034482759	0	0	0.034482759	0.034482759	0	0	0	0	0	0.034482759	0	0	0.034482759	0	0.034482759	0.034482759	0.068965517	0	0.034482759	0.034482759	0.034482759	0.068965517	0.034482759	0.034482759	0
0.071428571	0	0.071428571	0	0	0.071428571	0	0	0	0.035714286	0.071428571	0	0	0	0	0	0.035714286	0.035714286	0	0	0.071428571	0.071428571	0.035714286	0	0.035714286	0	0	0	0	0	0	0	0.035714286	0.035714286	0.035714286	0	0	0.035714286	0	0	0.071428571	0	0.035714286	0.035714286	0	0	0.035714286	0	0	0
0	0	0.034482759	0	0	0	0.034482759	0	0	0	0.068965517	0.034482759	0	0	0.034482759	0	0	0	0	0	0	0	0.034482759	0	0.068965517	0	0	0	0.034482759	0	0	0	0	0.034482759	0.068965517	0	0	0.034482759	0	0.034482759	0.034482759	0.068965517	0	0.068965517	0	0	0.068965517	0.034482759	0.034482759	0
0.033333333	0.033333333	0.033333333	0	0	0.033333333	0	0.033333333	0	0	0.1	0	0	0	0	0	0.033333333	0	0.033333333	0	0.033333333	0.033333333	0	0	0	0	0.033333333	0	0	0	0.033333333	0	0.033333333	0	0.033333333	0	0	0	0.033333333	0	0.033333333	0	0.033333333	0.1	0.066666667	0	0	0.033333333	0	0.033333333
0	0	0	0	0	0	0.08	0	0.04	0.04	0.04	0	0	0.08	0	0	0	0.04	0.08	0	0.04	0	0	0	0.04	0	0.04	0	0	0.04	0	0	0	0.04	0.04	0.08	0	0	0	0.04	0.08	0	0.04	0	0	0	0	0	0	0
0	0	0	0.04	0	0.04	0	0	0.12	0.12	0.04	0	0	0.04	0	0	0	0.04	0.16	0	0.08	0	0	0	0	0	0	0	0	0	0	0	0.04	0	0.12	0	0.08	0.04	0	0	0.04	0	0	0	0	0	0	0	0	0
0	0.035714286	0	0.035714286	0	0	0	0.035714286	0.035714286	0.035714286	0.071428571	0	0	0.035714286	0	0	0	0	0	0	0	0	0	0.035714286	0.071428571	0	0.035714286	0	0.035714286	0.035714286	0	0	0.071428571	0	0.107142857	0	0	0.035714286	0.035714286	0	0.071428571	0	0.035714286	0	0	0	0	0	0	0
0	0.035714286	0.035714286	0	0.035714286	0.035714286	0	0	0.035714286	0	0	0	0	0	0.071428571	0	0.035714286	0	0	0.035714286	0.035714286	0.035714286	0	0.035714286	0	0	0	0	0	0	0.071428571	0	0.035714286	0.035714286	0	0.035714286	0	0.071428571	0	0.035714286	0	0.035714286	0	0	0	0	0.035714286	0	0	0
0	0.037037037	0	0	0	0.037037037	0	0	0.037037037	0	0.074074074	0	0	0	0	0	0	0	0.074074074	0	0.074074074	0.037037037	0	0	0.037037037	0	0	0	0	0	0	0	0.037037037	0	0.037037037	0	0	0	0.037037037	0	0	0.037037037	0.037037037	0.111111111	0	0	0.074074074	0.037037037	0	0
0	0.035714286	0	0	0.035714286	0.035714286	0	0.035714286	0.035714286	0	0.035714286	0	0	0	0	0	0	0.035714286	0.035714286	0	0	0	0	0.035714286	0	0	0.071428571	0.035714286	0	0.035714286	0.035714286	0	0.035714286	0.035714286	0.035714286	0	0.035714286	0	0.035714286	0	0.071428571	0.071428571	0	0	0	0	0.035714286	0	0	0
0	0	0	0	0.071428571	0	0	0	0.071428571	0	0.107142857	0	0	0	0.035714286	0	0	0	0.107142857	0.035714286	0	0	0	0	0	0.035714286	0	0	0.035714286	0	0	0	0	0.035714286	0.035714286	0	0.071428571	0	0.035714286	0	0	0.071428571	0.035714286	0.035714286	0.035714286	0	0	0	0	0.035714286
0	0	0	0	0	0.035714286	0	0	0.035714286	0	0.107142857	0	0	0	0	0	0	0	0.071428571	0	0.035714286	0	0	0	0	0	0	0	0	0	0.035714286	0.035714286	0.035714286	0	0.035714286	0	0.035714286	0	0	0.071428571	0.035714286	0.035714286	0	0.035714286	0.071428571	0	0.035714286	0	0	0.035714286
0	0	0	0	0	0	0	0.037037037	0	0	0.037037037	0.074074074	0.037037037	0	0	0.037037037	0	0	0.074074074	0.037037037	0	0	0	0	0	0	0	0	0	0	0.037037037	0	0	0.037037037	0	0.037037037	0.037037037	0	0	0	0.037037037	0.037037037	0.074074074	0	0	0.037037037	0.074074074	0	0	0
0.037037037	0	0.074074074	0	0	0.037037037	0	0	0	0	0.037037037	0.037037037	0	0	0	0.037037037	0	0	0	0	0	0	0	0.037037037	0	0	0	0	0	0	0.037037037	0	0.074074074	0.037037037	0	0.037037037	0	0	0	0	0.111111111	0	0.037037037	0.037037037	0	0	0.037037037	0.037037037	0	0
0	0	0	0	0.037037037	0	0.037037037	0.037037037	0.074074074	0	0.037037037	0	0	0	0	0	0	0.037037037	0.037037037	0	0	0	0	0	0.037037037	0.037037037	0	0.037037037	0	0.037037037	0	0	0	0.074074074	0.074074074	0	0.037037037	0	0.037037037	0	0	0.037037037	0	0.037037037	0	0	0.111111111	0	0	0
0	0.034482759	0.034482759	0	0.034482759	0.068965517	0	0.034482759	0	0	0.068965517	0	0	0.034482759	0	0	0	0.068965517	0.034482759	0.034482759	0.068965517	0	0.034482759	0	0	0	0.034482759	0	0	0	0.034482759	0	0.068965517	0.034482759	0	0	0	0	0	0.034482759	0.068965517	0.034482759	0.034482759	0	0	0	0	0	0	0
0	0	0.038461538	0	0	0	0.038461538	0	0.038461538	0	0.038461538	0.076923077	0	0	0	0	0	0	0	0	0	0.038461538	0.038461538	0	0.076923077	0	0	0	0	0	0	0	0.076923077	0.038461538	0.076923077	0	0	0	0	0	0.038461538	0	0.038461538	0.038461538	0.038461538	0	0.038461538	0.038461538	0	0
0	0.035714286	0.035714286	0	0.035714286	0	0.035714286	0	0.071428571	0.035714286	0.071428571	0.035714286	0	0	0	0	0.035714286	0	0.071428571	0	0	0	0	0	0.035714286	0	0	0	0	0	0.035714286	0	0	0.035714286	0.107142857	0	0.035714286	0	0	0	0	0.035714286	0	0.035714286	0.035714286	0.035714286	0	0	0.035714286	0
0	0.041666667	0	0	0	0.041666667	0	0	0.041666667	0.041666667	0.041666667	0.041666667	0	0	0	0	0.041666667	0.041666667	0	0	0	0	0.083333333	0	0.083333333	0	0	0	0	0	0	0	0	0	0.166666667	0	0.041666667	0.041666667	0	0	0.041666667	0.041666667	0	0	0	0	0	0.041666667	0	0
0.066666667	0.033333333	0	0.033333333	0.033333333	0	0.066666667	0	0	0	0.033333333	0	0	0.033333333	0.033333333	0	0.033333333	0.033333333	0	0	0	0	0	0	0	0.033333333	0	0.033333333	0	0	0.033333333	0	0	0	0.033333333	0.033333333	0.066666667	0	0	0	0.033333333	0.033333333	0	0.033333333	0.066666667	0	0	0	0.033333333	0.033333333
0	0.035714286	0	0	0.035714286	0	0	0	0	0.035714286	0.071428571	0.035714286	0	0	0	0	0	0	0.071428571	0	0	0	0	0	0.035714286	0	0	0	0	0	0	0.035714286	0.035714286	0	0.071428571	0	0.035714286	0	0	0.035714286	0.035714286	0.035714286	0	0.071428571	0	0	0.071428571	0.035714286	0	0
0	0	0.037037037	0	0.037037037	0.037037037	0	0	0	0.037037037	0.074074074	0.037037037	0	0	0	0	0.037037037	0.037037037	0.037037037	0	0.074074074	0.037037037	0.037037037	0	0.037037037	0	0	0	0	0	0	0	0	0.037037037	0.074074074	0	0	0.037037037	0	0	0.037037037	0	0	0.037037037	0	0	0.037037037	0.037037037	0	0
0	0	0.035714286	0	0	0	0.035714286	0	0.035714286	0.035714286	0.035714286	0	0.035714286	0.035714286	0	0	0	0	0	0	0	0.035714286	0	0.035714286	0.035714286	0.035714286	0	0	0	0	0.035714286	0	0	0.035714286	0.071428571	0.071428571	0	0.035714286	0	0	0.071428571	0	0.035714286	0.035714286	0	0	0.035714286	0	0.035714286	0
0	0	0	0	0	0	0	0.038461538	0	0.038461538	0.038461538	0	0	0	0	0	0	0	0.076923077	0	0	0	0	0	0	0	0.076923077	0	0	0.038461538	0.038461538	0	0	0.038461538	0	0	0.038461538	0	0.076923077	0	0.076923077	0	0	0.076923077	0	0.038461538	0.076923077	0	0	0
0.041666667	0	0.041666667	0	0	0	0	0	0	0.041666667	0.041666667	0.041666667	0	0	0	0	0	0	0.083333333	0	0.041666667	0	0	0	0	0	0.041666667	0	0	0	0	0	0.041666667	0	0	0	0.041666667	0.041666667	0.041666667	0	0.041666667	0.041666667	0	0.083333333	0	0	0.125	0	0	0
0	0	0	0	0.08	0	0	0	0	0.04	0.08	0.04	0	0.04	0	0	0	0	0.08	0.04	0	0	0	0	0	0.04	0	0	0	0	0.04	0	0	0.08	0.08	0	0.04	0	0.04	0	0.08	0.04	0	0	0	0	0.04	0	0	0
0	0	0.037037037	0.037037037	0.037037037	0	0	0	0.074074074	0.037037037	0.037037037	0	0	0	0.037037037	0	0	0	0.074074074	0	0.037037037	0	0	0	0	0	0.037037037	0	0	0	0	0	0.074074074	0.037037037	0	0	0	0.037037037	0.037037037	0	0.037037037	0	0	0.074074074	0	0	0.037037037	0.037037037	0	0
0	0	0.037037037	0	0.037037037	0	0	0	0.148148148	0.037037037	0	0	0	0	0.111111111	0	0	0	0.074074074	0	0.037037037	0.037037037	0	0	0	0	0	0	0	0	0	0	0.037037037	0.037037037	0.037037037	0.111111111	0	0.074074074	0	0	0	0.037037037	0	0	0	0	0	0	0	0
0	0.04	0	0	0.04	0	0.04	0	0.04	0.04	0	0.04	0	0	0.04	0	0	0	0.04	0	0	0.08	0.04	0	0.04	0	0.04	0	0	0	0	0	0	0.04	0.08	0.04	0	0.04	0	0	0	0	0	0.04	0.04	0.04	0	0	0.04	0
0	0.034482759	0.068965517	0	0.034482759	0	0	0	0	0.034482759	0.068965517	0	0.034482759	0	0.068965517	0	0.068965517	0	0	0.034482759	0.034482759	0	0	0	0	0	0	0	0	0	0	0	0	0	0.034482759	0.034482759	0.034482759	0.034482759	0	0	0.068965517	0	0.034482759	0	0.034482759	0	0.034482759	0	0.034482759	0
0	0	0	0.037037037	0	0	0	0.037037037	0	0.037037037	0	0	0	0	0.074074074	0	0	0.037037037	0	0.037037037	0.037037037	0	0	0	0	0	0	0	0	0.037037037	0.037037037	0	0	0	0	0	0.037037037	0	0	0	0	0	0	0.111111111	0.037037037	0	0.037037037	0.074074074	0.037037037	0
0	0	0	0	0.034482759	0	0.034482759	0	0.103448276	0.068965517	0.034482759	0	0	0	0.034482759	0	0	0	0.103448276	0	0	0	0	0.034482759	0	0	0.034482759	0	0	0.034482759	0	0	0	0.068965517	0.068965517	0.034482759	0.034482759	0.034482759	0	0	0.034482759	0	0	0.034482759	0	0	0.034482759	0.034482759	0	0
0	0	0	0.037037037	0	0	0	0	0.037037037	0	0.037037037	0.037037037	0.037037037	0	0.037037037	0	0	0	0	0	0	0	0	0.037037037	0	0	0	0	0.037037037	0	0	0	0.037037037	0	0.037037037	0.037037037	0	0.037037037	0	0	0.037037037	0	0.037037037	0.074074074	0	0	0.111111111	0	0.037037037	0
0.037037037	0	0.037037037	0	0	0	0.037037037	0	0	0	0.037037037	0.037037037	0	0	0	0	0.037037037	0.037037037	0.037037037	0	0.037037037	0	0	0	0	0.037037037	0	0	0	0.037037037	0	0	0	0	0	0	0.037037037	0.037037037	0	0	0.037037037	0.037037037	0.074074074	0.037037037	0	0	0.111111111	0	0	0
0.038461538	0	0.038461538	0.038461538	0	0	0	0	0.038461538	0.038461538	0.076923077	0	0.038461538	0	0	0	0.038461538	0	0	0	0	0	0.038461538	0	0	0.038461538	0	0	0	0	0.038461538	0	0	0	0.038461538	0	0.038461538	0.038461538	0	0.038461538	0	0.076923077	0	0.038461538	0.076923077	0	0	0	0.038461538	0
0	0	0.035714286	0	0	0	0.035714286	0	0.035714286	0	0.071428571	0.035714286	0.035714286	0	0	0	0.035714286	0	0.035714286	0	0	0	0	0	0	0.035714286	0	0.035714286	0	0	0.035714286	0	0	0	0.035714286	0.035714286	0.071428571	0	0	0.035714286	0	0.035714286	0	0.035714286	0	0.035714286	0.071428571	0	0	0.035714286
0	0.035714286	0.071428571	0	0.035714286	0	0	0	0.035714286	0.035714286	0.035714286	0.071428571	0	0	0	0	0.035714286	0	0	0	0	0	0	0	0	0	0	0	0	0	0.035714286	0	0.071428571	0	0.071428571	0	0	0	0	0.035714286	0	0	0	0.035714286	0.035714286	0	0.071428571	0.035714286	0	0
0.035714286	0	0.071428571	0	0.035714286	0.035714286	0	0	0	0.035714286	0.107142857	0	0	0	0.035714286	0	0.035714286	0.035714286	0.071428571	0	0.035714286	0	0	0	0	0	0	0	0	0	0	0	0.035714286	0.035714286	0	0.035714286	0.035714286	0	0	0	0.035714286	0	0.035714286	0.071428571	0	0	0	0.035714286	0	0
0.08	0	0.08	0	0.04	0	0	0	0.04	0.08	0.04	0	0	0	0	0	0	0.04	0.08	0	0.04	0	0	0	0	0	0	0	0	0	0.04	0	0.08	0	0	0	0.04	0.04	0	0	0.04	0	0	0.04	0.04	0	0.04	0	0.04	0
0.035714286	0	0.071428571	0	0.035714286	0	0	0	0.035714286	0.071428571	0.035714286	0.035714286	0.035714286	0	0.035714286	0	0.035714286	0	0.035714286	0.035714286	0.071428571	0	0	0	0	0	0	0	0	0	0	0	0.035714286	0	0.071428571	0.035714286	0	0.035714286	0	0	0.035714286	0	0	0	0	0.035714286	0	0	0	0.035714286
0.083333333	0	0.041666667	0	0	0	0.041666667	0	0	0.041666667	0	0	0	0	0	0	0	0.041666667	0	0	0	0	0	0	0	0	0.083333333	0	0	0	0.041666667	0	0.041666667	0	0	0	0.041666667	0	0.041666667	0.041666667	0.083333333	0	0	0.041666667	0	0	0.125	0	0	0
0	0	0	0	0.037037037	0	0.037037037	0.037037037	0.074074074	0	0.037037037	0	0	0	0	0	0	0.037037037	0.037037037	0	0	0	0	0	0.037037037	0.037037037	0	0.037037037	0	0.037037037	0	0	0	0.074074074	0.074074074	0	0.037037037	0	0.037037037	0	0	0.037037037	0	0.037037037	0	0	0.111111111	0	0	0
0	0.041666667	0	0	0.125	0	0	0	0.041666667	0	0	0	0	0	0.041666667	0.041666667	0	0	0.041666667	0.041666667	0	0	0	0	0	0	0	0	0.041666667	0	0	0	0.041666667	0.041666667	0	0.041666667	0	0	0	0.041666667	0.041666667	0.041666667	0.041666667	0	0	0	0	0	0	0.041666667
0	0	0.035714286	0	0.035714286	0	0	0	0.035714286	0.035714286	0.071428571	0	0	0.035714286	0	0	0.035714286	0	0.035714286	0.035714286	0	0	0	0.035714286	0	0.035714286	0	0	0	0	0	0.035714286	0	0.035714286	0.035714286	0	0.071428571	0.035714286	0	0	0.035714286	0.035714286	0	0.035714286	0	0	0.035714286	0	0	0
0.038461538	0	0.038461538	0.038461538	0.076923077	0	0	0	0.038461538	0	0.038461538	0.038461538	0.038461538	0.038461538	0.038461538	0	0.038461538	0.076923077	0.038461538	0.038461538	0	0	0	0	0	0	0	0	0	0	0	0	0	0	0	0.038461538	0	0	0	0	0	0	0	0.038461538	0.038461538	0.076923077	0	0	0.038461538	0
0	0	0.037037037	0	0	0	0	0	0.037037037	0.074074074	0.037037037	0.037037037	0	0	0.037037037	0	0	0	0.037037037	0	0	0	0	0.037037037	0	0	0	0	0.037037037	0	0	0.037037037	0	0	0.074074074	0.037037037	0.037037037	0.037037037	0	0.037037037	0.037037037	0	0	0.037037037	0	0	0.074074074	0	0.037037037	0
0	0	0.041666667	0.041666667	0	0	0	0	0.083333333	0	0	0.041666667	0	0	0.083333333	0	0.041666667	0	0.041666667	0	0	0	0	0	0	0	0	0	0	0	0	0	0.041666667	0.041666667	0.041666667	0.041666667	0.083333333	0	0	0	0.041666667	0	0	0	0	0	0.083333333	0	0	0
0.08	0.04	0	0	0	0.08	0	0	0.04	0.04	0	0.04	0	0	0.04	0	0.04	0	0	0.04	0.08	0	0	0	0	0	0	0.04	0	0	0	0	0	0.04	0.08	0	0	0	0.04	0	0.04	0	0	0	0.04	0	0.04	0	0	0
0	0	0.035714286	0	0	0	0	0	0.035714286	0.035714286	0.035714286	0.035714286	0	0	0.035714286	0	0	0	0.107142857	0	0	0	0	0.035714286	0	0	0	0	0	0.035714286	0.035714286	0	0.035714286	0	0	0.035714286	0.071428571	0	0	0.035714286	0	0	0.035714286	0.071428571	0	0	0.071428571	0	0	0
0.038461538	0	0.076923077	0	0.076923077	0	0	0	0.115384615	0	0.076923077	0	0	0	0	0	0.038461538	0	0.076923077	0	0	0	0	0	0	0	0	0	0	0	0	0	0	0.076923077	0.038461538	0	0	0	0	0	0	0	0	0.076923077	0	0.038461538	0.038461538	0.038461538	0.038461538	0
0	0.038461538	0.076923077	0	0.076923077	0.038461538	0	0	0	0.076923077	0.038461538	0	0	0	0	0	0.038461538	0.038461538	0.038461538	0	0	0	0	0	0	0	0	0	0	0	0.038461538	0	0.038461538	0.038461538	0	0	0.038461538	0	0	0.038461538	0.038461538	0	0.038461538	0.038461538	0	0	0.076923077	0	0.038461538	0
0	0	0.068965517	0	0.034482759	0	0	0	0.068965517	0	0.068965517	0	0	0	0	0	0	0.034482759	0.034482759	0	0	0.034482759	0	0.034482759	0	0	0	0	0	0.034482759	0.103448276	0	0.068965517	0	0.034482759	0	0	0	0	0.103448276	0	0.034482759	0.034482759	0	0	0.034482759	0	0	0	0
0	0	0	0.038461538	0	0	0	0	0.038461538	0.038461538	0	0.038461538	0.038461538	0	0.038461538	0.038461538	0	0	0.038461538	0	0	0	0	0	0	0	0	0.038461538	0	0	0	0	0.038461538	0	0.038461538	0	0.038461538	0	0.038461538	0	0.038461538	0	0	0	0.038461538	0	0.038461538	0.038461538	0	0
0	0	0.034482759	0	0.034482759	0	0	0	0	0.034482759	0.034482759	0	0	0	0.034482759	0.034482759	0	0	0	0.034482759	0	0	0	0	0	0	0.034482759	0	0	0	0	0.034482759	0	0	0	0.034482759	0	0	0.034482759	0.034482759	0	0	0.068965517	0.103448276	0.103448276	0	0	0	0.068965517	0.034482759
0.037037037	0	0.037037037	0	0	0	0	0	0	0.037037037	0.037037037	0	0	0	0	0	0	0	0	0	0	0.037037037	0.037037037	0.037037037	0	0.037037037	0	0.074074074	0	0	0	0.037037037	0.037037037	0	0.037037037	0	0	0.074074074	0.074074074	0	0.037037037	0.037037037	0.074074074	0	0	0.037037037	0.037037037	0	0	0
0	0	0.035714286	0	0.071428571	0.035714286	0.035714286	0	0	0.035714286	0.071428571	0	0.035714286	0.035714286	0	0.035714286	0	0.107142857	0.035714286	0.035714286	0.035714286	0	0	0	0.035714286	0	0	0	0	0	0	0	0.035714286	0.035714286	0.035714286	0.035714286	0.035714286	0	0	0	0.071428571	0	0	0	0	0	0	0	0	0
0	0	0.035714286	0	0	0	0	0	0.035714286	0	0	0.035714286	0	0.035714286	0.035714286	0	0	0	0	0	0	0	0	0	0	0	0.035714286	0.071428571	0	0	0.035714286	0	0.035714286	0	0.035714286	0.071428571	0	0	0	0.035714286	0.035714286	0	0	0.035714286	0	0.035714286	0.071428571	0.035714286	0	0
0.037037037	0	0.037037037	0	0	0	0	0	0.074074074	0.037037037	0.037037037	0	0	0	0	0	0	0	0	0	0	0.037037037	0.037037037	0.037037037	0	0	0	0.074074074	0	0	0	0.037037037	0.037037037	0	0.074074074	0	0	0.074074074	0.037037037	0	0.037037037	0.037037037	0.074074074	0	0	0.037037037	0.037037037	0	0	0
0	0	0.074074074	0	0	0	0	0	0.074074074	0	0	0.037037037	0	0	0.037037037	0	0.074074074	0	0	0	0.074074074	0	0	0	0	0	0	0	0	0	0.037037037	0	0	0	0.037037037	0.037037037	0	0.074074074	0	0.037037037	0	0.074074074	0.037037037	0	0	0	0.037037037	0.037037037	0	0
0.068965517	0	0	0.068965517	0	0	0	0	0.034482759	0.034482759	0	0	0	0	0.068965517	0	0.034482759	0	0	0	0.034482759	0	0	0	0	0	0	0	0	0	0.034482759	0.034482759	0.034482759	0	0.068965517	0	0	0.034482759	0	0.068965517	0.034482759	0	0	0	0	0	0	0.034482759	0	0
0	0	0.035714286	0	0	0	0	0	0.035714286	0.035714286	0.071428571	0.035714286	0	0	0	0	0	0.035714286	0.071428571	0	0.035714286	0	0	0.035714286	0	0	0	0	0.035714286	0.035714286	0	0	0.035714286	0	0.035714286	0	0	0.071428571	0	0.035714286	0.035714286	0.035714286	0	0.035714286	0	0.035714286	0.035714286	0	0	0
0	0	0	0	0	0.041666667	0.041666667	0	0	0	0.041666667	0	0	0	0.041666667	0	0	0.041666667	0	0	0.041666667	0.041666667	0.083333333	0	0.083333333	0	0	0.041666667	0	0	0.041666667	0	0	0.041666667	0.041666667	0.041666667	0	0.041666667	0	0.041666667	0.041666667	0	0.041666667	0	0	0	0.041666667	0	0	0
0	0	0.08	0.04	0	0	0	0	0.08	0	0.04	0.08	0	0	0	0.04	0	0	0.08	0	0.08	0	0	0	0	0	0	0	0	0	0	0	0.08	0	0.04	0	0	0.04	0	0	0	0	0	0	0	0.04	0.04	0	0.04	0
0	0.037037037	0.037037037	0	0.037037037	0	0	0.074074074	0.037037037	0.037037037	0.037037037	0	0	0	0	0	0.074074074	0	0.037037037	0	0	0	0	0	0	0	0	0	0	0	0.037037037	0.037037037	0	0.037037037	0	0	0.074074074	0	0	0	0	0	0.074074074	0.074074074	0.037037037	0	0.037037037	0	0	0.037037037
0	0	0	0	0.035714286	0	0.035714286	0	0.035714286	0.035714286	0.035714286	0	0	0	0.035714286	0	0	0.035714286	0.035714286	0	0	0	0	0	0.071428571	0	0.035714286	0	0	0	0.035714286	0.035714286	0	0.035714286	0.035714286	0.035714286	0.035714286	0	0.071428571	0.071428571	0	0.035714286	0	0.035714286	0	0	0.035714286	0	0	0
0	0.038461538	0	0	0.038461538	0	0	0	0.038461538	0.038461538	0.038461538	0.038461538	0	0	0.076923077	0	0	0	0.076923077	0.038461538	0	0	0	0	0.038461538	0	0	0	0	0	0	0	0.038461538	0	0.076923077	0.038461538	0.076923077	0	0.038461538	0	0.038461538	0.038461538	0	0	0	0	0.038461538	0	0	0
0.074074074	0	0.074074074	0	0	0.074074074	0	0	0	0	0.074074074	0	0	0	0	0	0.037037037	0.037037037	0	0	0.074074074	0.074074074	0.037037037	0	0.037037037	0	0	0	0	0	0	0	0.037037037	0.037037037	0.037037037	0	0	0.037037037	0	0	0.074074074	0	0.037037037	0.037037037	0	0	0.037037037	0	0	0
0.142857143	0	0.035714286	0.035714286	0	0	0	0	0.071428571	0	0.035714286	0.035714286	0	0	0.035714286	0	0.035714286	0	0.035714286	0	0	0	0	0	0	0	0	0	0	0	0.035714286	0	0	0	0.071428571	0	0.035714286	0	0	0.035714286	0	0.035714286	0	0	0	0	0	0.071428571	0.035714286	0
0.148148148	0	0.111111111	0	0	0	0	0	0.074074074	0.037037037	0.037037037	0.037037037	0	0	0	0	0	0	0	0	0	0	0	0.037037037	0	0	0	0	0	0	0	0.037037037	0.074074074	0	0.037037037	0	0	0.037037037	0	0	0.037037037	0	0	0.037037037	0	0.037037037	0.037037037	0	0.037037037	0
0.041666667	0	0	0.041666667	0	0	0	0	0	0	0	0	0	0	0.041666667	0	0.041666667	0.041666667	0	0	0.041666667	0.041666667	0.041666667	0	0	0.041666667	0	0	0	0	0.041666667	0.041666667	0	0	0	0	0	0	0	0.041666667	0	0	0	0.041666667	0	0.083333333	0	0.041666667	0	0
0	0	0.034482759	0	0	0	0	0	0	0.103448276	0	0.034482759	0	0	0.034482759	0.034482759	0	0	0.068965517	0	0	0	0	0	0	0	0	0	0	0.068965517	0.034482759	0	0.034482759	0	0.034482759	0.034482759	0.034482759	0	0	0.068965517	0.034482759	0	0	0.034482759	0	0	0.034482759	0	0	0
0	0	0.034482759	0	0	0.034482759	0	0	0.068965517	0.034482759	0.068965517	0.034482759	0	0	0.068965517	0	0.034482759	0	0	0.034482759	0.034482759	0	0	0	0	0	0	0	0	0	0.034482759	0	0	0.034482759	0.103448276	0.034482759	0.034482759	0	0	0.034482759	0.034482759	0.034482759	0	0	0.034482759	0	0	0	0	0
0.035714286	0	0.071428571	0	0	0.035714286	0	0	0.071428571	0.035714286	0.107142857	0	0	0	0	0	0.035714286	0	0.107142857	0	0	0	0	0.035714286	0	0	0	0	0	0	0.035714286	0	0.035714286	0.035714286	0.035714286	0	0.142857143	0	0	0	0	0.035714286	0	0.035714286	0	0	0.035714286	0	0	0
0	0.034482759	0.034482759	0	0	0.034482759	0.034482759	0	0.068965517	0.034482759	0.034482759	0.034482759	0	0	0	0.034482759	0	0	0.068965517	0	0.034482759	0.034482759	0	0	0	0	0	0.034482759	0.034482759	0	0	0	0.034482759	0.034482759	0.068965517	0.034482759	0	0	0	0.034482759	0.034482759	0	0	0	0	0	0.034482759	0	0.034482759	0
0	0	0.037037037	0	0.037037037	0	0	0.037037037	0	0	0.074074074	0.037037037	0	0	0	0	0	0.037037037	0.037037037	0	0	0	0	0	0.037037037	0	0	0	0	0	0.037037037	0.037037037	0.074074074	0.037037037	0	0	0.037037037	0	0.037037037	0	0.074074074	0.037037037	0.037037037	0	0	0	0	0.037037037	0	0
0	0	0	0	0.038461538	0	0.038461538	0	0	0.038461538	0.076923077	0	0	0	0.038461538	0	0	0	0.076923077	0.038461538	0	0	0	0	0	0.038461538	0	0	0	0	0.038461538	0	0	0.076923077	0.038461538	0	0.038461538	0	0	0.038461538	0.038461538	0	0	0.038461538	0	0	0.076923077	0	0	0
0.034482759	0.034482759	0.034482759	0	0.034482759	0	0	0	0.034482759	0.034482759	0.068965517	0.034482759	0	0	0	0	0.068965517	0	0.068965517	0	0.034482759	0.034482759	0	0	0	0	0	0	0	0	0.034482759	0	0	0	0.034482759	0	0.034482759	0.034482759	0	0.034482759	0	0.068965517	0	0.034482759	0.034482759	0.034482759	0	0	0	0
0	0	0	0	0.035714286	0.071428571	0	0	0.035714286	0	0.071428571	0	0	0	0.035714286	0	0	0.035714286	0.071428571	0.035714286	0.071428571	0.035714286	0	0.035714286	0	0	0	0	0	0	0	0.035714286	0	0.071428571	0.035714286	0	0.035714286	0.035714286	0	0	0	0	0.035714286	0.035714286	0	0	0.035714286	0	0	0
0.034482759	0	0.103448276	0	0	0	0	0.034482759	0.068965517	0.034482759	0	0.034482759	0.034482759	0	0.034482759	0	0.034482759	0	0.034482759	0	0.034482759	0	0	0	0	0	0	0	0	0	0.034482759	0	0.068965517	0	0	0.068965517	0.034482759	0	0	0	0.034482759	0	0.034482759	0	0	0.034482759	0	0.034482759	0	0.034482759
0	0	0.035714286	0	0.035714286	0	0	0	0.035714286	0.035714286	0.035714286	0	0	0	0	0.071428571	0.035714286	0	0.035714286	0	0	0	0	0	0	0	0	0	0	0	0.035714286	0.035714286	0	0	0.035714286	0.071428571	0.035714286	0	0	0.071428571	0	0.071428571	0.035714286	0	0	0	0	0	0	0.035714286
0	0.035714286	0	0	0	0	0	0.035714286	0.071428571	0	0.071428571	0	0	0.035714286	0.071428571	0	0	0	0.035714286	0.035714286	0	0	0	0	0	0	0	0	0	0	0	0.035714286	0.035714286	0	0.071428571	0.071428571	0.035714286	0	0	0	0.035714286	0.035714286	0	0.035714286	0	0.035714286	0	0	0	0
0	0	0	0	0.04	0	0	0	0	0.04	0.08	0.04	0	0	0	0	0	0	0.08	0	0	0	0	0.04	0	0.04	0.04	0	0	0.04	0	0	0	0.04	0.08	0	0.04	0.04	0.04	0	0.08	0.04	0	0.04	0	0	0.04	0	0	0
0.04	0	0.04	0	0	0	0	0	0	0.04	0.04	0	0	0	0	0	0	0	0	0	0	0.04	0.04	0.04	0	0.04	0	0.08	0	0	0	0.04	0.04	0	0	0	0	0.08	0.04	0	0.04	0.04	0.08	0	0	0.04	0.04	0	0	0
0	0.034482759	0.034482759	0	0	0.068965517	0.034482759	0.068965517	0	0.034482759	0.068965517	0	0	0	0	0	0.034482759	0.034482759	0.034482759	0	0.068965517	0.034482759	0	0	0	0.034482759	0	0	0.034482759	0	0.034482759	0	0	0.068965517	0.034482759	0	0.034482759	0	0	0	0.068965517	0	0.034482759	0	0	0	0	0	0.034482759	0.034482759
0	0.038461538	0	0	0.038461538	0	0.038461538	0.038461538	0.038461538	0	0	0	0	0	0.076923077	0	0	0.038461538	0	0	0	0	0	0	0.038461538	0	0	0	0	0	0.076923077	0	0.038461538	0.038461538	0.038461538	0.038461538	0	0	0	0.038461538	0.038461538	0.038461538	0.038461538	0	0.038461538	0	0	0	0	0
0.038461538	0	0.038461538	0	0	0.038461538	0	0	0.038461538	0.038461538	0	0.076923077	0	0	0	0.038461538	0	0	0.076923077	0	0.038461538	0	0	0	0	0	0	0	0	0	0	0	0.038461538	0.038461538	0	0.038461538	0.038461538	0	0	0	0.038461538	0	0	0	0.038461538	0	0.115384615	0	0	0
0	0.074074074	0	0	0.037037037	0	0	0.037037037	0	0.037037037	0	0	0	0	0.037037037	0.037037037	0	0	0	0.074074074	0	0	0	0	0	0	0	0	0	0	0.074074074	0	0.037037037	0	0.037037037	0	0.037037037	0	0	0.037037037	0	0	0.074074074	0.037037037	0	0	0.037037037	0	0.037037037	0
0	0	0	0	0	0.034482759	0	0	0	0.034482759	0.068965517	0	0	0	0.034482759	0.034482759	0	0	0.068965517	0.068965517	0	0	0	0.034482759	0	0	0	0	0	0.034482759	0.034482759	0	0	0.034482759	0.034482759	0	0.103448276	0	0	0.034482759	0.034482759	0.068965517	0.034482759	0.034482759	0	0	0.034482759	0	0	0
0	0	0.034482759	0	0	0	0.034482759	0	0.034482759	0	0.103448276	0.034482759	0	0	0	0	0.034482759	0.034482759	0.034482759	0	0	0	0.034482759	0	0	0.068965517	0	0	0.034482759	0	0	0	0	0	0.068965517	0	0.068965517	0.034482759	0	0.034482759	0	0.068965517	0	0.034482759	0	0.034482759	0	0.034482759	0	0.034482759
0	0	0	0.04	0	0.08	0	0	0	0	0	0	0	0	0.04	0	0	0	0	0	0	0	0	0.08	0	0	0	0	0	0	0	0.08	0.04	0.04	0	0	0	0	0	0	0.08	0	0.04	0.04	0	0	0.08	0	0	0.04
0.083333333	0.041666667	0.041666667	0	0	0.041666667	0.041666667	0	0	0	0.041666667	0	0.041666667	0	0	0	0	0.041666667	0	0	0.041666667	0	0.041666667	0	0	0	0.041666667	0.041666667	0	0	0	0	0.041666667	0	0	0	0	0	0	0	0	0.041666667	0	0.041666667	0	0.041666667	0.083333333	0	0.041666667	0
0	0	0	0	0	0.035714286	0	0	0	0	0.142857143	0	0	0	0	0	0	0	0.071428571	0	0.071428571	0.035714286	0.035714286	0	0	0.035714286	0	0	0	0	0	0	0	0.035714286	0.071428571	0	0	0.071428571	0	0	0.071428571	0	0.035714286	0.071428571	0	0.035714286	0	0.035714286	0	0
0	0.037037037	0	0	0	0.037037037	0	0.037037037	0	0	0.037037037	0	0	0.037037037	0	0	0	0	0.037037037	0	0	0	0	0.074074074	0.037037037	0.037037037	0	0	0	0.074074074	0.074074074	0	0.037037037	0.037037037	0	0.037037037	0	0	0.037037037	0	0	0	0	0.037037037	0	0	0.037037037	0	0	0
0	0.068965517	0	0	0	0.068965517	0	0.034482759	0	0.034482759	0.034482759	0	0	0	0	0	0.034482759	0.034482759	0.034482759	0	0.068965517	0.034482759	0	0.068965517	0	0	0	0	0	0.068965517	0.068965517	0	0.034482759	0	0.034482759	0	0	0.034482759	0	0	0	0.034482759	0	0	0	0	0.034482759	0	0	0
0.111111111	0.074074074	0.037037037	0	0	0.037037037	0.037037037	0	0.037037037	0.037037037	0	0	0	0	0.037037037	0	0.074074074	0	0	0	0.037037037	0.037037037	0	0.037037037	0.037037037	0	0	0	0.037037037	0	0	0	0.037037037	0.037037037	0	0.037037037	0.037037037	0.037037037	0	0	0.037037037	0	0	0	0	0	0	0	0	0
0.035714286	0.035714286	0	0	0.035714286	0.071428571	0	0.035714286	0.035714286	0	0	0.071428571	0	0	0	0	0.035714286	0.035714286	0.071428571	0	0.071428571	0.107142857	0	0	0	0	0	0	0.035714286	0	0	0	0	0	0.035714286	0	0	0	0	0	0	0	0	0	0.035714286	0.035714286	0.035714286	0	0	0.071428571
0	0.041666667	0.041666667	0.041666667	0.083333333	0	0	0	0.083333333	0.041666667	0	0	0	0	0.083333333	0	0.083333333	0.041666667	0.041666667	0	0	0	0	0	0	0	0	0	0	0	0	0	0.041666667	0	0.041666667	0.041666667	0.083333333	0	0	0	0.041666667	0.041666667	0	0	0	0	0	0	0	0
0.035714286	0	0.035714286	0	0	0	0.035714286	0	0.035714286	0.035714286	0.035714286	0	0	0	0	0	0	0.071428571	0	0	0.071428571	0	0	0	0.035714286	0	0	0	0	0	0.071428571	0	0.035714286	0	0.071428571	0	0	0.071428571	0	0.071428571	0	0.035714286	0	0.035714286	0	0	0	0.035714286	0	0
0	0.035714286	0.035714286	0	0.035714286	0	0	0.035714286	0.035714286	0.035714286	0.071428571	0	0	0	0	0	0	0	0.071428571	0	0	0	0	0	0	0.035714286	0	0	0	0	0.071428571	0	0.035714286	0.035714286	0.035714286	0	0.035714286	0	0.035714286	0.035714286	0.071428571	0.035714286	0	0.035714286	0	0	0.035714286	0	0.035714286	0
0.04	0.08	0	0.04	0	0	0	0.08	0	0	0.04	0	0	0	0	0.04	0.08	0	0	0	0	0	0	0.04	0	0	0	0	0.04	0	0.08	0	0.04	0	0	0	0.04	0	0	0	0.04	0.04	0.04	0	0	0	0	0	0	0
0	0.08	0	0	0.08	0	0	0.04	0	0	0.08	0.04	0	0	0	0	0	0.04	0.04	0	0	0	0	0	0	0	0	0	0	0	0	0.04	0.08	0	0.04	0	0	0	0	0	0.08	0	0	0.04	0	0.04	0	0.04	0	0
0	0	0	0	0.038461538	0	0.038461538	0	0	0.076923077	0.038461538	0	0.038461538	0	0.038461538	0	0	0.076923077	0.038461538	0.038461538	0	0	0	0	0.038461538	0	0	0.038461538	0	0	0	0	0	0	0.038461538	0.038461538	0.038461538	0	0.038461538	0	0.076923077	0	0.076923077	0	0	0.038461538	0	0	0	0
0.035714286	0.035714286	0	0.035714286	0	0.035714286	0	0	0.035714286	0	0.035714286	0.035714286	0	0.035714286	0.035714286	0	0	0	0.035714286	0	0	0	0	0.035714286	0	0	0	0	0.035714286	0	0.035714286	0	0.035714286	0	0.071428571	0.035714286	0	0.035714286	0	0	0.071428571	0	0	0	0	0	0.035714286	0	0.035714286	0
0	0	0.035714286	0	0	0	0.035714286	0	0.035714286	0	0.071428571	0.035714286	0	0	0	0	0.035714286	0.035714286	0.035714286	0	0	0	0.035714286	0	0	0.071428571	0	0	0.035714286	0	0	0	0	0	0.071428571	0	0.071428571	0.035714286	0	0.035714286	0	0.071428571	0	0.035714286	0	0.035714286	0	0.035714286	0	0.035714286
0	0	0.033333333	0	0	0.033333333	0	0	0.1	0.033333333	0.066666667	0.033333333	0.033333333	0	0	0	0	0	0.033333333	0.033333333	0.066666667	0.066666667	0.033333333	0	0.033333333	0	0	0	0	0	0	0	0.033333333	0.033333333	0.1	0	0	0.066666667	0	0	0.033333333	0.033333333	0.033333333	0	0	0	0	0	0	0
0	0.074074074	0	0.037037037	0	0	0.037037037	0	0.037037037	0	0.037037037	0	0.037037037	0	0.074074074	0	0.037037037	0	0.037037037	0.037037037	0.037037037	0.037037037	0	0	0.037037037	0	0	0	0	0	0	0	0.037037037	0	0.037037037	0.037037037	0.037037037	0.037037037	0	0	0	0.037037037	0	0.037037037	0	0	0.037037037	0	0.037037037	0
0.071428571	0.071428571	0.035714286	0	0.107142857	0	0	0	0.035714286	0.035714286	0	0.035714286	0	0	0	0	0.107142857	0.035714286	0.035714286	0	0	0	0	0	0	0	0	0	0	0	0.035714286	0.035714286	0	0	0.035714286	0	0.071428571	0	0	0	0	0.035714286	0.035714286	0	0	0.035714286	0	0	0	0
0	0	0.074074074	0	0.037037037	0	0	0	0.037037037	0.037037037	0.037037037	0.037037037	0	0	0.037037037	0	0.074074074	0	0.037037037	0	0.037037037	0.037037037	0	0	0	0	0	0	0	0	0	0	0	0.037037037	0.037037037	0.037037037	0	0.037037037	0	0	0	0	0	0.074074074	0	0.037037037	0.074074074	0	0	0
0	0	0.074074074	0	0	0	0	0	0.111111111	0	0.037037037	0.037037037	0	0.037037037	0.037037037	0	0.037037037	0	0.037037037	0	0	0	0.037037037	0.037037037	0.037037037	0	0	0	0	0	0.037037037	0	0.037037037	0	0.074074074	0.074074074	0	0.037037037	0	0	0	0	0	0	0	0.037037037	0	0	0	0
0	0.083333333	0.041666667	0.041666667	0	0.041666667	0	0.041666667	0	0	0.041666667	0	0	0	0.041666667	0	0.041666667	0	0	0	0.041666667	0.041666667	0.041666667	0	0.041666667	0	0	0	0	0	0.041666667	0	0.125	0	0	0	0	0.041666667	0	0	0.041666667	0	0	0	0	0	0.041666667	0	0	0
0	0	0	0	0.037037037	0	0	0	0.037037037	0.074074074	0.037037037	0	0	0	0	0	0	0	0.074074074	0	0	0	0	0	0	0	0.037037037	0.037037037	0	0.037037037	0	0	0	0.037037037	0.074074074	0	0.074074074	0	0.037037037	0.037037037	0	0.037037037	0	0.037037037	0	0	0.111111111	0	0	0
0	0	0.083333333	0	0	0	0	0	0.041666667	0.083333333	0	0.041666667	0	0	0	0	0.041666667	0	0.041666667	0	0	0.041666667	0	0.041666667	0	0	0	0	0	0	0.041666667	0	0	0	0.041666667	0	0.083333333	0.041666667	0	0	0	0.041666667	0.083333333	0	0	0	0.083333333	0	0.041666667	0
0.037037037	0.074074074	0.037037037	0	0.074074074	0.037037037	0	0	0.037037037	0.037037037	0.037037037	0	0	0	0	0	0.111111111	0	0.037037037	0	0	0	0	0.037037037	0	0	0	0	0	0.037037037	0.037037037	0	0	0.037037037	0.074074074	0	0.074074074	0	0	0	0.037037037	0	0.037037037	0	0	0	0	0	0	0
0	0	0	0	0	0	0	0	0.111111111	0	0.037037037	0.037037037	0	0.074074074	0	0	0	0	0.148148148	0.037037037	0.111111111	0	0	0	0	0	0	0	0	0	0	0	0	0	0.037037037	0.037037037	0	0.037037037	0	0	0	0.037037037	0	0.037037037	0	0.074074074	0	0	0	0
0	0	0.037037037	0.037037037	0	0	0	0.037037037	0	0.074074074	0.037037037	0	0	0.037037037	0.037037037	0	0.074074074	0	0.037037037	0.037037037	0.037037037	0.074074074	0	0	0	0	0	0	0	0	0.037037037	0	0	0.037037037	0.037037037	0	0.074074074	0.037037037	0	0	0.074074074	0.037037037	0	0	0	0	0	0	0	0
0	0.068965517	0.034482759	0	0.034482759	0.034482759	0	0.034482759	0.034482759	0	0.034482759	0	0	0	0.034482759	0	0.034482759	0.034482759	0.034482759	0	0.034482759	0.034482759	0	0	0	0	0	0	0	0	0.034482759	0	0.068965517	0	0	0.034482759	0.034482759	0	0	0	0.068965517	0	0.034482759	0.034482759	0	0.034482759	0.034482759	0	0	0
0.035714286	0.035714286	0.071428571	0	0.035714286	0	0	0	0	0	0.071428571	0.035714286	0	0.035714286	0	0	0	0	0.035714286	0	0	0	0	0	0	0	0	0	0	0	0.071428571	0	0.107142857	0	0	0.035714286	0	0	0	0	0.035714286	0	0.035714286	0.035714286	0	0	0.107142857	0	0	0
0.041666667	0	0.083333333	0	0	0	0	0	0	0	0.083333333	0	0	0	0.041666667	0.041666667	0	0	0	0.041666667	0.041666667	0	0	0	0	0	0	0	0	0	0	0	0.083333333	0	0	0.041666667	0	0.041666667	0	0	0.041666667	0.083333333	0.083333333	0	0	0	0	0	0	0
0	0	0	0	0	0	0	0.038461538	0.038461538	0	0.038461538	0	0	0	0	0	0	0	0	0	0	0	0	0	0	0	0	0	0.038461538	0	0.076923077	0.038461538	0	0.038461538	0.076923077	0	0	0	0	0.076923077	0	0.076923077	0.038461538	0.038461538	0	0	0.076923077	0	0.038461538	0
0.034482759	0.034482759	0.034482759	0	0	0	0	0.034482759	0	0	0.068965517	0	0	0	0	0	0.034482759	0	0	0	0	0	0	0.034482759	0	0	0.034482759	0	0	0.068965517	0.068965517	0	0.034482759	0	0.034482759	0	0	0.034482759	0	0.068965517	0.068965517	0.034482759	0.034482759	0.034482759	0	0	0.034482759	0	0	0
0	0	0.033333333	0	0	0	0.033333333	0	0	0	0.066666667	0.033333333	0.033333333	0	0	0	0.033333333	0	0.033333333	0	0	0	0	0	0	0.033333333	0	0.033333333	0.033333333	0	0.033333333	0	0	0	0.033333333	0.033333333	0.066666667	0	0	0.066666667	0.033333333	0.033333333	0	0.033333333	0	0.033333333	0.066666667	0	0	0.033333333
0	0	0	0	0.035714286	0	0	0	0.035714286	0	0.071428571	0	0	0.035714286	0	0	0	0.035714286	0.071428571	0	0.035714286	0	0.035714286	0	0.035714286	0.035714286	0	0	0	0	0.035714286	0	0	0	0.035714286	0.035714286	0	0.071428571	0.035714286	0.035714286	0	0.071428571	0	0.035714286	0.035714286	0	0.035714286	0	0	0
0	0.035714286	0	0	0.107142857	0	0	0	0	0	0.071428571	0	0	0	0	0	0.071428571	0	0.071428571	0	0	0	0	0	0	0	0	0	0.035714286	0	0.035714286	0	0	0	0	0	0.035714286	0	0	0.071428571	0	0.035714286	0.035714286	0.071428571	0	0	0.035714286	0.035714286	0	0.071428571
0	0	0	0	0.037037037	0	0	0	0	0.111111111	0.037037037	0.037037037	0	0	0.037037037	0	0	0	0.111111111	0	0.037037037	0.037037037	0	0.037037037	0.037037037	0	0	0	0	0	0.037037037	0	0	0	0.074074074	0.037037037	0.037037037	0.037037037	0.037037037	0	0.037037037	0.037037037	0	0	0	0.037037037	0	0	0	0
0	0	0	0.035714286	0.071428571	0	0	0.035714286	0	0	0.035714286	0	0	0.035714286	0.071428571	0	0	0	0.035714286	0.071428571	0	0	0	0	0	0	0	0	0	0.035714286	0.035714286	0	0.035714286	0.107142857	0	0	0	0	0	0	0.035714286	0	0.035714286	0.035714286	0	0	0.035714286	0	0	0
0	0	0	0	0	0.035714286	0	0.035714286	0	0	0.035714286	0.035714286	0	0	0	0.035714286	0	0	0	0	0	0	0.035714286	0.035714286	0	0	0	0	0	0	0.035714286	0.035714286	0	0.035714286	0	0	0	0.035714286	0	0	0	0	0	0.035714286	0.035714286	0	0.035714286	0.071428571	0	0.035714286
0	0	0	0	0.035714286	0	0	0.035714286	0	0	0	0.035714286	0.035714286	0	0.035714286	0.035714286	0	0.035714286	0	0.035714286	0	0.035714286	0.035714286	0	0	0	0.035714286	0	0.035714286	0	0	0	0	0.035714286	0	0	0.035714286	0	0	0	0	0	0	0.071428571	0.071428571	0	0.035714286	0	0	0.035714286
0.083333333	0.083333333	0	0	0	0.083333333	0	0.041666667	0	0.041666667	0	0	0	0	0	0	0.041666667	0.041666667	0	0	0.083333333	0.125	0	0.041666667	0	0	0	0	0.083333333	0.041666667	0	0	0	0	0	0	0	0.041666667	0	0.041666667	0	0	0	0	0	0	0	0	0.041666667	0
0.08	0.08	0	0	0	0.08	0	0.04	0	0.04	0	0	0	0	0	0	0.04	0.04	0	0	0.12	0.12	0	0.04	0	0	0	0	0.08	0.04	0	0	0	0	0	0	0	0.04	0	0.04	0	0	0	0	0	0	0	0	0.04	0
0.034482759	0.034482759	0.034482759	0	0	0.034482759	0	0	0	0.034482759	0.034482759	0	0	0.034482759	0.034482759	0	0.034482759	0	0.034482759	0.034482759	0.034482759	0.034482759	0	0.034482759	0	0.034482759	0	0	0.034482759	0	0.034482759	0.034482759	0.034482759	0	0	0.034482759	0.034482759	0.034482759	0	0.034482759	0	0.034482759	0	0	0	0	0	0	0	0
0.033333333	0	0.066666667	0	0	0	0	0	0	0.033333333	0.066666667	0	0.033333333	0.033333333	0.033333333	0	0	0	0	0.033333333	0	0	0	0	0	0	0	0.033333333	0	0.033333333	0	0.033333333	0.033333333	0	0.033333333	0.066666667	0	0	0.033333333	0.033333333	0	0.033333333	0.033333333	0.033333333	0	0	0.066666667	0	0.033333333	0
0	0	0	0	0	0.038461538	0.038461538	0	0	0	0.038461538	0	0.038461538	0.038461538	0.038461538	0	0	0	0	0	0	0	0	0.038461538	0.076923077	0	0	0	0	0.038461538	0	0	0	0.038461538	0	0.076923077	0	0	0	0	0.038461538	0	0.038461538	0.038461538	0	0	0	0.076923077	0	0.038461538
0	0.074074074	0	0	0.074074074	0	0	0	0	0	0	0	0	0	0.074074074	0	0.037037037	0	0	0.074074074	0.037037037	0.111111111	0	0	0	0	0	0	0.037037037	0	0	0.037037037	0	0	0	0	0	0.037037037	0	0.037037037	0	0.037037037	0	0	0	0.037037037	0	0	0.037037037	0
0	0.034482759	0	0.034482759	0.034482759	0.034482759	0.034482759	0	0	0	0.034482759	0	0.034482759	0	0.034482759	0	0.068965517	0	0	0	0	0	0	0.034482759	0.068965517	0	0	0	0	0.034482759	0	0	0	0.034482759	0	0.034482759	0	0	0	0	0.034482759	0	0.034482759	0.034482759	0	0	0	0.068965517	0	0.034482759
0	0	0	0	0	0	0	0	0	0.041666667	0.041666667	0	0.041666667	0	0	0.041666667	0	0	0	0	0	0	0	0.083333333	0	0	0	0	0.083333333	0	0	0.041666667	0	0	0	0	0	0.041666667	0	0	0	0	0	0.083333333	0	0.041666667	0	0.041666667	0	0
0	0.035714286	0	0.035714286	0.035714286	0.035714286	0.035714286	0	0	0	0.035714286	0	0.035714286	0	0.035714286	0	0.071428571	0	0	0	0	0	0	0.035714286	0.071428571	0	0	0	0	0.035714286	0	0	0	0.035714286	0	0.035714286	0	0	0	0	0	0	0.035714286	0.035714286	0	0	0	0.071428571	0	0.035714286
0	0	0.04	0	0.04	0	0	0	0	0.04	0	0.04	0	0.04	0.04	0	0.04	0.04	0.04	0.08	0.04	0.08	0.04	0	0	0	0	0.04	0	0	0	0	0	0	0	0	0.08	0	0	0	0	0	0	0	0	0	0.04	0.04	0	0
0.037037037	0.037037037	0	0	0.037037037	0.074074074	0	0	0	0.037037037	0	0	0.037037037	0	0	0	0.037037037	0	0	0	0	0	0.037037037	0.074074074	0.074074074	0	0	0	0.037037037	0	0.037037037	0	0	0.037037037	0.037037037	0.037037037	0	0.037037037	0.037037037	0	0	0.037037037	0	0.037037037	0	0	0.037037037	0	0	0.037037037
0	0	0.037037037	0	0.037037037	0.037037037	0	0.037037037	0	0.074074074	0	0	0	0	0	0	0	0.111111111	0.037037037	0	0.037037037	0.074074074	0	0.037037037	0	0	0	0	0.037037037	0.074074074	0	0	0	0	0	0	0.037037037	0.074074074	0	0	0	0.037037037	0.074074074	0	0	0	0	0	0.037037037	0
0	0	0.04	0.04	0	0.04	0	0	0	0.08	0	0	0	0.04	0.04	0	0.04	0	0	0.04	0.08	0	0	0	0.04	0	0	0	0.04	0	0.04	0	0.04	0	0	0	0	0.04	0.04	0.04	0	0.04	0.08	0	0	0	0	0	0	0.04
0	0	0.037037037	0.037037037	0	0.037037037	0	0	0	0.074074074	0.037037037	0	0	0.037037037	0.037037037	0	0.037037037	0	0	0.037037037	0.074074074	0	0	0	0.037037037	0	0	0	0.037037037	0	0	0	0.037037037	0	0.074074074	0	0	0.037037037	0.037037037	0.037037037	0.037037037	0.037037037	0.074074074	0	0	0	0	0	0	0.037037037
0	0	0	0	0.041666667	0	0	0	0.041666667	0	0	0	0	0	0.041666667	0.041666667	0	0	0.041666667	0.041666667	0	0	0	0	0	0	0	0	0	0	0	0.041666667	0	0.041666667	0	0	0	0	0	0.041666667	0	0.041666667	0	0.041666667	0.041666667	0	0.083333333	0	0	0
0.04	0.04	0.04	0	0	0	0	0.04	0	0.04	0.04	0.04	0	0	0	0.04	0	0	0.04	0	0	0	0	0	0.04	0	0	0	0	0	0.04	0	0.04	0	0	0.04	0.04	0	0	0	0.04	0	0	0.04	0.04	0	0.04	0	0.04	0
0.034482759	0	0.034482759	0	0	0	0	0	0.034482759	0.034482759	0.034482759	0	0	0	0	0	0	0	0	0	0	0.034482759	0.034482759	0.034482759	0	0.034482759	0	0.068965517	0	0	0	0.034482759	0.034482759	0	0.068965517	0	0	0.068965517	0.068965517	0	0.034482759	0.034482759	0.068965517	0	0	0.034482759	0.034482759	0	0	0
0	0	0.041666667	0	0.041666667	0	0	0.041666667	0	0	0.041666667	0.041666667	0.041666667	0	0	0.041666667	0.041666667	0	0	0	0	0	0	0	0	0	0	0	0.041666667	0	0	0	0	0	0	0	0	0	0	0	0.041666667	0	0	0.041666667	0.041666667	0	0.041666667	0.041666667	0	0.083333333
0	0	0	0	0.041666667	0	0	0	0	0	0.083333333	0	0	0	0	0	0	0	0.041666667	0	0	0	0	0	0	0	0	0.041666667	0.041666667	0	0.041666667	0	0	0	0	0	0	0	0.041666667	0.041666667	0	0.041666667	0	0.041666667	0.083333333	0	0.041666667	0.041666667	0.041666667	0.041666667
0	0	0	0	0	0	0	0	0	0	0.041666667	0	0	0.041666667	0	0	0	0	0	0	0	0.166666667	0.083333333	0	0.041666667	0	0.083333333	0	0	0	0	0	0	0	0.041666667	0.041666667	0.041666667	0.041666667	0	0	0	0.083333333	0.041666667	0.041666667	0	0	0	0.041666667	0	0
0	0	0	0.068965517	0	0	0	0.034482759	0	0	0	0.034482759	0.034482759	0	0.103448276	0	0.034482759	0	0	0.034482759	0.068965517	0.034482759	0	0	0	0	0	0	0.034482759	0	0.034482759	0	0	0	0.034482759	0.034482759	0	0.034482759	0	0.034482759	0	0	0	0	0	0	0	0.034482759	0.034482759	0.034482759
0.034482759	0.034482759	0	0	0.068965517	0.034482759	0.034482759	0	0.034482759	0	0	0	0.034482759	0.034482759	0	0	0	0.068965517	0	0.068965517	0.034482759	0.068965517	0	0	0	0	0.034482759	0	0	0.034482759	0	0	0	0.034482759	0	0	0	0	0	0.034482759	0	0.034482759	0.034482759	0	0	0	0	0.034482759	0.034482759	0
0.08	0	0.04	0.04	0	0	0	0.04	0	0.04	0	0	0	0	0.04	0	0.04	0.04	0	0	0	0.12	0	0.04	0	0	0	0	0	0.04	0	0.04	0	0	0	0	0.04	0.04	0	0	0	0.04	0.04	0	0	0	0	0	0.04	0
0	0	0.038461538	0	0	0	0	0	0	0.076923077	0	0.038461538	0.076923077	0	0	0.038461538	0	0	0	0.076923077	0	0	0	0	0	0	0	0	0	0	0	0	0	0	0	0	0.076923077	0	0	0	0	0	0	0.115384615	0.076923077	0	0.076923077	0	0.038461538	0
0	0	0	0	0	0	0	0.04	0	0	0.08	0	0	0	0	0	0	0	0	0	0	0	0	0	0	0	0.04	0	0	0	0.04	0.04	0	0	0.08	0.04	0	0	0.04	0.04	0.08	0.08	0.08	0.04	0	0	0.04	0	0	0.04
0.035714286	0.035714286	0	0	0	0.035714286	0	0.035714286	0	0	0	0.035714286	0	0	0	0.035714286	0	0	0	0	0	0	0	0.071428571	0	0	0	0	0.035714286	0.035714286	0.035714286	0.071428571	0	0.035714286	0.035714286	0	0	0	0	0	0	0	0	0	0	0	0.071428571	0	0	0
0.076923077	0.038461538	0.038461538	0.038461538	0	0	0	0.038461538	0	0	0.038461538	0	0.038461538	0.038461538	0.038461538	0	0	0	0	0.038461538	0	0	0	0	0	0	0	0	0	0	0	0.038461538	0.076923077	0	0	0	0	0	0	0	0.038461538	0	0	0.076923077	0	0	0.076923077	0	0.038461538	0
0.08	0.04	0.12	0	0	0	0	0.04	0.08	0.04	0.04	0	0	0	0.04	0	0.04	0	0.04	0	0	0	0	0.04	0	0	0	0	0	0	0.04	0	0.08	0	0	0.04	0.08	0.04	0	0	0.04	0	0	0	0	0	0	0	0	0
0	0.037037037	0.074074074	0.037037037	0.074074074	0	0	0	0.074074074	0	0.037037037	0.037037037	0	0	0.037037037	0	0.074074074	0	0.037037037	0	0	0	0	0	0	0	0	0	0	0	0	0	0.037037037	0.037037037	0.074074074	0	0	0	0	0	0.074074074	0	0.037037037	0.037037037	0	0.037037037	0.037037037	0	0	0
0	0.037037037	0.037037037	0	0.037037037	0	0.037037037	0.037037037	0.074074074	0	0.037037037	0	0	0	0	0	0	0.037037037	0	0	0	0	0	0	0.037037037	0	0.037037037	0.074074074	0	0.037037037	0	0	0.037037037	0.037037037	0.074074074	0	0	0	0.037037037	0	0.037037037	0.074074074	0	0	0	0.037037037	0.037037037	0	0	0
0	0.038461538	0	0	0	0	0	0.038461538	0.038461538	0	0.038461538	0	0	0	0.076923077	0	0	0	0.038461538	0	0.038461538	0	0	0.038461538	0	0	0.038461538	0	0.038461538	0	0	0.038461538	0	0	0	0.076923077	0	0.038461538	0.038461538	0	0.038461538	0.115384615	0.038461538	0	0	0	0	0	0	0
0	0	0.035714286	0	0.035714286	0	0.035714286	0	0.035714286	0	0.035714286	0	0	0.035714286	0	0	0	0.035714286	0.035714286	0.035714286	0.035714286	0	0	0.035714286	0	0	0	0.035714286	0	0	0.035714286	0	0	0.035714286	0	0	0.035714286	0.035714286	0	0	0	0.071428571	0.035714286	0.035714286	0	0	0.107142857	0	0	0
0.035714286	0	0.035714286	0.035714286	0.035714286	0	0	0	0	0	0	0.035714286	0	0.035714286	0.035714286	0.035714286	0.035714286	0	0	0.035714286	0	0.071428571	0	0.035714286	0	0	0	0	0.035714286	0.035714286	0	0	0.035714286	0	0	0.035714286	0	0	0	0	0.035714286	0	0	0	0	0	0	0.035714286	0	0.035714286
0	0	0.041666667	0	0.083333333	0	0	0	0.041666667	0.083333333	0.041666667	0	0.041666667	0	0.041666667	0	0	0.041666667	0.041666667	0.041666667	0	0	0	0	0	0	0	0	0	0	0	0	0.041666667	0	0.083333333	0	0.041666667	0	0	0	0.041666667	0	0.041666667	0	0	0	0	0.041666667	0	0
0.038461538	0.076923077	0	0	0.038461538	0.038461538	0.038461538	0	0.038461538	0.038461538	0	0	0.038461538	0	0	0.038461538	0.038461538	0	0.076923077	0	0	0	0.038461538	0	0	0.076923077	0	0	0	0	0	0	0.038461538	0	0	0.038461538	0.076923077	0	0	0	0	0	0	0.038461538	0	0	0.038461538	0	0	0
0	0	0	0.034482759	0.068965517	0	0	0	0	0	0.034482759	0	0	0.034482759	0	0.034482759	0.034482759	0	0.034482759	0	0	0.034482759	0	0	0	0	0	0	0	0	0.034482759	0	0	0	0	0.034482759	0	0	0	0.034482759	0	0	0.034482759	0.068965517	0	0	0.103448276	0.034482759	0	0.034482759
0	0	0.038461538	0.038461538	0	0.038461538	0	0.038461538	0.038461538	0	0.038461538	0	0	0.038461538	0.038461538	0	0.038461538	0.038461538	0	0	0.076923077	0.038461538	0	0	0	0	0	0	0	0	0.076923077	0	0.038461538	0	0.038461538	0.038461538	0	0.076923077	0	0	0	0.076923077	0	0	0	0	0	0	0	0
0	0	0	0.035714286	0	0.035714286	0	0	0	0	0.035714286	0.071428571	0.035714286	0	0.035714286	0	0	0	0.035714286	0.035714286	0.071428571	0.035714286	0	0	0	0	0.035714286	0	0	0	0	0	0.035714286	0	0	0	0	0	0	0	0.035714286	0	0.035714286	0.035714286	0.035714286	0.107142857	0.035714286	0	0	0
0	0.041666667	0.041666667	0	0.083333333	0.041666667	0	0	0	0	0.125	0	0	0	0	0	0.041666667	0	0.041666667	0	0	0.083333333	0.041666667	0	0.041666667	0	0	0	0	0	0	0	0.041666667	0	0.041666667	0	0	0	0	0	0.083333333	0	0.041666667	0.041666667	0.041666667	0	0.041666667	0	0	0.041666667
0	0	0.035714286	0.071428571	0	0.035714286	0	0	0.071428571	0.035714286	0.035714286	0	0.035714286	0	0.035714286	0.035714286	0.035714286	0	0	0	0	0	0	0.035714286	0	0	0	0	0	0	0.071428571	0	0.071428571	0	0.035714286	0.035714286	0.035714286	0	0	0.035714286	0	0	0.035714286	0	0	0	0	0	0	0
0	0	0.04	0.04	0	0.04	0	0	0	0	0.08	0	0	0	0	0.04	0.04	0	0.04	0	0.04	0	0	0.04	0	0	0	0	0	0.04	0.04	0	0.04	0	0.04	0	0	0.04	0	0.04	0.08	0.08	0.04	0	0	0	0	0	0	0
0	0	0	0.041666667	0.041666667	0	0.041666667	0	0	0	0	0	0	0	0.041666667	0	0	0.041666667	0	0	0	0.041666667	0	0.083333333	0	0.041666667	0	0	0	0.083333333	0.041666667	0	0.041666667	0	0	0	0	0.083333333	0	0	0.041666667	0	0.083333333	0	0	0	0.041666667	0	0	0
0	0	0.037037037	0	0	0	0.037037037	0	0	0	0	0.037037037	0	0	0	0.074074074	0	0	0	0	0	0	0	0	0	0.037037037	0	0	0.037037037	0	0	0.037037037	0	0	0.037037037	0.074074074	0	0	0	0.074074074	0.074074074	0	0	0	0	0	0.074074074	0	0.037037037	0
0	0	0	0	0	0	0	0.035714286	0	0.071428571	0.035714286	0	0	0.035714286	0.035714286	0	0	0	0.071428571	0.035714286	0	0	0	0.035714286	0	0	0	0	0	0.107142857	0.035714286	0	0	0	0	0.035714286	0.035714286	0	0	0.035714286	0.071428571	0	0.035714286	0	0.035714286	0	0	0	0	0
0.041666667	0	0.041666667	0.041666667	0	0	0	0.041666667	0.041666667	0.041666667	0.041666667	0	0	0.041666667	0	0	0.083333333	0	0.041666667	0	0	0	0	0	0	0	0	0	0	0.041666667	0.041666667	0	0	0	0.041666667	0	0.083333333	0	0	0	0	0.041666667	0.041666667	0.041666667	0	0	0.041666667	0	0	0
0	0	0.034482759	0	0	0	0	0.034482759	0.034482759	0.034482759	0	0	0.068965517	0	0	0.034482759	0	0	0	0.034482759	0.034482759	0.103448276	0	0	0	0	0	0	0	0	0.034482759	0	0	0	0.034482759	0.034482759	0	0.034482759	0	0	0.034482759	0.034482759	0	0	0	0	0.103448276	0	0.034482759	0
0.083333333	0.041666667	0.083333333	0	0	0	0	0.041666667	0.041666667	0	0.125	0	0	0	0	0	0	0	0	0	0	0	0	0	0	0	0	0	0	0	0.041666667	0	0.125	0	0.041666667	0	0	0	0	0	0.125	0	0.083333333	0.041666667	0	0	0.041666667	0	0	0
0	0.035714286	0.035714286	0	0	0	0	0.071428571	0.107142857	0	0.035714286	0.035714286	0	0	0	0	0	0	0	0	0	0	0	0	0	0	0	0	0	0	0.035714286	0.035714286	0.071428571	0	0.035714286	0	0	0	0	0	0.035714286	0	0	0	0	0	0.035714286	0.071428571	0	0.035714286
0.076923077	0	0.076923077	0	0	0	0	0	0.076923077	0	0	0.115384615	0.038461538	0	0	0	0.038461538	0	0	0.038461538	0.038461538	0	0	0	0	0	0	0	0	0	0	0	0	0	0.076923077	0	0.038461538	0	0	0	0	0	0	0	0	0.038461538	0.076923077	0.038461538	0.038461538	0
0	0	0	0	0.041666667	0	0	0	0.083333333	0	0.041666667	0.041666667	0	0	0.041666667	0	0	0	0.041666667	0	0	0	0	0	0	0	0.041666667	0	0	0	0.041666667	0	0	0.041666667	0.083333333	0.041666667	0	0	0.041666667	0.041666667	0.083333333	0.041666667	0	0	0	0	0.083333333	0	0	0
0	0	0.037037037	0	0	0	0.037037037	0.037037037	0.074074074	0.037037037	0	0	0	0	0	0	0	0	0	0	0	0	0	0	0.037037037	0.037037037	0.037037037	0.074074074	0	0.037037037	0	0	0.037037037	0.074074074	0.037037037	0	0	0	0.111111111	0	0.037037037	0.037037037	0.037037037	0	0	0	0.074074074	0	0	0
0	0	0	0	0.035714286	0	0.035714286	0	0	0.071428571	0	0	0	0	0.035714286	0	0	0.035714286	0	0	0	0	0	0	0.035714286	0	0	0.035714286	0.035714286	0	0	0.035714286	0	0	0.035714286	0.035714286	0	0	0.035714286	0.071428571	0	0	0	0.035714286	0	0	0.071428571	0.071428571	0	0.035714286
0.04	0.04	0.04	0	0	0.04	0	0	0.04	0.08	0.04	0.08	0	0	0	0	0	0	0.08	0	0.04	0	0	0	0	0	0	0	0	0	0	0.04	0.08	0	0.08	0	0.04	0	0	0.04	0.04	0	0	0	0	0	0.04	0	0	0
0	0	0.083333333	0	0	0	0	0	0	0.083333333	0.083333333	0.041666667	0	0	0.041666667	0	0	0	0.041666667	0	0.041666667	0	0	0	0	0	0	0	0	0	0.041666667	0	0.083333333	0.041666667	0.041666667	0.041666667	0	0.041666667	0	0.041666667	0.083333333	0	0	0	0	0	0.041666667	0	0	0
0	0	0.033333333	0.033333333	0	0.033333333	0.033333333	0	0.066666667	0	0.133333333	0	0.033333333	0	0	0	0	0	0.033333333	0	0	0	0	0.033333333	0.033333333	0	0	0	0	0	0.033333333	0	0.066666667	0.033333333	0.1	0	0.033333333	0	0	0	0.066666667	0.033333333	0	0.033333333	0	0	0.033333333	0	0	0.033333333
0	0	0	0	0.037037037	0.037037037	0	0	0.074074074	0	0.074074074	0.037037037	0	0	0.037037037	0	0	0	0.074074074	0	0	0.037037037	0.037037037	0	0.037037037	0	0	0	0	0	0	0	0	0.037037037	0.074074074	0.037037037	0	0	0	0	0.037037037	0	0.074074074	0.074074074	0.037037037	0.037037037	0	0	0	0.037037037
0.038461538	0	0.038461538	0	0	0	0.038461538	0	0.076923077	0	0.038461538	0.038461538	0	0	0	0	0	0.038461538	0	0	0.038461538	0.038461538	0	0.038461538	0.038461538	0	0	0.038461538	0	0	0.038461538	0	0.038461538	0	0.076923077	0	0	0.076923077	0.038461538	0	0.038461538	0	0	0	0	0	0.076923077	0	0	0
0	0	0.08	0	0	0	0	0	0.04	0	0.2	0	0	0	0	0	0	0	0	0	0	0	0	0	0	0	0	0	0	0	0	0	0.08	0	0.12	0	0	0	0	0	0.16	0	0.04	0.08	0	0.04	0.08	0	0	0
0	0	0	0	0	0	0	0	0	0	0.041666667	0.083333333	0.041666667	0	0.041666667	0	0	0	0	0.041666667	0.041666667	0	0	0	0.041666667	0	0.041666667	0	0	0	0	0	0	0	0.041666667	0.041666667	0	0.041666667	0.041666667	0	0.041666667	0.041666667	0.083333333	0	0.041666667	0	0	0.041666667	0	0
0	0	0.035714286	0.035714286	0	0	0	0	0.035714286	0	0.035714286	0	0	0	0.107142857	0	0	0	0	0	0	0	0	0.035714286	0	0	0	0	0	0	0.071428571	0	0.071428571	0	0	0.107142857	0	0.035714286	0	0.035714286	0.142857143	0.035714286	0.035714286	0	0	0	0	0	0	0
0	0	0	0	0	0	0	0	0.083333333	0.041666667	0.041666667	0	0	0	0.041666667	0.041666667	0	0	0	0	0	0	0	0	0	0	0	0	0	0	0.041666667	0	0	0	0.083333333	0.083333333	0	0	0	0.041666667	0.083333333	0	0	0	0	0	0.041666667	0.041666667	0	0
0	0.04	0	0	0.04	0.08	0	0	0	0	0.12	0	0	0	0	0	0.04	0.08	0.04	0	0.12	0	0	0	0	0	0	0	0	0	0	0.04	0	0	0.04	0	0	0.04	0	0.04	0.04	0.12	0	0	0	0	0	0	0	0
0	0	0	0	0	0	0	0	0	0.04	0.08	0	0	0.04	0	0	0	0	0.04	0.04	0	0	0	0.04	0	0	0	0	0	0	0.08	0	0	0	0.04	0	0.04	0	0	0.04	0.04	0.04	0.04	0.04	0	0.04	0.08	0	0	0
0	0.037037037	0.037037037	0	0	0.037037037	0	0	0.074074074	0.037037037	0.037037037	0	0	0	0.037037037	0	0	0	0.037037037	0	0.037037037	0.037037037	0	0.037037037	0	0	0	0	0	0	0.037037037	0	0.074074074	0	0.074074074	0.037037037	0	0.037037037	0	0	0.074074074	0	0.037037037	0	0	0	0	0.037037037	0	0
0	0	0	0	0.035714286	0.035714286	0	0	0.142857143	0.035714286	0.035714286	0.035714286	0	0	0	0	0	0.035714286	0.071428571	0	0.035714286	0	0	0	0	0.035714286	0	0	0	0.035714286	0	0	0	0.035714286	0.142857143	0	0.035714286	0	0	0.035714286	0.035714286	0	0.035714286	0	0.035714286	0	0.035714286	0	0	0
0	0	0	0	0	0	0	0.035714286	0	0.035714286	0.035714286	0	0	0.035714286	0.035714286	0	0	0.035714286	0.035714286	0	0	0	0	0	0.035714286	0	0	0	0	0.035714286	0.035714286	0.035714286	0	0	0	0.071428571	0.071428571	0	0	0.035714286	0	0.071428571	0.035714286	0	0	0.035714286	0	0	0	0
0	0.034482759	0.034482759	0	0	0	0.068965517	0	0	0.034482759	0.068965517	0	0	0.034482759	0	0	0	0.034482759	0	0.034482759	0.034482759	0	0.034482759	0	0.068965517	0.034482759	0	0.034482759	0.034482759	0	0	0	0.034482759	0	0.034482759	0	0.034482759	0.034482759	0	0.034482759	0.034482759	0.034482759	0.034482759	0	0	0.034482759	0	0	0.034482759	0
0	0.035714286	0	0	0	0.071428571	0	0	0	0	0.035714286	0	0	0	0.035714286	0	0.035714286	0.035714286	0	0	0.035714286	0.107142857	0	0.035714286	0	0	0	0	0	0.035714286	0.107142857	0	0	0	0	0.035714286	0.035714286	0	0	0.071428571	0	0.035714286	0.035714286	0	0	0.035714286	0	0	0	0
0.04	0.04	0	0	0	0.04	0	0.04	0	0	0.04	0.04	0	0	0	0	0	0	0.04	0	0	0	0	0.04	0	0	0	0	0	0	0.08	0	0.04	0.04	0	0	0	0	0	0	0	0	0.04	0.08	0	0.08	0.08	0	0	0
0	0	0	0	0	0	0	0	0	0	0.041666667	0	0	0	0.041666667	0	0	0	0	0.041666667	0	0	0.041666667	0.041666667	0	0	0.041666667	0	0	0	0.083333333	0	0	0	0	0	0	0	0	0.041666667	0	0.041666667	0	0.041666667	0	0.125	0.083333333	0	0	0
0	0	0.034482759	0	0	0	0	0	0.034482759	0.034482759	0.103448276	0.034482759	0	0	0	0	0	0	0.068965517	0	0	0	0	0	0	0	0	0	0	0.034482759	0	0	0.034482759	0	0.034482759	0	0.034482759	0	0	0	0	0.034482759	0.068965517	0.068965517	0	0	0	0.103448276	0	0
0	0	0.034482759	0	0	0	0	0	0.034482759	0.034482759	0.103448276	0.034482759	0	0	0	0	0	0	0.068965517	0	0	0	0	0	0	0	0	0	0	0.034482759	0	0	0.034482759	0	0.034482759	0	0.034482759	0	0	0	0	0	0.068965517	0.103448276	0	0	0	0.103448276	0	0
0	0	0	0	0.035714286	0.035714286	0	0	0.071428571	0	0.035714286	0.035714286	0	0	0.035714286	0	0	0.035714286	0.035714286	0.035714286	0.071428571	0	0	0	0	0	0	0	0	0	0	0	0	0.035714286	0.035714286	0	0	0.035714286	0	0	0	0.035714286	0.035714286	0.035714286	0.035714286	0	0	0.071428571	0	0
0	0	0	0	0	0.037037037	0	0	0	0	0	0.074074074	0	0.037037037	0.074074074	0	0	0.037037037	0	0.074074074	0	0	0	0.037037037	0	0	0	0	0	0.037037037	0	0	0	0	0.037037037	0	0	0	0	0	0	0	0	0.074074074	0.037037037	0.074074074	0.074074074	0	0	0
0.153846154	0.038461538	0.076923077	0	0.038461538	0	0	0	0	0.076923077	0.038461538	0.038461538	0	0	0	0	0.076923077	0	0	0	0.038461538	0	0	0	0	0	0	0	0.076923077	0	0	0	0	0	0	0	0	0.038461538	0	0.076923077	0	0.038461538	0.038461538	0	0	0.038461538	0	0	0.038461538	0
0.037037037	0	0.074074074	0	0.037037037	0	0	0	0	0	0.074074074	0.074074074	0	0	0	0	0.037037037	0	0	0	0	0	0.037037037	0	0	0	0	0.037037037	0	0	0	0	0.037037037	0.037037037	0.037037037	0	0	0.037037037	0	0	0.074074074	0.037037037	0.037037037	0	0	0	0.148148148	0	0	0
0	0	0	0	0	0	0.035714286	0	0	0	0	0.035714286	0	0	0	0.035714286	0	0	0	0	0	0.035714286	0.035714286	0	0.035714286	0.035714286	0	0.035714286	0	0.035714286	0	0.035714286	0	0	0	0.035714286	0	0.035714286	0	0.035714286	0	0.035714286	0	0.035714286	0.035714286	0	0.071428571	0	0	0.035714286
0	0	0.035714286	0	0	0	0	0	0	0	0.071428571	0.071428571	0	0	0	0	0	0	0.035714286	0	0	0	0.035714286	0	0	0	0	0.035714286	0	0	0.035714286	0	0.035714286	0	0.035714286	0	0.035714286	0.035714286	0	0	0.035714286	0.035714286	0.071428571	0.035714286	0	0.071428571	0.107142857	0	0	0
0	0.034482759	0	0	0.034482759	0.068965517	0	0.103448276	0	0	0	0	0	0	0.034482759	0	0.034482759	0.034482759	0	0	0.034482759	0	0	0.034482759	0	0	0	0	0.068965517	0	0.068965517	0.034482759	0	0.103448276	0	0	0	0	0	0	0.034482759	0	0.034482759	0	0	0	0	0	0.034482759	0.034482759
0	0	0	0	0.033333333	0.033333333	0	0.033333333	0	0	0	0.066666667	0	0	0.033333333	0	0	0.066666667	0.033333333	0	0.033333333	0	0	0	0	0	0	0	0	0	0.1	0.033333333	0	0.033333333	0.033333333	0	0.033333333	0	0	0.066666667	0.033333333	0	0.033333333	0	0	0	0.033333333	0	0	0
0	0	0.037037037	0	0	0.037037037	0	0	0	0.037037037	0.037037037	0	0	0	0.074074074	0	0.037037037	0	0.037037037	0.037037037	0.037037037	0	0	0.074074074	0	0	0	0	0	0.148148148	0	0	0	0.037037037	0	0	0.037037037	0	0	0.074074074	0.037037037	0.037037037	0	0	0	0	0	0	0	0
0	0	0.041666667	0	0	0	0	0	0.166666667	0.083333333	0	0	0	0.041666667	0.041666667	0	0	0	0.041666667	0	0	0	0.041666667	0	0.041666667	0.041666667	0	0	0	0	0	0	0.041666667	0	0.166666667	0.041666667	0.041666667	0	0.041666667	0	0.041666667	0	0	0	0	0	0	0	0	0
0	0	0	0.037037037	0	0	0	0	0	0	0	0.037037037	0	0	0.074074074	0	0	0	0	0	0	0	0	0.074074074	0	0	0	0	0.037037037	0.037037037	0	0.037037037	0.037037037	0	0	0	0	0.037037037	0	0	0.037037037	0	0.037037037	0.037037037	0	0	0.074074074	0.037037037	0	0
0	0	0	0	0	0.037037037	0.037037037	0	0	0.074074074	0.037037037	0.037037037	0	0	0.074074074	0	0	0.037037037	0.111111111	0.037037037	0.037037037	0	0	0	0.037037037	0	0	0	0	0	0	0	0	0.037037037	0.037037037	0	0.111111111	0	0	0	0	0.037037037	0	0	0	0.037037037	0.037037037	0	0	0
0	0	0	0.076923077	0	0	0	0	0	0.038461538	0	0	0.038461538	0	0.076923077	0.038461538	0.038461538	0	0	0	0	0	0	0	0	0	0	0	0.038461538	0	0	0	0.038461538	0	0	0	0	0	0	0.038461538	0.038461538	0	0	0.076923077	0	0.038461538	0.038461538	0	0	0
0.035714286	0	0.035714286	0.035714286	0	0	0	0	0.035714286	0.035714286	0	0	0	0	0.035714286	0.071428571	0	0	0	0	0	0	0	0	0	0	0	0	0	0	0	0.035714286	0.035714286	0	0.035714286	0.035714286	0	0	0	0.035714286	0	0	0.035714286	0.071428571	0.035714286	0	0	0	0.035714286	0
0	0	0	0	0.035714286	0	0	0	0	0	0.035714286	0.035714286	0	0.035714286	0	0	0	0.035714286	0.035714286	0.035714286	0	0.142857143	0	0.035714286	0	0	0	0	0	0	0.107142857	0	0	0	0	0	0.071428571	0.035714286	0	0.035714286	0	0.071428571	0	0	0	0	0.035714286	0	0	0
0	0	0	0	0	0	0	0	0	0	0	0	0.035714286	0	0.142857143	0	0	0	0	0.035714286	0	0	0	0	0	0.035714286	0	0	0	0	0	0	0	0	0	0	0.035714286	0	0.035714286	0	0	0	0	0	0.107142857	0	0.142857143	0	0	0
0	0	0	0	0	0	0	0	0	0.035714286	0	0	0	0	0.035714286	0	0	0	0	0	0	0	0	0	0	0	0.035714286	0.071428571	0	0.035714286	0	0	0	0	0.035714286	0	0	0	0.107142857	0	0	0	0.035714286	0.035714286	0	0.035714286	0.214285714	0	0	0
0	0	0	0.034482759	0	0	0	0	0	0	0.034482759	0	0	0.034482759	0.034482759	0.068965517	0	0	0.034482759	0.034482759	0.103448276	0	0	0	0	0	0	0	0	0	0	0.034482759	0.034482759	0	0	0	0	0	0	0	0.034482759	0	0	0	0	0.034482759	0.034482759	0	0	0
0	0	0	0	0	0	0	0	0	0	0	0	0	0.074074074	0	0.037037037	0	0	0	0	0	0.037037037	0	0.037037037	0	0	0.037037037	0	0	0	0.037037037	0.037037037	0	0	0	0.037037037	0	0	0	0	0	0	0.037037037	0.074074074	0	0.037037037	0	0.074074074	0	0
0	0.041666667	0.041666667	0	0	0	0	0.041666667	0	0.041666667	0.041666667	0	0	0	0	0.083333333	0	0	0	0.041666667	0	0	0	0	0	0	0	0	0	0	0.041666667	0.041666667	0.083333333	0	0.041666667	0	0.041666667	0	0	0	0.083333333	0	0.083333333	0	0	0	0	0	0	0
0.034482759	0.034482759	0	0	0	0.034482759	0	0.034482759	0	0	0	0	0	0.034482759	0.034482759	0	0.034482759	0	0	0.034482759	0	0	0.034482759	0.137931034	0	0.034482759	0	0	0	0.068965517	0.068965517	0	0	0.034482759	0	0.034482759	0	0.068965517	0	0	0	0	0	0	0	0	0	0	0	0
0.076923077	0	0.076923077	0	0	0	0	0	0	0	0.076923077	0.076923077	0	0	0	0	0.076923077	0	0	0	0	0	0	0	0	0	0	0	0	0	0.038461538	0	0	0	0.076923077	0	0.038461538	0	0	0.038461538	0.038461538	0.076923077	0	0	0	0	0.115384615	0	0	0
0	0.037037037	0	0.037037037	0.037037037	0	0	0	0	0.037037037	0	0	0	0	0.074074074	0	0.037037037	0	0.037037037	0	0	0	0	0	0	0	0	0	0	0	0.074074074	0	0.037037037	0	0	0.037037037	0	0	0	0.074074074	0	0	0	0.074074074	0	0	0.074074074	0.037037037	0	0
0	0.033333333	0	0	0	0	0	0.033333333	0	0	0	0.033333333	0	0	0	0	0.033333333	0	0	0	0	0	0	0.066666667	0	0	0	0.033333333	0.033333333	0	0.033333333	0.066666667	0	0	0	0	0	0.066666667	0	0	0	0.033333333	0	0	0	0.033333333	0.066666667	0.033333333	0	0
0	0	0.037037037	0	0	0.037037037	0.037037037	0	0	0	0	0.037037037	0	0.037037037	0	0	0.037037037	0	0	0	0	0	0	0.037037037	0	0	0.037037037	0	0.074074074	0	0.037037037	0	0	0.037037037	0	0	0	0	0	0.037037037	0	0.037037037	0.111111111	0.037037037	0	0	0.074074074	0	0	0.037037037
0	0	0.035714286	0	0	0.035714286	0	0	0.035714286	0	0.035714286	0.035714286	0	0	0	0	0.035714286	0.035714286	0.035714286	0	0	0	0.035714286	0.035714286	0	0	0.035714286	0	0	0.035714286	0.035714286	0	0	0	0.035714286	0	0.035714286	0.035714286	0	0	0	0.071428571	0.035714286	0.035714286	0	0	0.035714286	0.035714286	0	0
0	0	0	0.038461538	0	0	0	0	0.038461538	0	0.076923077	0.038461538	0	0	0	0.038461538	0.038461538	0	0.038461538	0	0	0	0	0	0	0	0	0	0	0	0.038461538	0	0	0	0.115384615	0	0	0	0	0	0.038461538	0	0.076923077	0.038461538	0.038461538	0.038461538	0.038461538	0	0	0
0	0	0	0.035714286	0	0	0	0	0.035714286	0	0.107142857	0.035714286	0	0	0	0.035714286	0.035714286	0	0.035714286	0	0	0	0	0	0	0	0	0	0	0	0.035714286	0	0	0	0.107142857	0	0	0	0	0	0.071428571	0	0.071428571	0.035714286	0.035714286	0.035714286	0.035714286	0	0	0
0.035714286	0	0.071428571	0	0.035714286	0	0	0	0.107142857	0	0.071428571	0	0	0.035714286	0	0	0.035714286	0.035714286	0	0	0	0	0	0	0	0	0	0	0	0	0	0.035714286	0.035714286	0	0.107142857	0.035714286	0	0	0	0	0.071428571	0	0	0.035714286	0	0	0.035714286	0	0	0
0.033333333	0.033333333	0.066666667	0	0.1	0	0	0	0.033333333	0.033333333	0.033333333	0.033333333	0	0	0	0	0.033333333	0.066666667	0.066666667	0	0	0.1	0	0	0	0	0	0	0	0	0.033333333	0	0.066666667	0	0	0	0.033333333	0.033333333	0	0	0.033333333	0	0	0	0	0	0	0.033333333	0	0
0	0	0	0	0	0.04	0	0	0.04	0	0.04	0.08	0	0	0	0	0	0.04	0.08	0	0.04	0.04	0	0	0	0	0	0	0.04	0	0	0	0	0	0.04	0	0.08	0	0	0.04	0	0.04	0	0.04	0	0	0.12	0	0	0
0	0	0.038461538	0	0	0.038461538	0.038461538	0	0	0.038461538	0	0	0.038461538	0	0.038461538	0	0	0.038461538	0	0	0.038461538	0	0	0.038461538	0	0.038461538	0	0	0	0	0.038461538	0.038461538	0.038461538	0	0	0.076923077	0	0.038461538	0	0.038461538	0.076923077	0	0	0	0	0	0	0	0	0.038461538
0	0	0	0.034482759	0	0.034482759	0	0	0	0	0.034482759	0	0	0	0	0.034482759	0	0.034482759	0	0	0	0.103448276	0	0.068965517	0	0	0	0	0	0.068965517	0.034482759	0.034482759	0	0	0	0	0	0.034482759	0	0.034482759	0	0.034482759	0.034482759	0	0.034482759	0	0	0	0.034482759	0
0	0	0	0	0.035714286	0.035714286	0	0.035714286	0.035714286	0	0	0	0	0.035714286	0	0.035714286	0	0.071428571	0.035714286	0.035714286	0	0	0	0.035714286	0	0	0	0	0	0.071428571	0	0.035714286	0	0	0	0.035714286	0	0	0	0	0.035714286	0	0	0.035714286	0	0	0	0.035714286	0	0.035714286
0	0	0	0	0	0	0.038461538	0.076923077	0.038461538	0	0.038461538	0.038461538	0	0	0.038461538	0	0	0.038461538	0.038461538	0	0.038461538	0	0	0	0.038461538	0	0	0	0	0	0.076923077	0	0	0.038461538	0.076923077	0.038461538	0	0.038461538	0	0	0.038461538	0	0.038461538	0	0.038461538	0	0	0	0	0.038461538
0	0.033333333	0	0	0	0.033333333	0	0.033333333	0	0	0.1	0.033333333	0	0	0	0	0	0.033333333	0.066666667	0	0.033333333	0.033333333	0	0	0	0	0.033333333	0	0	0	0	0.033333333	0.033333333	0	0.066666667	0	0.033333333	0	0.033333333	0	0.066666667	0.033333333	0	0.033333333	0	0	0.033333333	0.033333333	0	0
0	0.037037037	0	0	0	0.037037037	0	0.037037037	0.037037037	0	0.074074074	0	0	0	0	0	0	0.037037037	0.074074074	0	0.037037037	0.037037037	0	0	0	0	0	0	0	0	0	0.037037037	0.037037037	0	0.037037037	0	0.074074074	0	0	0	0	0.037037037	0	0.074074074	0	0	0.037037037	0.037037037	0	0
0	0	0	0	0	0	0.035714286	0	0.071428571	0	0.071428571	0	0	0	0	0	0	0	0.107142857	0	0.035714286	0	0	0	0	0.035714286	0.071428571	0	0	0	0	0	0	0.035714286	0.035714286	0	0.035714286	0.035714286	0.035714286	0	0	0.071428571	0.107142857	0.071428571	0	0.071428571	0	0	0	0
0	0	0.037037037	0	0.037037037	0	0	0	0.037037037	0.037037037	0.037037037	0.037037037	0	0	0.037037037	0	0	0	0.074074074	0.037037037	0	0	0	0	0	0	0	0	0	0	0.037037037	0	0.037037037	0.037037037	0.037037037	0	0	0	0	0.037037037	0.037037037	0	0.037037037	0.037037037	0	0.074074074	0.037037037	0	0	0
0	0	0	0	0	0	0	0.035714286	0.035714286	0.035714286	0	0	0.035714286	0	0	0.035714286	0	0	0.071428571	0	0.035714286	0	0	0.035714286	0	0	0	0	0	0	0.035714286	0.071428571	0	0	0	0.071428571	0	0.035714286	0	0.035714286	0	0	0	0	0	0.035714286	0	0	0	0.035714286
0	0	0.035714286	0	0.035714286	0	0	0	0.071428571	0	0.035714286	0.035714286	0	0.035714286	0.035714286	0	0	0.035714286	0.035714286	0.035714286	0	0	0	0	0	0	0	0	0	0	0	0.035714286	0.035714286	0	0.071428571	0.035714286	0	0	0	0.035714286	0.071428571	0.035714286	0.035714286	0	0	0	0.035714286	0	0	0
0	0	0	0	0	0.034482759	0	0	0.068965517	0.034482759	0.034482759	0	0	0	0.103448276	0	0	0	0.034482759	0	0	0	0	0.034482759	0	0	0	0	0.034482759	0	0.034482759	0	0	0.034482759	0.068965517	0.103448276	0	0	0	0	0.068965517	0	0.034482759	0	0	0.034482759	0	0	0	0
0.037037037	0.037037037	0.037037037	0	0.037037037	0	0	0.037037037	0.037037037	0.037037037	0.037037037	0	0	0	0.037037037	0	0.037037037	0	0.074074074	0.037037037	0.037037037	0	0	0	0	0	0	0	0.037037037	0	0.037037037	0	0	0.037037037	0	0.037037037	0.037037037	0.037037037	0	0.037037037	0.037037037	0.037037037	0	0	0	0	0	0	0.037037037	0
0.037037037	0	0.037037037	0.074074074	0	0	0	0	0	0.037037037	0.037037037	0	0	0	0.037037037	0.037037037	0.037037037	0	0.037037037	0	0	0	0	0.037037037	0	0	0	0	0	0	0	0.037037037	0.074074074	0	0	0	0.037037037	0	0	0	0.037037037	0	0.037037037	0.037037037	0	0.037037037	0	0.037037037	0	0
0	0	0	0	0	0	0	0	0	0.068965517	0	0	0	0.068965517	0	0	0	0	0.068965517	0.068965517	0.068965517	0.103448276	0	0.068965517	0	0	0	0	0	0.034482759	0.034482759	0.034482759	0	0	0	0	0	0.068965517	0	0	0	0	0	0	0	0.034482759	0	0	0	0
0	0	0.034482759	0	0	0	0	0	0	0.034482759	0	0.034482759	0	0	0.034482759	0	0.034482759	0	0.034482759	0	0.034482759	0	0	0	0	0	0	0	0	0.034482759	0.103448276	0	0	0	0	0.034482759	0	0.034482759	0	0.034482759	0	0	0.034482759	0.034482759	0	0.034482759	0.034482759	0.034482759	0	0
0.08	0	0.04	0	0.08	0	0.04	0	0.04	0	0.04	0.04	0	0	0.04	0	0	0.04	0.04	0.04	0	0	0	0	0.04	0	0	0	0	0	0	0	0.04	0.04	0.08	0	0	0	0	0	0.04	0	0	0	0.04	0	0.04	0	0	0.04
0.035714286	0	0.071428571	0.035714286	0	0	0	0	0.107142857	0	0.071428571	0	0	0	0.107142857	0	0	0	0.035714286	0.035714286	0	0	0	0	0	0	0	0	0	0	0	0	0.107142857	0	0.071428571	0.035714286	0.035714286	0	0	0	0.071428571	0.035714286	0	0	0	0	0	0	0	0
0	0	0	0	0.041666667	0	0	0	0.083333333	0	0.083333333	0	0	0	0.041666667	0	0	0.041666667	0.125	0	0	0	0	0	0	0	0	0	0	0	0	0	0	0	0.041666667	0.041666667	0.083333333	0	0	0	0	0.041666667	0.125	0.083333333	0	0	0.041666667	0	0	0
0	0	0.071428571	0	0	0	0.035714286	0	0	0	0.071428571	0.071428571	0	0	0.035714286	0	0	0	0.071428571	0.035714286	0	0	0	0	0	0	0	0.035714286	0	0	0	0	0.071428571	0.035714286	0	0	0	0	0	0	0.035714286	0	0	0.035714286	0	0	0.035714286	0.071428571	0	0
0	0	0	0	0	0	0	0.038461538	0	0	0.038461538	0.076923077	0	0	0	0	0	0	0.038461538	0	0	0	0.038461538	0	0.038461538	0	0	0	0.038461538	0	0.038461538	0.038461538	0	0.038461538	0.038461538	0	0	0	0	0.038461538	0	0.038461538	0.115384615	0	0	0.038461538	0.038461538	0	0	0
0.034482759	0.068965517	0.034482759	0	0.103448276	0.034482759	0.034482759	0	0	0.034482759	0.034482759	0	0.034482759	0	0	0	0.068965517	0.068965517	0.034482759	0.034482759	0.068965517	0.103448276	0	0	0	0.034482759	0	0	0	0	0	0	0.034482759	0	0	0	0	0.034482759	0	0	0.034482759	0	0	0	0	0	0	0	0	0.034482759
0	0	0	0	0.035714286	0	0	0	0	0	0	0.035714286	0	0.035714286	0.035714286	0.035714286	0	0	0.035714286	0.071428571	0	0	0	0	0	0	0	0	0	0	0	0	0	0.035714286	0	0.035714286	0	0.035714286	0	0	0.035714286	0	0.035714286	0.035714286	0	0	0.035714286	0.071428571	0	0
0	0	0	0	0.035714286	0	0	0.035714286	0	0	0	0.035714286	0	0	0.035714286	0	0	0.071428571	0	0.035714286	0	0	0	0	0	0	0	0	0	0	0.107142857	0.035714286	0	0.035714286	0.035714286	0	0.035714286	0	0	0.071428571	0.035714286	0	0.035714286	0	0	0	0.035714286	0	0	0
0	0	0.038461538	0	0	0	0	0.038461538	0.038461538	0	0	0.038461538	0	0	0.038461538	0.038461538	0	0	0	0.038461538	0	0	0	0	0	0	0	0	0	0.038461538	0.038461538	0	0.038461538	0.038461538	0	0.038461538	0	0	0	0	0.076923077	0	0.038461538	0.038461538	0	0	0.038461538	0.038461538	0	0
0	0	0	0	0.035714286	0	0	0	0	0.071428571	0.071428571	0.035714286	0	0	0.035714286	0	0	0.035714286	0.071428571	0.035714286	0	0	0.035714286	0	0.035714286	0	0.035714286	0	0	0	0	0	0	0	0.107142857	0	0.071428571	0.035714286	0	0	0.071428571	0.071428571	0	0	0	0.035714286	0	0	0	0
0	0	0	0	0	0.035714286	0	0	0	0	0	0.035714286	0	0	0.035714286	0.035714286	0	0	0.035714286	0.035714286	0	0.035714286	0	0.071428571	0	0	0	0	0.071428571	0.035714286	0.035714286	0	0	0	0	0	0	0	0	0.071428571	0	0	0	0	0	0.035714286	0.035714286	0	0	0.035714286
0	0.035714286	0	0	0.035714286	0	0	0.035714286	0	0.035714286	0	0.035714286	0	0	0	0.071428571	0	0	0.035714286	0.071428571	0	0	0.035714286	0.035714286	0	0.035714286	0	0	0.035714286	0	0	0.035714286	0	0	0	0	0.035714286	0.071428571	0	0	0	0	0	0	0.035714286	0	0	0	0.035714286	0.035714286
0.04	0	0.08	0	0	0	0.04	0	0	0	0.08	0	0.04	0	0	0	0.04	0	0	0.04	0.04	0	0	0	0	0	0	0.04	0	0	0	0	0	0	0	0	0.04	0	0	0.04	0	0.04	0.04	0.04	0.04	0	0.04	0.04	0.04	0.04
0	0.035714286	0	0	0	0	0.035714286	0.035714286	0	0	0	0	0.035714286	0	0.071428571	0.035714286	0.035714286	0.035714286	0	0	0.035714286	0	0	0	0	0	0.035714286	0.035714286	0	0	0.035714286	0	0	0	0	0.107142857	0	0.035714286	0.035714286	0	0.035714286	0	0	0	0	0.035714286	0	0	0	0
0	0	0.041666667	0	0	0	0	0	0	0.041666667	0.041666667	0.083333333	0	0.041666667	0	0	0.041666667	0	0.041666667	0	0.041666667	0	0	0	0	0	0	0	0.041666667	0	0	0.041666667	0	0	0	0	0	0	0	0.083333333	0	0	0	0.041666667	0.041666667	0	0.041666667	0	0	0
0	0	0.074074074	0	0	0	0	0	0.037037037	0	0.037037037	0.037037037	0	0	0.037037037	0	0.074074074	0	0	0	0.037037037	0	0	0	0	0	0	0	0	0	0.037037037	0	0	0	0.037037037	0	0.037037037	0	0	0.037037037	0	0	0.037037037	0.074074074	0	0	0.037037037	0.074074074	0	0
0.034482759	0	0.034482759	0	0	0	0.034482759	0	0	0.068965517	0	0	0	0	0	0.068965517	0	0.034482759	0.034482759	0	0.034482759	0	0	0.068965517	0.034482759	0	0	0	0	0	0.068965517	0	0.034482759	0	0	0.034482759	0	0.068965517	0	0	0.034482759	0	0	0	0.034482759	0	0	0	0	0
0	0.034482759	0	0.034482759	0	0.034482759	0.068965517	0	0	0	0	0	0	0	0.068965517	0	0.034482759	0.034482759	0	0.034482759	0.034482759	0	0.034482759	0	0	0.034482759	0.034482759	0.034482759	0	0	0	0	0.034482759	0.034482759	0	0	0.068965517	0	0	0	0	0	0.034482759	0.068965517	0	0	0.068965517	0	0	0
0	0	0.035714286	0	0	0.035714286	0.035714286	0	0	0.035714286	0.035714286	0	0	0	0	0	0	0.035714286	0.035714286	0	0.035714286	0	0.035714286	0.035714286	0	0.035714286	0.035714286	0	0.035714286	0	0.035714286	0	0	0.035714286	0	0	0.035714286	0.071428571	0	0	0.035714286	0.035714286	0	0.035714286	0	0.035714286	0.035714286	0	0.035714286	0
0	0	0	0	0	0	0.074074074	0.037037037	0	0	0	0.037037037	0	0	0	0	0	0.037037037	0.037037037	0	0.074074074	0	0	0.037037037	0	0.037037037	0	0.037037037	0	0.074074074	0.037037037	0	0	0.037037037	0	0	0	0.037037037	0	0.037037037	0	0	0	0	0	0	0.037037037	0.037037037	0	0.037037037
0	0.038461538	0	0	0	0.038461538	0	0	0.038461538	0	0.076923077	0	0	0	0	0	0	0	0.076923077	0	0.076923077	0.038461538	0	0	0.038461538	0	0	0	0	0	0	0	0.038461538	0	0.038461538	0	0	0	0.038461538	0	0	0.038461538	0.038461538	0.115384615	0	0	0.115384615	0	0	0
0	0	0	0	0	0	0	0.034482759	0.068965517	0.034482759	0.068965517	0	0	0	0	0	0	0	0.103448276	0	0.068965517	0	0	0	0	0	0	0	0	0.034482759	0.034482759	0	0	0.034482759	0.034482759	0	0.034482759	0.034482759	0	0.034482759	0	0.068965517	0.103448276	0.034482759	0.034482759	0	0	0	0	0
0	0.037037037	0	0	0	0	0	0.037037037	0	0.037037037	0	0	0	0	0	0.037037037	0.037037037	0	0.037037037	0	0.037037037	0.074074074	0	0.074074074	0	0.037037037	0	0	0	0.111111111	0.037037037	0	0	0	0	0.037037037	0.037037037	0.037037037	0	0	0	0	0	0	0	0	0	0	0	0
0	0.034482759	0	0	0	0.034482759	0	0	0.068965517	0.034482759	0	0.034482759	0	0	0	0	0	0	0.068965517	0	0.034482759	0.068965517	0	0.068965517	0	0	0	0	0	0	0.068965517	0.034482759	0.034482759	0	0.068965517	0	0.034482759	0.034482759	0	0.034482759	0	0	0	0	0	0	0.034482759	0	0	0
0	0	0.037037037	0	0	0.037037037	0	0	0	0	0.074074074	0	0	0	0.037037037	0.037037037	0.037037037	0.037037037	0.037037037	0	0.037037037	0	0	0.037037037	0	0	0	0	0.037037037	0	0	0	0.037037037	0	0	0.037037037	0.074074074	0	0	0	0.037037037	0.074074074	0.111111111	0	0	0	0	0	0	0
0	0	0	0	0	0	0	0.04	0	0	0.04	0	0	0	0	0	0	0	0.04	0	0.04	0	0	0.04	0.04	0.04	0	0	0	0.08	0.08	0	0	0.04	0	0	0	0	0	0.08	0	0.08	0	0.04	0	0	0	0.04	0	0
0	0	0.037037037	0	0	0	0	0	0.037037037	0.037037037	0.037037037	0	0.037037037	0	0.074074074	0	0	0	0.037037037	0.074074074	0.037037037	0	0	0.037037037	0	0	0	0	0	0	0.037037037	0	0.037037037	0	0.037037037	0	0.074074074	0.037037037	0	0	0.037037037	0	0.037037037	0.037037037	0	0	0.037037037	0	0	0
0	0	0.083333333	0	0.041666667	0	0	0.041666667	0	0	0.125	0	0	0.041666667	0	0	0.041666667	0.041666667	0	0.041666667	0.041666667	0	0	0	0	0	0	0	0	0	0	0.041666667	0.041666667	0.041666667	0.041666667	0	0	0	0	0	0.125	0	0.041666667	0	0	0	0	0	0	0
0	0	0.08	0	0.04	0.04	0	0	0.04	0	0.16	0	0	0.04	0	0	0.04	0.04	0.04	0.04	0.08	0	0	0	0	0	0	0	0	0	0	0	0.04	0.04	0.08	0	0	0	0	0	0.12	0	0	0	0	0	0	0	0	0
0	0	0	0	0	0	0	0	0	0	0	0.04	0.04	0.04	0	0	0	0	0	0.04	0.04	0	0	0.04	0	0	0.04	0	0	0	0.04	0	0	0	0	0	0	0	0	0	0	0	0	0.08	0.04	0	0.04	0.08	0	0
0	0	0.035714286	0	0	0	0	0	0	0	0.071428571	0	0	0.035714286	0	0.035714286	0	0	0	0.035714286	0.035714286	0	0	0	0	0	0.035714286	0	0	0	0.035714286	0.035714286	0.035714286	0	0.035714286	0.035714286	0	0	0.035714286	0.035714286	0.071428571	0.035714286	0.035714286	0.035714286	0	0	0	0	0	0
0	0	0	0	0	0	0	0.041666667	0	0	0	0.041666667	0	0	0.041666667	0	0	0	0.041666667	0.041666667	0.041666667	0	0	0	0	0	0	0	0	0.041666667	0.083333333	0	0	0.041666667	0	0	0.041666667	0	0	0.041666667	0	0	0.041666667	0.041666667	0	0.041666667	0.083333333	0	0	0
0	0	0.037037037	0	0	0	0	0	0	0.037037037	0.037037037	0	0	0	0.074074074	0	0	0	0.037037037	0.037037037	0.037037037	0	0	0	0	0	0	0.037037037	0	0	0.037037037	0	0.037037037	0	0	0.037037037	0.037037037	0	0.037037037	0.074074074	0.037037037	0	0	0	0	0	0.111111111	0	0	0
0	0	0	0	0	0	0.035714286	0	0	0.035714286	0	0	0	0	0	0.035714286	0	0	0	0.035714286	0.035714286	0	0	0.071428571	0.035714286	0	0	0	0	0.035714286	0.035714286	0.035714286	0	0	0.035714286	0	0	0.071428571	0	0	0	0	0	0	0.035714286	0	0	0.035714286	0	0.035714286
0	0	0.034482759	0	0.034482759	0	0	0	0	0.068965517	0	0	0	0.034482759	0	0	0.034482759	0	0.034482759	0.034482759	0.034482759	0.034482759	0	0	0	0	0	0	0.034482759	0.068965517	0.034482759	0	0	0	0	0	0.034482759	0	0	0.034482759	0	0	0	0.034482759	0	0	0.034482759	0.034482759	0	0.034482759
0	0	0	0	0.035714286	0.035714286	0	0.071428571	0	0	0	0	0	0	0	0	0	0.107142857	0	0	0.071428571	0.035714286	0	0.035714286	0	0	0	0	0	0.035714286	0.035714286	0.071428571	0	0.035714286	0	0	0	0.035714286	0	0	0	0	0	0.035714286	0	0	0.035714286	0.035714286	0	0
0	0	0	0	0.111111111	0.037037037	0	0	0	0.037037037	0	0.037037037	0	0	0	0	0	0.111111111	0.074074074	0	0.074074074	0.074074074	0	0	0	0	0	0	0.037037037	0	0.037037037	0	0	0	0	0	0.037037037	0	0	0.037037037	0	0	0	0	0	0.037037037	0	0.037037037	0	0.037037037
0	0	0.038461538	0	0.038461538	0.038461538	0	0.038461538	0.076923077	0	0.076923077	0	0	0	0	0	0.038461538	0.038461538	0.076923077	0	0.076923077	0.153846154	0	0	0	0	0	0	0.038461538	0	0	0	0	0.038461538	0.038461538	0	0.038461538	0	0	0	0.038461538	0.038461538	0	0	0	0	0	0	0	0.038461538
0	0	0	0.035714286	0.035714286	0.035714286	0	0	0	0	0.035714286	0	0.071428571	0	0.035714286	0	0	0.035714286	0	0.035714286	0.035714286	0.035714286	0	0.035714286	0	0	0	0	0	0.035714286	0.035714286	0	0.035714286	0	0	0.035714286	0	0	0	0.035714286	0.035714286	0.035714286	0.035714286	0	0	0	0	0.035714286	0	0.035714286
0.035714286	0	0.035714286	0	0	0	0	0.071428571	0	0	0	0.035714286	0	0	0	0	0	0.071428571	0	0	0.071428571	0.035714286	0	0.035714286	0.035714286	0	0	0	0	0.071428571	0.071428571	0	0.035714286	0	0	0	0	0.035714286	0.035714286	0.035714286	0	0	0	0	0	0	0.071428571	0	0	0
0	0	0.038461538	0	0.038461538	0	0	0.038461538	0.115384615	0	0	0.038461538	0	0.038461538	0	0	0	0.076923077	0.076923077	0	0.038461538	0.038461538	0	0	0	0	0	0	0.038461538	0.038461538	0	0	0.038461538	0.038461538	0.038461538	0	0.038461538	0	0	0	0	0	0	0	0	0	0.038461538	0	0	0
0	0	0	0	0.037037037	0	0	0	0.074074074	0.074074074	0	0.037037037	0	0	0	0	0	0	0.074074074	0	0.037037037	0.037037037	0	0	0	0	0.074074074	0	0	0	0	0	0	0.037037037	0.111111111	0	0.037037037	0	0.074074074	0	0.037037037	0	0	0.037037037	0	0	0.037037037	0.037037037	0	0
0	0	0.04	0	0	0	0	0.04	0	0.04	0.04	0.04	0	0	0	0	0	0.04	0.04	0	0.04	0.04	0.04	0	0.04	0	0	0	0	0	0	0.04	0.04	0	0.04	0	0.04	0.04	0	0	0.04	0.04	0.04	0	0.04	0	0	0	0.04	0
0	0	0	0	0	0	0	0	0	0	0.037037037	0	0	0	0	0	0	0	0.037037037	0	0.037037037	0.074074074	0.074074074	0.037037037	0	0.074074074	0	0.037037037	0	0.037037037	0.074074074	0	0	0	0	0	0	0.111111111	0	0.074074074	0	0.037037037	0.037037037	0	0	0.037037037	0	0	0	0
0	0	0.035714286	0	0	0	0	0	0.035714286	0	0.071428571	0.035714286	0	0.035714286	0	0	0	0	0.035714286	0.035714286	0.071428571	0.107142857	0	0.035714286	0	0	0	0.035714286	0	0	0.035714286	0	0.035714286	0	0.071428571	0	0	0.035714286	0.035714286	0	0.071428571	0	0	0	0	0	0.035714286	0	0	0
0	0	0	0	0	0.037037037	0.037037037	0	0.074074074	0	0.074074074	0	0	0	0.037037037	0	0	0.037037037	0.037037037	0.037037037	0.074074074	0.037037037	0	0	0	0	0.037037037	0	0	0	0	0	0	0.037037037	0.111111111	0	0.037037037	0	0	0	0.074074074	0	0.037037037	0.037037037	0	0	0.037037037	0	0	0
0.066666667	0	0	0.066666667	0	0	0	0	0	0	0	0	0	0	0.033333333	0.033333333	0.066666667	0	0	0	0.033333333	0.066666667	0	0.066666667	0	0	0	0	0	0.066666667	0	0.033333333	0	0	0	0	0	0	0	0	0	0	0.033333333	0.033333333	0	0	0	0.033333333	0	0
0	0.071428571	0.035714286	0	0.035714286	0.035714286	0	0	0.035714286	0	0	0	0	0	0.035714286	0.035714286	0.071428571	0	0	0.071428571	0.071428571	0.142857143	0	0.035714286	0	0	0	0	0	0	0	0.035714286	0.035714286	0	0	0	0.035714286	0	0	0	0	0	0	0	0	0	0	0	0	0
0	0	0.035714286	0	0	0.071428571	0	0.035714286	0	0.035714286	0.035714286	0	0	0	0	0	0	0.071428571	0.035714286	0	0.107142857	0.107142857	0	0.035714286	0	0	0	0	0.035714286	0	0.035714286	0	0	0.035714286	0	0	0	0	0	0	0	0	0	0.035714286	0	0.035714286	0	0.035714286	0.035714286	0
0	0	0	0	0	0.076923077	0	0	0.038461538	0	0.038461538	0	0	0	0.038461538	0	0	0	0.038461538	0.038461538	0.038461538	0.076923077	0	0.115384615	0	0	0	0	0	0.038461538	0.038461538	0	0	0.076923077	0.038461538	0	0	0.038461538	0	0	0.076923077	0.038461538	0	0	0	0	0	0	0	0
0	0	0	0.035714286	0	0.035714286	0	0.035714286	0.035714286	0	0	0	0	0	0.035714286	0.035714286	0	0.035714286	0.035714286	0.035714286	0.071428571	0.107142857	0	0	0	0	0	0	0	0.071428571	0.035714286	0	0.035714286	0.035714286	0	0	0	0	0	0	0	0	0	0	0	0.035714286	0.035714286	0	0	0
0	0	0	0	0	0	0	0	0	0.071428571	0	0	0	0	0.035714286	0	0	0	0.071428571	0.035714286	0.071428571	0.107142857	0	0	0	0	0	0	0	0.035714286	0.071428571	0	0	0	0	0	0	0.035714286	0	0.071428571	0	0	0	0	0	0.071428571	0.035714286	0	0	0
0	0	0	0.035714286	0	0	0	0	0	0	0	0	0	0.035714286	0	0.035714286	0	0	0	0.035714286	0	0.071428571	0.071428571	0	0	0.071428571	0	0	0	0.035714286	0.035714286	0.071428571	0.035714286	0	0	0	0	0	0	0.107142857	0	0	0	0	0	0	0.035714286	0	0	0
0	0	0.037037037	0	0.037037037	0	0	0	0.148148148	0	0	0	0	0	0	0.037037037	0.037037037	0	0.037037037	0	0	0.074074074	0.037037037	0	0	0	0	0.037037037	0	0	0	0	0	0.037037037	0.074074074	0.037037037	0.037037037	0	0	0	0	0	0	0	0.037037037	0	0.074074074	0	0.037037037	0
0.037037037	0	0.037037037	0.037037037	0.037037037	0	0	0	0	0.037037037	0.037037037	0	0.037037037	0	0	0.037037037	0	0.037037037	0	0.037037037	0.037037037	0.074074074	0	0.037037037	0	0	0	0	0	0.037037037	0	0	0.074074074	0	0	0	0	0	0	0	0.037037037	0	0	0.037037037	0	0	0.037037037	0	0	0
0	0	0.035714286	0	0	0	0	0.035714286	0	0	0	0.035714286	0	0	0	0.035714286	0.035714286	0.035714286	0	0.035714286	0.107142857	0.071428571	0	0.071428571	0	0	0	0	0	0.071428571	0.035714286	0	0	0	0	0	0	0.035714286	0	0	0	0	0	0	0	0.035714286	0	0	0	0
0	0.035714286	0	0	0.035714286	0	0	0	0	0	0.035714286	0	0	0	0	0	0.035714286	0	0.035714286	0	0.035714286	0.142857143	0.035714286	0.071428571	0	0.035714286	0	0	0	0.071428571	0.035714286	0	0	0	0	0	0	0.071428571	0	0.035714286	0	0.035714286	0	0.035714286	0	0	0.035714286	0	0	0
0	0	0.066666667	0	0	0.033333333	0	0	0.033333333	0	0.066666667	0	0	0	0	0	0.033333333	0	0	0	0.033333333	0.133333333	0.033333333	0.066666667	0	0.066666667	0	0	0	0.033333333	0.033333333	0	0.033333333	0.033333333	0.033333333	0	0	0.066666667	0	0	0.033333333	0.033333333	0.033333333	0	0	0	0	0	0	0
0	0	0	0	0	0	0.037037037	0.037037037	0	0	0	0	0	0	0.037037037	0	0	0.037037037	0	0	0	0.037037037	0.037037037	0	0.037037037	0	0	0.037037037	0	0.037037037	0.037037037	0.037037037	0	0.037037037	0	0.037037037	0	0	0	0.074074074	0	0	0	0	0	0	0.037037037	0.037037037	0	0
0.035714286	0	0.035714286	0	0.035714286	0.035714286	0	0.035714286	0.071428571	0	0	0	0	0	0	0	0.035714286	0	0	0	0	0.035714286	0.035714286	0.071428571	0	0.035714286	0	0	0.071428571	0	0.035714286	0.035714286	0	0.035714286	0.035714286	0	0	0.035714286	0	0	0	0	0	0	0	0.035714286	0	0	0	0.071428571
0	0	0.041666667	0	0	0	0	0	0.041666667	0.041666667	0	0.041666667	0	0	0.083333333	0	0	0	0	0.041666667	0	0.041666667	0	0.041666667	0	0	0	0	0.041666667	0	0	0	0	0	0.041666667	0.041666667	0.041666667	0.041666667	0	0	0	0	0	0.041666667	0	0	0.041666667	0.041666667	0.041666667	0
0.034482759	0	0.034482759	0	0	0	0	0.034482759	0.034482759	0	0.034482759	0.034482759	0	0	0.034482759	0	0	0	0.034482759	0	0.034482759	0.068965517	0	0.034482759	0	0	0	0	0	0	0.034482759	0.034482759	0.068965517	0.034482759	0.034482759	0.034482759	0	0	0	0	0.103448276	0	0	0	0	0	0.034482759	0	0	0
0	0	0.034482759	0.034482759	0	0	0	0	0	0	0.034482759	0.034482759	0	0	0	0.034482759	0.034482759	0	0.034482759	0	0.034482759	0.103448276	0.034482759	0.068965517	0	0.034482759	0	0	0	0.034482759	0.034482759	0	0	0	0	0	0	0.034482759	0	0	0	0	0	0.034482759	0.034482759	0	0	0.034482759	0.034482759	0
0.111111111	0.037037037	0	0.037037037	0.037037037	0	0	0	0.037037037	0	0.037037037	0	0	0	0.074074074	0	0.037037037	0	0	0	0	0	0.037037037	0	0	0.037037037	0	0	0.037037037	0	0	0	0.037037037	0.037037037	0.037037037	0.037037037	0	0	0	0.037037037	0.037037037	0	0	0.037037037	0	0	0.037037037	0	0	0
0	0	0	0	0	0	0	0.037037037	0	0	0	0	0	0.037037037	0.037037037	0	0	0.037037037	0	0.074074074	0.111111111	0	0.037037037	0	0	0.037037037	0	0	0	0.111111111	0.037037037	0	0	0	0	0	0	0.037037037	0	0.037037037	0	0.037037037	0.074074074	0	0	0	0	0	0	0
0	0	0	0	0	0	0	0	0	0.037037037	0.037037037	0	0	0	0	0.037037037	0	0	0.074074074	0.037037037	0	0	0.037037037	0	0	0	0.037037037	0	0	0.037037037	0	0	0	0	0	0	0.074074074	0	0	0.037037037	0	0.037037037	0.074074074	0.074074074	0	0.037037037	0.074074074	0	0	0
0	0	0.035714286	0	0	0	0	0	0.035714286	0.035714286	0	0.035714286	0	0	0	0	0	0	0.035714286	0	0	0	0.035714286	0	0	0	0	0.035714286	0	0	0.071428571	0	0.035714286	0	0.035714286	0	0.035714286	0	0	0.035714286	0	0	0	0	0	0.035714286	0.107142857	0.035714286	0	0
0	0	0	0	0	0	0	0.034482759	0.034482759	0	0.034482759	0	0	0	0.034482759	0.034482759	0	0	0.068965517	0.034482759	0	0	0.034482759	0	0	0	0	0.034482759	0	0	0.034482759	0	0	0.034482759	0	0.034482759	0.068965517	0.034482759	0	0	0	0.034482759	0.034482759	0	0	0.034482759	0.068965517	0	0	0
0.034482759	0	0.068965517	0	0	0	0	0	0	0.034482759	0.034482759	0.068965517	0	0	0	0	0.034482759	0	0.068965517	0	0.068965517	0.034482759	0	0.068965517	0	0	0	0	0.034482759	0	0	0.034482759	0	0	0	0	0	0.068965517	0	0.034482759	0	0.034482759	0	0	0	0.034482759	0.034482759	0	0.034482759	0
0	0	0.035714286	0.035714286	0	0	0	0	0	0	0.107142857	0	0.035714286	0.035714286	0	0	0	0	0.035714286	0.035714286	0.035714286	0	0	0.035714286	0	0	0	0	0.035714286	0	0.035714286	0	0	0	0	0	0.035714286	0.035714286	0	0	0	0.071428571	0.035714286	0.035714286	0.035714286	0	0.035714286	0	0.071428571	0
0	0	0	0	0	0	0.037037037	0.037037037	0.037037037	0.037037037	0.037037037	0	0	0	0	0.037037037	0	0	0	0	0	0	0	0.037037037	0	0	0	0.037037037	0.074074074	0	0	0	0	0.037037037	0.037037037	0.037037037	0	0.037037037	0	0	0.074074074	0	0	0.037037037	0.037037037	0	0.037037037	0	0	0.037037037
0	0	0	0	0	0.076923077	0	0.076923077	0	0	0	0	0	0.038461538	0.038461538	0	0	0.076923077	0	0	0.076923077	0	0	0.038461538	0	0	0	0	0.076923077	0	0	0.076923077	0	0.038461538	0	0.038461538	0	0	0	0	0	0	0	0	0	0	0	0	0	0.076923077
0	0	0	0.04	0	0	0	0	0.04	0	0	0	0.04	0	0.12	0	0	0	0.04	0	0	0.08	0	0.04	0	0	0	0	0.04	0	0	0	0	0	0	0.04	0	0.04	0	0	0	0.04	0	0	0.04	0	0	0.04	0.04	0
0.035714286	0.035714286	0	0	0.035714286	0.035714286	0	0	0	0	0.071428571	0	0	0	0.071428571	0	0.035714286	0	0.035714286	0	0	0.071428571	0.035714286	0.035714286	0.035714286	0	0	0	0	0.035714286	0	0	0	0.035714286	0.035714286	0.071428571	0	0	0	0	0.071428571	0.035714286	0.035714286	0	0	0	0	0	0	0
0	0	0	0	0.035714286	0	0	0.035714286	0.035714286	0	0.035714286	0	0	0	0.035714286	0	0	0.035714286	0.035714286	0	0	0	0.035714286	0.071428571	0	0	0.071428571	0	0.035714286	0.035714286	0	0.035714286	0	0.035714286	0	0.035714286	0	0.035714286	0.035714286	0	0.035714286	0.071428571	0	0	0	0	0	0	0	0
0	0	0.035714286	0	0	0.035714286	0	0	0	0	0.035714286	0	0	0	0	0.071428571	0	0	0	0.035714286	0.035714286	0.071428571	0	0.071428571	0	0	0	0	0.035714286	0.071428571	0.035714286	0	0	0.035714286	0	0.035714286	0	0	0	0	0.035714286	0	0.035714286	0	0	0	0	0	0.035714286	0
0	0.037037037	0	0	0	0.037037037	0.037037037	0	0	0.037037037	0	0	0	0.037037037	0	0	0	0.037037037	0.037037037	0.037037037	0.037037037	0.111111111	0.037037037	0.074074074	0	0.074074074	0	0	0	0.037037037	0.037037037	0	0.037037037	0	0	0	0.037037037	0.074074074	0	0	0	0	0	0	0	0	0	0	0	0
0.037037037	0	0	0.074074074	0	0	0	0	0	0	0	0	0	0	0.111111111	0	0	0	0	0	0	0	0	0.074074074	0	0	0	0	0	0.037037037	0.074074074	0	0.074074074	0	0	0.037037037	0	0	0	0	0.037037037	0	0.037037037	0	0	0.037037037	0.037037037	0	0	0
0	0	0	0.035714286	0	0	0	0.035714286	0.035714286	0.035714286	0	0	0.035714286	0	0.071428571	0	0	0	0	0.035714286	0	0	0	0.035714286	0	0	0	0	0	0.035714286	0.071428571	0	0.035714286	0.035714286	0.071428571	0	0	0	0	0.035714286	0.071428571	0	0	0	0	0	0.035714286	0	0	0
0.035714286	0	0.107142857	0	0	0	0	0	0.035714286	0.035714286	0	0.035714286	0	0	0.071428571	0	0	0	0	0.035714286	0	0	0	0.035714286	0	0.035714286	0	0	0	0	0.035714286	0.035714286	0.071428571	0	0	0.035714286	0	0.035714286	0.035714286	0.035714286	0	0	0	0	0	0.035714286	0	0	0.035714286	0
0.035714286	0.035714286	0	0.035714286	0	0.071428571	0	0	0	0.035714286	0	0	0	0.035714286	0.035714286	0	0.035714286	0.035714286	0.035714286	0.035714286	0.107142857	0	0.035714286	0.035714286	0.035714286	0	0	0	0	0.035714286	0.035714286	0	0.035714286	0	0	0	0.035714286	0.035714286	0	0	0	0	0	0	0	0	0	0	0	0
0.041666667	0	0.041666667	0	0	0	0	0.041666667	0	0.041666667	0	0	0	0	0	0	0	0.041666667	0	0	0.041666667	0.083333333	0	0.083333333	0	0	0	0	0	0.125	0.083333333	0	0.041666667	0	0	0	0	0.041666667	0	0.041666667	0	0	0	0	0	0	0	0	0	0
0	0	0	0.035714286	0	0	0	0	0	0	0	0	0	0.035714286	0	0.035714286	0	0	0	0	0	0	0	0.071428571	0	0	0	0	0	0	0.107142857	0.035714286	0.035714286	0	0	0	0	0.035714286	0	0	0.035714286	0.035714286	0.035714286	0.035714286	0.035714286	0.035714286	0	0	0	0
0	0	0	0	0	0	0	0.111111111	0	0	0	0	0	0	0	0	0	0	0	0	0	0	0	0.037037037	0	0	0	0	0.074074074	0.037037037	0.037037037	0.111111111	0	0	0	0	0	0	0	0.074074074	0	0.074074074	0.037037037	0	0	0	0	0	0	0.111111111
0.034482759	0	0.034482759	0	0	0.034482759	0	0	0	0.034482759	0	0	0	0	0	0.034482759	0.034482759	0	0	0.034482759	0.034482759	0.068965517	0	0.103448276	0	0	0	0	0	0.034482759	0.034482759	0.068965517	0	0.034482759	0	0	0	0.068965517	0	0	0	0	0	0	0	0	0	0	0	0
0.04	0	0.08	0	0	0	0	0	0.04	0	0.08	0.04	0	0	0	0	0.04	0	0	0	0	0	0	0.04	0	0	0	0	0	0	0	0.04	0.04	0.04	0.08	0	0	0	0	0	0.08	0	0.04	0.04	0	0.04	0.04	0	0	0
0	0.037037037	0	0	0	0	0.037037037	0.037037037	0	0.037037037	0	0	0.037037037	0	0	0	0	0	0	0	0	0	0	0.037037037	0.037037037	0	0	0.037037037	0.037037037	0.037037037	0.037037037	0.037037037	0	0	0	0.037037037	0	0	0	0.037037037	0	0	0.037037037	0	0.037037037	0	0	0.037037037	0.037037037	0.037037037
0.034482759	0.034482759	0.034482759	0	0	0.068965517	0	0	0	0.103448276	0	0	0	0	0	0	0.068965517	0.034482759	0.034482759	0	0.034482759	0.103448276	0	0.068965517	0	0	0	0	0	0	0.034482759	0.034482759	0	0	0.034482759	0	0.068965517	0.034482759	0	0	0	0	0	0	0	0	0	0	0	0
0	0.034482759	0	0	0	0.034482759	0	0.034482759	0	0	0.034482759	0	0	0.034482759	0	0	0	0	0.034482759	0	0	0	0.034482759	0.103448276	0.034482759	0.034482759	0	0	0	0.068965517	0.068965517	0	0.034482759	0.034482759	0	0.034482759	0	0.034482759	0	0	0	0	0	0.034482759	0	0	0.034482759	0	0	0
0	0.033333333	0	0	0	0.033333333	0	0.033333333	0	0	0.033333333	0	0	0.033333333	0	0	0	0	0.033333333	0	0	0	0	0.066666667	0.033333333	0.066666667	0	0	0	0.066666667	0.066666667	0	0.033333333	0.033333333	0	0.033333333	0	0.033333333	0.066666667	0	0	0	0	0.033333333	0	0	0.033333333	0	0	0
0	0	0	0	0	0.033333333	0	0	0	0	0	0	0	0.066666667	0	0	0	0	0	0	0	0.033333333	0.033333333	0.066666667	0.033333333	0	0.033333333	0.066666667	0	0.1	0.033333333	0	0	0.033333333	0	0.066666667	0	0.033333333	0	0	0	0.033333333	0	0	0	0.033333333	0.033333333	0	0	0
0	0.035714286	0.035714286	0	0.035714286	0	0.035714286	0.035714286	0.071428571	0	0	0	0	0	0	0	0	0.035714286	0	0	0	0	0	0	0.035714286	0.035714286	0	0.071428571	0	0.035714286	0	0	0.071428571	0.035714286	0.071428571	0	0	0	0.035714286	0	0.071428571	0	0.035714286	0	0	0	0.071428571	0	0	0
0	0.041666667	0	0	0	0	0.125	0	0	0	0.041666667	0	0	0.041666667	0	0	0	0.041666667	0	0.041666667	0.083333333	0	0	0	0.041666667	0.083333333	0.041666667	0	0.041666667	0	0	0	0	0.041666667	0.041666667	0	0	0.041666667	0	0.041666667	0.041666667	0	0	0.041666667	0	0	0	0	0.041666667	0
0	0.037037037	0	0	0.037037037	0.037037037	0	0.037037037	0.037037037	0	0.037037037	0.037037037	0	0	0	0	0	0.037037037	0.037037037	0	0	0	0	0.037037037	0	0	0.037037037	0	0	0	0.037037037	0.037037037	0.037037037	0.037037037	0.074074074	0	0.037037037	0	0	0	0.111111111	0	0	0	0	0	0.037037037	0	0	0
0	0	0	0.035714286	0	0	0	0	0.071428571	0.071428571	0	0	0	0	0.035714286	0	0	0	0.035714286	0	0	0	0	0.071428571	0	0	0.035714286	0	0.035714286	0	0.071428571	0	0.035714286	0	0.071428571	0	0.035714286	0.071428571	0	0.035714286	0.035714286	0	0	0	0	0	0.035714286	0	0	0
0	0	0	0	0	0	0	0.037037037	0	0	0.037037037	0.037037037	0	0.037037037	0.037037037	0	0	0.037037037	0	0	0.037037037	0	0	0	0	0	0.037037037	0	0	0	0	0.037037037	0	0	0.037037037	0.037037037	0	0	0	0	0.074074074	0	0	0	0.037037037	0.037037037	0.037037037	0.037037037	0	0
0	0	0.034482759	0	0	0	0.034482759	0	0	0	0.068965517	0.034482759	0.034482759	0	0	0	0.034482759	0	0.034482759	0	0	0	0	0	0	0.034482759	0.034482759	0.034482759	0	0	0.034482759	0	0	0	0.034482759	0.034482759	0.068965517	0	0	0.034482759	0.034482759	0.034482759	0	0.034482759	0	0.034482759	0.068965517	0	0	0.034482759
0	0	0.035714286	0	0	0	0	0	0	0	0.035714286	0	0	0	0	0	0	0	0	0	0	0	0.035714286	0	0	0.071428571	0.035714286	0.035714286	0.035714286	0	0	0	0	0	0	0	0	0.035714286	0	0.035714286	0	0	0.071428571	0.142857143	0	0.035714286	0.071428571	0.035714286	0.035714286	0
0	0	0	0	0	0.037037037	0	0	0	0	0	0.037037037	0	0	0.037037037	0	0	0	0.037037037	0	0.037037037	0.037037037	0	0.037037037	0	0	0	0.037037037	0	0	0.037037037	0.074074074	0	0	0	0	0	0	0	0.037037037	0	0	0	0	0.037037037	0.074074074	0	0	0	0.037037037
0	0	0	0	0	0	0	0	0	0	0	0.041666667	0	0	0	0	0	0	0	0	0	0.125	0	0.041666667	0.041666667	0.041666667	0	0.041666667	0	0	0.041666667	0.041666667	0	0	0.041666667	0	0	0.041666667	0	0	0	0	0	0.041666667	0	0.041666667	0.041666667	0.041666667	0	0
0	0	0.034482759	0.068965517	0	0.034482759	0	0	0.034482759	0	0	0	0	0.034482759	0.103448276	0	0.034482759	0	0	0	0.034482759	0	0	0.034482759	0	0	0	0.034482759	0.034482759	0	0	0.034482759	0.068965517	0.034482759	0	0.034482759	0	0	0	0	0	0	0	0	0	0.034482759	0.034482759	0	0	0
0	0	0	0	0	0	0	0	0	0.035714286	0.035714286	0	0	0.035714286	0.035714286	0	0	0	0.035714286	0	0.035714286	0	0	0.035714286	0.035714286	0	0	0.035714286	0	0.071428571	0	0	0	0	0	0.071428571	0	0.035714286	0	0	0.035714286	0	0	0.035714286	0	0.035714286	0.035714286	0.035714286	0	0
0	0	0	0	0	0.066666667	0	0.033333333	0	0.033333333	0	0	0	0	0	0	0	0.066666667	0.033333333	0	0.033333333	0.133333333	0	0.033333333	0	0	0	0	0.033333333	0.033333333	0.033333333	0.033333333	0	0	0	0	0.033333333	0.033333333	0	0.033333333	0	0.033333333	0	0	0	0	0	0.033333333	0	0.033333333
0	0.033333333	0	0	0.033333333	0.066666667	0	0	0.033333333	0	0	0	0	0.033333333	0.033333333	0	0	0.066666667	0	0	0.033333333	0.066666667	0	0.133333333	0	0	0	0	0.066666667	0.033333333	0.033333333	0	0.033333333	0	0.033333333	0	0	0.033333333	0	0	0	0	0	0	0	0	0	0	0	0
0	0	0	0	0.04	0	0	0.08	0.04	0	0.08	0	0.04	0	0	0	0	0.08	0.04	0	0	0	0	0	0	0	0	0	0	0.08	0.04	0	0	0.04	0.04	0.04	0	0	0	0	0.04	0	0.04	0.04	0	0.04	0	0	0	0
0	0	0	0	0.071428571	0.035714286	0	0.071428571	0	0	0	0.035714286	0	0	0	0	0	0.071428571	0.035714286	0	0	0	0	0.035714286	0	0	0	0	0	0.035714286	0.035714286	0.071428571	0	0.107142857	0	0	0	0	0	0	0.035714286	0	0	0	0	0	0.035714286	0	0	0
0	0	0	0	0	0.034482759	0	0	0.034482759	0.034482759	0	0.034482759	0.034482759	0	0	0	0	0	0.068965517	0.034482759	0.103448276	0.103448276	0.034482759	0	0	0	0.034482759	0	0	0.034482759	0	0	0	0	0.034482759	0	0	0.068965517	0	0	0	0	0.034482759	0.034482759	0	0	0.034482759	0.034482759	0	0.034482759
0	0	0	0	0	0.037037037	0	0	0	0.037037037	0	0	0	0	0.037037037	0	0	0	0	0.037037037	0	0.111111111	0.037037037	0.037037037	0	0	0.037037037	0	0.037037037	0.037037037	0.037037037	0	0	0.037037037	0	0	0.037037037	0	0	0.037037037	0.037037037	0.037037037	0.037037037	0.037037037	0	0	0.037037037	0	0	0
0	0	0.076923077	0	0	0	0	0	0	0.076923077	0	0.038461538	0	0.038461538	0	0	0.038461538	0	0.038461538	0	0	0	0.038461538	0.038461538	0	0	0	0.038461538	0.038461538	0.038461538	0.038461538	0	0	0	0	0.038461538	0.038461538	0.038461538	0	0	0	0	0	0	0	0.038461538	0.038461538	0	0.038461538	0
0	0	0	0	0	0.034482759	0	0	0.068965517	0.034482759	0.034482759	0	0	0.034482759	0	0	0	0	0.068965517	0	0	0	0	0.068965517	0	0	0	0	0.034482759	0.103448276	0.034482759	0	0	0	0.068965517	0.034482759	0.034482759	0	0	0	0	0	0.034482759	0.034482759	0.034482759	0	0	0	0	0.034482759
0	0	0	0	0.035714286	0.035714286	0	0	0.035714286	0	0	0	0	0	0	0	0	0.035714286	0.035714286	0	0.035714286	0.035714286	0.035714286	0.071428571	0	0	0	0.035714286	0	0.107142857	0.071428571	0	0	0.035714286	0	0	0	0.071428571	0	0.035714286	0	0	0	0	0	0	0.035714286	0	0	0
0	0	0	0.038461538	0	0	0	0	0.038461538	0.038461538	0.076923077	0	0	0	0.038461538	0	0	0	0.115384615	0	0	0	0	0.038461538	0	0	0	0	0	0.038461538	0.038461538	0	0.038461538	0	0.038461538	0.038461538	0.076923077	0.038461538	0	0	0.038461538	0.038461538	0.076923077	0	0	0	0	0	0	0
0.037037037	0.037037037	0	0	0	0.037037037	0	0	0	0.037037037	0	0.074074074	0	0	0	0	0.037037037	0	0.074074074	0.037037037	0.074074074	0.185185185	0	0	0	0	0	0	0	0	0.037037037	0	0	0	0.037037037	0	0.037037037	0.037037037	0	0	0	0	0	0	0	0.037037037	0.037037037	0	0	0
0	0	0	0	0.035714286	0.035714286	0	0	0	0	0.035714286	0.035714286	0	0.035714286	0.071428571	0	0	0	0.035714286	0	0	0	0	0.035714286	0	0	0	0	0.071428571	0	0.035714286	0	0	0.035714286	0	0.107142857	0	0	0	0	0	0	0.071428571	0.035714286	0	0	0.035714286	0	0	0.035714286
0.034482759	0	0	0	0	0	0	0	0	0	0	0	0	0	0	0	0	0	0	0	0	0.034482759	0.068965517	0	0.034482759	0	0.068965517	0.034482759	0	0	0.068965517	0.034482759	0.034482759	0	0	0	0	0.068965517	0.034482759	0	0	0.034482759	0	0.068965517	0	0.068965517	0.034482759	0	0	0
0	0	0	0	0	0	0	0	0	0.04	0.04	0.08	0	0	0	0.04	0	0	0	0	0	0	0	0	0	0	0	0	0	0	0.04	0.04	0	0	0.12	0.04	0	0	0	0	0.08	0	0.08	0	0	0	0.08	0	0	0
0	0	0	0	0	0.037037037	0	0.037037037	0.037037037	0.037037037	0	0	0	0.037037037	0	0	0	0.074074074	0	0.037037037	0.074074074	0.148148148	0	0.037037037	0	0	0	0	0	0.037037037	0.074074074	0	0	0	0.074074074	0	0	0.037037037	0	0	0	0.037037037	0	0	0	0	0	0	0	0
0.035714286	0	0	0.035714286	0.035714286	0	0	0	0	0	0.035714286	0.035714286	0	0	0.035714286	0	0	0	0.035714286	0	0	0	0	0	0	0	0	0	0.035714286	0	0.035714286	0	0	0.035714286	0	0	0	0	0	0	0	0	0.035714286	0.035714286	0.035714286	0.035714286	0.035714286	0.071428571	0.071428571	0
0	0	0	0.034482759	0	0	0	0.034482759	0	0.034482759	0	0	0.068965517	0.034482759	0	0	0	0.034482759	0	0.034482759	0	0	0	0.034482759	0	0	0	0	0	0	0.034482759	0.103448276	0	0	0	0	0.034482759	0.034482759	0	0.034482759	0	0	0	0	0	0	0.034482759	0	0.034482759	0
0.034482759	0.068965517	0.068965517	0	0	0	0	0.103448276	0	0.034482759	0.034482759	0	0	0	0	0	0.034482759	0	0	0	0	0	0	0	0	0	0	0	0.068965517	0.068965517	0.034482759	0.034482759	0	0	0	0	0.034482759	0	0	0.034482759	0	0	0	0.034482759	0.034482759	0	0	0	0.103448276	0.034482759
0	0	0	0	0	0	0	0	0	0	0	0	0	0.071428571	0.035714286	0	0	0	0	0.035714286	0.035714286	0	0	0	0	0	0	0	0	0.035714286	0.035714286	0.071428571	0	0	0	0.035714286	0	0	0	0	0	0	0	0	0.035714286	0	0	0.071428571	0	0
0	0.04	0	0	0	0.04	0	0	0	0.04	0	0	0	0	0	0	0.04	0	0	0	0.04	0	0	0.04	0	0	0.04	0	0	0.04	0.12	0.04	0	0	0.04	0	0	0	0	0.08	0.04	0	0	0	0	0.04	0	0	0	0
0.111111111	0	0.074074074	0.037037037	0	0	0	0	0.074074074	0	0.074074074	0	0.074074074	0	0	0	0.037037037	0	0	0.037037037	0	0	0	0	0	0	0	0	0	0	0	0.037037037	0.037037037	0	0.037037037	0	0.074074074	0	0	0	0.037037037	0.037037037	0.037037037	0	0	0	0	0	0.037037037	0
0.071428571	0.071428571	0	0.035714286	0.035714286	0	0.071428571	0	0	0	0.035714286	0	0	0	0.035714286	0	0	0.035714286	0	0	0	0	0	0	0	0	0.035714286	0.035714286	0	0	0	0	0.071428571	0	0.035714286	0	0	0	0	0	0.071428571	0	0.071428571	0.035714286	0.035714286	0.035714286	0.035714286	0	0.035714286	0
0.04	0	0.04	0	0	0	0	0	0.04	0	0	0.04	0	0	0.04	0	0	0	0	0	0	0	0	0	0	0	0	0	0	0	0	0	0.04	0	0.04	0	0	0	0	0	0	0	0.04	0.04	0	0	0.16	0.08	0	0
0.107142857	0	0.107142857	0	0	0	0	0	0.035714286	0.071428571	0	0.035714286	0	0	0.035714286	0	0.035714286	0	0	0	0	0	0	0	0	0	0	0	0	0	0.035714286	0.035714286	0.071428571	0	0.035714286	0.035714286	0.035714286	0	0	0.071428571	0.035714286	0	0	0	0	0	0.035714286	0	0	0
0.071428571	0.035714286	0.035714286	0.035714286	0	0.035714286	0	0	0.035714286	0	0.071428571	0.071428571	0	0	0.035714286	0	0	0	0.035714286	0	0.035714286	0	0	0	0	0	0	0	0	0	0	0	0.107142857	0	0.035714286	0	0	0	0	0	0.071428571	0	0	0	0.071428571	0	0.035714286	0	0	0
0.035714286	0	0.035714286	0.035714286	0	0	0	0	0.071428571	0	0	0.071428571	0.071428571	0	0.035714286	0.035714286	0	0	0.035714286	0	0	0	0	0	0	0	0	0	0	0	0.035714286	0	0.035714286	0	0.035714286	0.071428571	0	0	0	0.035714286	0	0	0	0	0.035714286	0	0.035714286	0	0.035714286	0
0.034482759	0	0.034482759	0.034482759	0	0	0	0.034482759	0.034482759	0.034482759	0.034482759	0	0	0	0.068965517	0	0.034482759	0.034482759	0	0.034482759	0.068965517	0.034482759	0	0	0	0	0	0	0	0.034482759	0.034482759	0	0.034482759	0	0.068965517	0	0.034482759	0.034482759	0	0.034482759	0	0.034482759	0	0	0	0	0	0	0	0
0.04	0	0	0.08	0	0	0	0	0	0	0.04	0	0	0.04	0.04	0	0	0	0	0	0	0	0	0	0	0	0.04	0	0	0	0	0.04	0.04	0	0.04	0	0	0	0	0.04	0.04	0.08	0.04	0.04	0	0	0	0.04	0.04	0
0	0.035714286	0.035714286	0	0	0	0	0.035714286	0	0.035714286	0	0	0	0	0	0	0	0	0	0	0.035714286	0.035714286	0	0.071428571	0	0	0	0	0	0.035714286	0	0.107142857	0.035714286	0	0	0	0	0.035714286	0	0	0	0	0	0	0	0	0	0.071428571	0.035714286	0
0	0	0.071428571	0	0.071428571	0.035714286	0	0	0.071428571	0	0.035714286	0	0	0	0.035714286	0	0.035714286	0.071428571	0.035714286	0	0.035714286	0	0	0.035714286	0	0	0	0	0	0	0	0.035714286	0.035714286	0.035714286	0	0.035714286	0.035714286	0.035714286	0	0	0	0.035714286	0.035714286	0	0	0	0	0	0	0.035714286
0	0	0.035714286	0	0	0	0.035714286	0.035714286	0.071428571	0	0	0.035714286	0.035714286	0	0	0	0	0	0	0	0	0	0	0	0	0	0.035714286	0	0	0	0.035714286	0	0.035714286	0.035714286	0.071428571	0.035714286	0	0	0	0	0.071428571	0	0.035714286	0.035714286	0.035714286	0	0.035714286	0.035714286	0	0.035714286
0	0	0.037037037	0	0.037037037	0	0	0	0.074074074	0.037037037	0	0.037037037	0	0	0.037037037	0.037037037	0	0	0.037037037	0.037037037	0	0	0	0	0	0	0	0	0	0	0.037037037	0	0.037037037	0.037037037	0.074074074	0.037037037	0.037037037	0	0	0	0.037037037	0	0	0	0	0	0.074074074	0	0	0
0	0	0.068965517	0.034482759	0.034482759	0	0	0	0	0	0.068965517	0	0	0.034482759	0	0.034482759	0	0.034482759	0	0.034482759	0	0	0.034482759	0	0	0.034482759	0	0	0	0.034482759	0.034482759	0	0.103448276	0	0	0	0.034482759	0	0	0.068965517	0.068965517	0.034482759	0	0	0	0	0	0	0	0
0.037037037	0	0.074074074	0	0	0	0	0	0.074074074	0	0.074074074	0	0	0.037037037	0	0.037037037	0	0	0.037037037	0	0	0	0	0	0	0	0	0	0	0	0.037037037	0	0.111111111	0	0.037037037	0.037037037	0.037037037	0	0	0	0.037037037	0	0.037037037	0.037037037	0.037037037	0	0	0	0	0
0.04	0	0	0.08	0	0	0	0	0	0	0	0	0	0.08	0.04	0	0.04	0	0	0.04	0	0	0	0.08	0	0	0	0	0	0.04	0.04	0	0.04	0	0	0	0	0.04	0	0	0	0	0	0.04	0	0	0	0.04	0	0
0.035714286	0.071428571	0	0.035714286	0	0.035714286	0	0.035714286	0	0	0	0	0	0.035714286	0.035714286	0	0.035714286	0	0	0.035714286	0.035714286	0.071428571	0.035714286	0	0	0.035714286	0	0	0	0.071428571	0	0.035714286	0.071428571	0	0	0	0	0	0	0.035714286	0	0	0	0	0	0	0	0	0	0
0	0	0	0.038461538	0.038461538	0	0	0	0	0.038461538	0	0.038461538	0	0	0.115384615	0	0	0	0.038461538	0	0	0	0	0	0	0	0	0	0	0	0	0	0.038461538	0.038461538	0.038461538	0.076923077	0.038461538	0	0	0	0.076923077	0	0.038461538	0.038461538	0	0	0.076923077	0	0	0
0	0	0	0.04	0	0	0	0	0	0	0	0	0	0	0.12	0	0	0	0	0	0	0.16	0	0.04	0	0	0	0	0	0	0	0	0.04	0	0	0.08	0	0	0	0	0.04	0	0.08	0.08	0	0.04	0.04	0	0	0
0	0	0.034482759	0	0.137931034	0	0	0	0	0.068965517	0.034482759	0	0.034482759	0.034482759	0	0	0	0.103448276	0.068965517	0.034482759	0	0	0	0	0	0	0	0	0	0	0.034482759	0	0.068965517	0.034482759	0	0	0.034482759	0	0	0.034482759	0.068965517	0	0.034482759	0	0	0	0	0	0	0
0.074074074	0	0.037037037	0	0.037037037	0	0	0.037037037	0	0.037037037	0.037037037	0	0	0.037037037	0.037037037	0	0	0	0.037037037	0.074074074	0.037037037	0	0	0	0	0	0	0	0	0	0.037037037	0	0.037037037	0.074074074	0	0	0.037037037	0	0	0	0.074074074	0	0	0	0.037037037	0	0.037037037	0	0	0
0	0.034482759	0	0	0	0.103448276	0	0.034482759	0	0	0.034482759	0	0	0.034482759	0	0	0.034482759	0.068965517	0.034482759	0.034482759	0.103448276	0	0.034482759	0	0	0	0.034482759	0	0	0.034482759	0	0.034482759	0	0.034482759	0	0	0.034482759	0	0	0	0	0.034482759	0.034482759	0.034482759	0	0	0	0	0	0
0	0	0.035714286	0	0	0.035714286	0	0.035714286	0	0	0.107142857	0	0	0	0	0	0	0.035714286	0.035714286	0	0.071428571	0.035714286	0	0	0	0	0	0	0	0.035714286	0.035714286	0	0.035714286	0.035714286	0.035714286	0	0	0	0	0.035714286	0.035714286	0.035714286	0.107142857	0.035714286	0	0	0.035714286	0	0	0
0	0	0	0	0	0.071428571	0	0	0.071428571	0.035714286	0	0	0	0	0	0	0	0	0.071428571	0	0.035714286	0.071428571	0	0.035714286	0	0	0.035714286	0	0	0	0.035714286	0	0	0.071428571	0.035714286	0	0	0	0.035714286	0	0	0	0	0.071428571	0	0	0.071428571	0.035714286	0	0
0	0	0	0	0	0.035714286	0	0	0.035714286	0.035714286	0	0.071428571	0.035714286	0	0	0	0	0	0.107142857	0	0.071428571	0.071428571	0	0	0	0	0	0	0	0.071428571	0	0.035714286	0	0.035714286	0	0.035714286	0.035714286	0	0	0.035714286	0	0	0	0	0	0.035714286	0	0	0	0
0	0	0.041666667	0	0	0.041666667	0	0.041666667	0	0	0	0.041666667	0	0	0	0	0	0.041666667	0	0	0.041666667	0.083333333	0	0.083333333	0	0	0	0.041666667	0.041666667	0.041666667	0	0.041666667	0	0.041666667	0	0	0	0	0	0	0	0	0	0	0	0.083333333	0	0	0.041666667	0.041666667
0.035714286	0.071428571	0	0.035714286	0.071428571	0.071428571	0	0	0	0	0	0	0	0	0.035714286	0	0.071428571	0	0	0	0	0	0.035714286	0.035714286	0	0	0.035714286	0	0	0	0.035714286	0	0.035714286	0.035714286	0.035714286	0	0	0	0	0	0	0	0.035714286	0.071428571	0.035714286	0	0.035714286	0	0	0.035714286
0	0	0.038461538	0	0.038461538	0	0	0.076923077	0.038461538	0.038461538	0	0	0	0	0	0	0.038461538	0	0.038461538	0	0.038461538	0	0	0	0	0	0	0	0	0.038461538	0.038461538	0.038461538	0	0.115384615	0	0	0	0	0	0.038461538	0	0	0.038461538	0.038461538	0	0	0.038461538	0	0	0
0.074074074	0	0.037037037	0	0.074074074	0	0	0.037037037	0	0	0.037037037	0	0	0	0.037037037	0.037037037	0	0.037037037	0	0.037037037	0	0	0	0	0	0	0	0	0	0	0	0.037037037	0	0.037037037	0	0.037037037	0	0	0	0	0	0	0.074074074	0.074074074	0	0	0.037037037	0.037037037	0.037037037	0.037037037
0	0	0	0.035714286	0	0	0	0.035714286	0	0.035714286	0	0	0	0	0.035714286	0.035714286	0	0	0.035714286	0	0.035714286	0.035714286	0	0.035714286	0	0	0.035714286	0	0	0	0.035714286	0.035714286	0.035714286	0.035714286	0	0.035714286	0	0	0.035714286	0	0.035714286	0	0.071428571	0	0	0	0.035714286	0	0	0
0	0.034482759	0	0	0.034482759	0.068965517	0.034482759	0.034482759	0.034482759	0	0	0.034482759	0	0	0	0	0	0.103448276	0	0	0.034482759	0.137931034	0.034482759	0	0.034482759	0.034482759	0	0	0	0	0	0.034482759	0.034482759	0.034482759	0.034482759	0	0.034482759	0	0	0	0	0	0	0	0	0	0	0.034482759	0	0
0	0.035714286	0	0	0	0.035714286	0	0.071428571	0.035714286	0.071428571	0	0	0	0.035714286	0	0	0	0.035714286	0.035714286	0	0	0	0.035714286	0.035714286	0	0	0.035714286	0	0.071428571	0.035714286	0	0	0.035714286	0	0.071428571	0	0.035714286	0	0	0	0.035714286	0	0.071428571	0	0	0	0	0	0	0.035714286
0	0	0.035714286	0	0	0.035714286	0	0	0.071428571	0	0	0.071428571	0.035714286	0	0	0	0	0	0	0	0	0.035714286	0	0.035714286	0	0	0	0	0	0	0.035714286	0.035714286	0	0.035714286	0.071428571	0.035714286	0	0	0	0.035714286	0	0	0	0	0	0	0.071428571	0.035714286	0.035714286	0
0	0	0	0	0	0	0	0	0.074074074	0	0	0	0	0	0	0.074074074	0	0	0	0	0	0.074074074	0	0.074074074	0	0	0	0	0.037037037	0.074074074	0	0.037037037	0	0	0.074074074	0.037037037	0	0.037037037	0	0	0	0	0	0	0	0	0	0	0	0
0	0	0	0	0	0.034482759	0	0	0.034482759	0.034482759	0	0	0	0	0	0	0	0.034482759	0	0	0.034482759	0.172413793	0	0.137931034	0	0	0	0	0	0.034482759	0.103448276	0	0	0	0.068965517	0	0	0.137931034	0	0	0	0	0	0	0	0	0	0	0	0
0.035714286	0	0	0.071428571	0	0	0	0	0.035714286	0	0	0.035714286	0	0.035714286	0	0.035714286	0	0	0	0	0.035714286	0.035714286	0	0.035714286	0	0	0	0	0	0.035714286	0.071428571	0	0.071428571	0	0.071428571	0	0	0	0	0	0.035714286	0	0	0	0	0.035714286	0	0	0	0
0.035714286	0	0.107142857	0	0.035714286	0	0	0	0.142857143	0.035714286	0.035714286	0	0	0.035714286	0	0	0.035714286	0.035714286	0.035714286	0	0.035714286	0	0	0	0	0	0	0	0	0	0	0	0.107142857	0	0.071428571	0.035714286	0	0.035714286	0	0	0.035714286	0	0.071428571	0	0	0	0	0	0	0
0	0.035714286	0.035714286	0	0.071428571	0.035714286	0	0	0.071428571	0	0.035714286	0	0.035714286	0	0.035714286	0	0	0.035714286	0.035714286	0.035714286	0.035714286	0	0	0.035714286	0	0	0	0	0	0	0.035714286	0	0.071428571	0	0.035714286	0.035714286	0	0.035714286	0	0	0.035714286	0	0	0.035714286	0	0	0	0.035714286	0	0.035714286
0	0	0.034482759	0	0	0	0	0	0.137931034	0	0	0	0	0	0.034482759	0.068965517	0	0	0	0	0	0	0	0.034482759	0	0	0	0	0	0	0.068965517	0	0.034482759	0	0.103448276	0.103448276	0	0.034482759	0	0	0.034482759	0.034482759	0	0	0	0	0	0	0	0
0	0	0.083333333	0	0	0	0	0	0.083333333	0	0.041666667	0	0	0	0.083333333	0	0	0	0	0	0	0	0	0	0	0	0	0	0	0	0.041666667	0	0.083333333	0	0.041666667	0.083333333	0	0	0	0.041666667	0.041666667	0	0.125	0.041666667	0	0	0.041666667	0	0	0
0.08	0	0	0.04	0	0	0	0.04	0	0.08	0	0.04	0	0.04	0.04	0	0.04	0.04	0.04	0	0.04	0.04	0	0	0	0	0	0	0	0	0.04	0	0	0	0.08	0.04	0.08	0	0	0	0	0	0	0	0	0	0.04	0	0	0
0.033333333	0	0	0	0	0	0	0.033333333	0.033333333	0.033333333	0.033333333	0	0	0	0	0.033333333	0	0.033333333	0.066666667	0	0	0	0	0	0	0	0.033333333	0	0	0	0.033333333	0.033333333	0.033333333	0	0.033333333	0.033333333	0.066666667	0	0.033333333	0	0.033333333	0.033333333	0.033333333	0	0	0.033333333	0	0	0	0
0	0	0.037037037	0	0	0	0	0	0.037037037	0.037037037	0.074074074	0.037037037	0	0	0	0	0	0	0.074074074	0	0	0	0	0.037037037	0	0	0	0	0	0.074074074	0	0	0.037037037	0	0.037037037	0	0.037037037	0.037037037	0	0	0	0.037037037	0.074074074	0.037037037	0	0	0	0.074074074	0	0
0	0	0.041666667	0	0	0	0	0.041666667	0.041666667	0.041666667	0	0	0	0	0	0.083333333	0.041666667	0.041666667	0	0.041666667	0.083333333	0	0	0	0	0.041666667	0	0	0	0	0.041666667	0	0	0	0.041666667	0.041666667	0.041666667	0.083333333	0.041666667	0	0	0	0	0	0	0	0	0	0	0
0	0	0	0	0.035714286	0	0	0	0.035714286	0.107142857	0	0.071428571	0	0	0.035714286	0	0	0	0.142857143	0	0.035714286	0	0.035714286	0	0.035714286	0	0	0	0	0	0	0	0	0	0.071428571	0.035714286	0.071428571	0.035714286	0	0	0	0.035714286	0	0	0.035714286	0.035714286	0	0	0	0.035714286
0	0	0	0	0	0.041666667	0	0	0.083333333	0.041666667	0.041666667	0	0	0	0	0	0	0	0	0	0	0.083333333	0.041666667	0.041666667	0	0.041666667	0	0	0.041666667	0.041666667	0.041666667	0	0	0.041666667	0.125	0	0	0.041666667	0	0.041666667	0.041666667	0	0	0	0	0	0	0	0	0
0	0.04	0.04	0	0	0.04	0	0.04	0.04	0.04	0	0	0	0	0	0	0	0	0	0	0.04	0.08	0	0.04	0.04	0	0	0	0.04	0	0.04	0	0.04	0.04	0.04	0	0	0.04	0.04	0	0	0	0	0	0	0	0.08	0	0.04	0
0	0	0	0.034482759	0	0.034482759	0	0	0.034482759	0.034482759	0	0.034482759	0	0	0	0	0.034482759	0	0.034482759	0	0.034482759	0.068965517	0	0.034482759	0	0	0.034482759	0	0.034482759	0	0	0	0	0	0.068965517	0	0	0	0.034482759	0	0	0	0	0.068965517	0	0.034482759	0.068965517	0.034482759	0	0.034482759
0	0	0	0	0	0	0.041666667	0	0	0.083333333	0.041666667	0	0	0	0.041666667	0	0	0	0.083333333	0	0.041666667	0	0	0	0	0	0.041666667	0	0	0	0	0.041666667	0	0.041666667	0.041666667	0.041666667	0.041666667	0	0	0.041666667	0.041666667	0	0.041666667	0.041666667	0	0.041666667	0	0	0	0
0.071428571	0	0.035714286	0	0	0	0	0	0	0	0.071428571	0	0.035714286	0.035714286	0.035714286	0	0	0	0	0.035714286	0.035714286	0.035714286	0	0	0	0	0	0	0	0	0.035714286	0	0.035714286	0	0.035714286	0.071428571	0	0.035714286	0	0	0.107142857	0.035714286	0	0.035714286	0	0	0.035714286	0	0	0
0.035714286	0	0	0.035714286	0	0	0	0	0.071428571	0	0.107142857	0	0	0	0.035714286	0	0	0	0.035714286	0	0	0	0	0	0	0	0	0	0	0.035714286	0.035714286	0	0.035714286	0	0.142857143	0	0	0	0	0.071428571	0.107142857	0.071428571	0.035714286	0	0	0	0	0	0	0
0	0	0.041666667	0	0	0	0	0	0.041666667	0.041666667	0.083333333	0	0	0	0.041666667	0	0	0	0	0.041666667	0.041666667	0	0	0	0	0	0	0	0	0	0	0	0.041666667	0	0.125	0	0	0.041666667	0	0	0.083333333	0	0.083333333	0.041666667	0.041666667	0	0.041666667	0	0	0.041666667
0	0	0	0	0	0.035714286	0	0	0.035714286	0	0.107142857	0.035714286	0	0	0	0	0	0.035714286	0	0	0.035714286	0.035714286	0	0.035714286	0	0	0	0	0	0	0.035714286	0	0	0	0.142857143	0	0	0.035714286	0	0	0.035714286	0.035714286	0.035714286	0.035714286	0.035714286	0.035714286	0.035714286	0	0	0
0	0	0.041666667	0	0	0.041666667	0	0	0	0	0.083333333	0	0	0	0.041666667	0	0	0.041666667	0	0	0	0	0.083333333	0	0	0.041666667	0.041666667	0	0	0	0.041666667	0	0.041666667	0	0.041666667	0.041666667	0.041666667	0.041666667	0	0.041666667	0.041666667	0.083333333	0.041666667	0	0	0	0	0	0	0
0	0	0	0	0	0	0.041666667	0	0.041666667	0	0.041666667	0	0	0	0.041666667	0	0	0	0.041666667	0.041666667	0.041666667	0	0	0	0	0.041666667	0.083333333	0	0	0	0	0	0	0.041666667	0.041666667	0	0.083333333	0.041666667	0.083333333	0	0	0.125	0.083333333	0	0	0	0	0	0	0
0	0	0	0	0	0	0	0	0	0	0.071428571	0	0	0	0	0	0	0	0	0	0	0.035714286	0	0.035714286	0	0	0	0	0	0	0.035714286	0.071428571	0	0	0.035714286	0	0	0	0	0	0	0	0	0.107142857	0.035714286	0	0.071428571	0.035714286	0	0
0	0	0.037037037	0	0	0	0	0	0.037037037	0.037037037	0.111111111	0.037037037	0	0.037037037	0	0	0	0	0	0	0	0	0	0	0	0	0	0	0	0	0.037037037	0	0.037037037	0	0.148148148	0	0	0	0	0	0.074074074	0	0.037037037	0.037037037	0.074074074	0	0.037037037	0	0	0
0.08	0	0.08	0	0	0	0	0	0	0.08	0.08	0	0	0	0.04	0	0	0	0	0.04	0	0	0	0	0	0	0	0	0.08	0	0	0	0.04	0	0.04	0	0.04	0	0	0.08	0	0.04	0.04	0.04	0	0	0.04	0	0.04	0
0	0	0	0	0	0.04	0	0	0	0	0.04	0	0.04	0	0	0	0	0	0	0.04	0	0.04	0	0.04	0	0	0.04	0	0	0	0	0.04	0	0	0.04	0	0.04	0	0.04	0	0.04	0.04	0	0.04	0	0	0.04	0.04	0	0.04
0.041666667	0	0.041666667	0	0	0	0	0	0.041666667	0	0.041666667	0	0	0	0.041666667	0	0	0	0	0	0	0	0	0	0	0	0	0.041666667	0	0	0	0.041666667	0.041666667	0	0.041666667	0.041666667	0	0	0	0.041666667	0.041666667	0	0	0.041666667	0	0.041666667	0.041666667	0.041666667	0	0
0	0	0	0	0.034482759	0	0	0	0.034482759	0	0.034482759	0	0	0	0	0.068965517	0	0	0.034482759	0.034482759	0.034482759	0.068965517	0	0	0	0	0	0	0	0.034482759	0	0	0	0.068965517	0.034482759	0	0	0	0	0	0	0	0	0.034482759	0	0	0	0.068965517	0	0
0	0	0	0	0.034482759	0	0.034482759	0.068965517	0.034482759	0	0.034482759	0.068965517	0	0	0	0	0	0.034482759	0.034482759	0	0	0	0	0	0.034482759	0	0	0	0	0	0.068965517	0	0	0.103448276	0.103448276	0	0	0	0	0	0	0	0	0.034482759	0	0.034482759	0.068965517	0	0	0
0.041666667	0.083333333	0	0.041666667	0.041666667	0.041666667	0	0	0	0	0.041666667	0.041666667	0	0	0.041666667	0	0.083333333	0	0.041666667	0	0.041666667	0	0	0	0	0	0	0	0	0	0	0	0.041666667	0	0.041666667	0	0.041666667	0	0	0	0.041666667	0	0	0.041666667	0	0	0.041666667	0.041666667	0	0
0.035714286	0.035714286	0	0	0	0	0	0.035714286	0.035714286	0	0	0.035714286	0	0	0.071428571	0	0	0	0.035714286	0	0	0	0	0	0	0	0	0	0	0	0.071428571	0	0.035714286	0	0.035714286	0.071428571	0.035714286	0	0	0.035714286	0	0.035714286	0	0	0	0	0.107142857	0	0	0
0	0	0	0	0.041666667	0	0	0	0	0	0	0.041666667	0.041666667	0	0	0.041666667	0	0	0.041666667	0.041666667	0	0	0	0	0	0	0	0	0	0	0.083333333	0.041666667	0	0	0	0.041666667	0	0	0	0.041666667	0	0	0	0	0	0.041666667	0.041666667	0	0	0.041666667
0	0	0	0	0	0	0	0.074074074	0	0.037037037	0	0.037037037	0.037037037	0	0.037037037	0	0	0.037037037	0	0.037037037	0	0	0	0	0	0	0	0	0.037037037	0.074074074	0	0.037037037	0	0.037037037	0.037037037	0.037037037	0.037037037	0	0	0.037037037	0.037037037	0	0	0	0	0	0.037037037	0	0	0
0	0	0.04	0	0	0	0	0	0.08	0.08	0	0	0	0.04	0.04	0	0.04	0	0.08	0	0	0	0.04	0	0	0	0	0.04	0	0	0	0	0	0	0.04	0.08	0.08	0.04	0	0	0	0	0	0	0	0	0.08	0	0	0
0	0	0.035714286	0	0	0	0	0	0.071428571	0.071428571	0	0	0	0.035714286	0.035714286	0	0.035714286	0	0.071428571	0	0	0.071428571	0.035714286	0	0	0	0	0.035714286	0	0	0	0	0	0	0.035714286	0.071428571	0.071428571	0.071428571	0	0	0	0	0	0	0	0	0.071428571	0	0	0
0	0	0.034482759	0	0	0	0	0	0.068965517	0.068965517	0	0	0	0.034482759	0.034482759	0	0.034482759	0	0.068965517	0	0	0	0.034482759	0.034482759	0	0	0	0.034482759	0	0	0	0.034482759	0	0	0.034482759	0.068965517	0.068965517	0.068965517	0	0	0	0	0	0	0	0	0.068965517	0	0	0
0	0	0.034482759	0	0	0	0	0	0.068965517	0.068965517	0	0	0	0.034482759	0.034482759	0	0.034482759	0	0.068965517	0	0	0	0.034482759	0.034482759	0	0	0	0.034482759	0	0	0	0.034482759	0	0	0.034482759	0.068965517	0.068965517	0.068965517	0	0	0	0	0	0	0	0	0.068965517	0	0	0
0.035714286	0	0.035714286	0.035714286	0.107142857	0.035714286	0	0	0.071428571	0	0.035714286	0	0	0.071428571	0	0	0.035714286	0.107142857	0.071428571	0	0.071428571	0	0	0	0	0	0	0	0	0	0	0	0.035714286	0.035714286	0	0.035714286	0	0	0.035714286	0	0	0.035714286	0	0	0	0	0	0	0	0
0	0	0.04	0	0	0.04	0	0	0	0.04	0	0.08	0	0.04	0	0	0.04	0	0.08	0	0.08	0.2	0	0	0	0	0	0	0	0	0	0	0	0.04	0	0.04	0	0.04	0	0	0	0	0	0	0	0.04	0.04	0	0	0
0	0	0.035714286	0	0	0.035714286	0	0	0.071428571	0	0	0	0	0.035714286	0	0.071428571	0	0	0	0.071428571	0.035714286	0	0	0.035714286	0	0	0.035714286	0	0	0.035714286	0.035714286	0	0.035714286	0.035714286	0	0.035714286	0	0	0	0.035714286	0.035714286	0	0	0	0	0	0	0	0	0
0	0.035714286	0	0	0	0.107142857	0	0	0	0	0	0	0	0.035714286	0	0	0.035714286	0	0	0	0.035714286	0.178571429	0.035714286	0.035714286	0	0	0	0.035714286	0	0	0.035714286	0.035714286	0	0.035714286	0	0.035714286	0	0	0	0	0	0	0	0	0	0	0.071428571	0	0	0.035714286
0	0	0.035714286	0	0	0	0.035714286	0	0.035714286	0.035714286	0	0	0	0	0.035714286	0	0	0	0.035714286	0	0.035714286	0.107142857	0.035714286	0.035714286	0	0.035714286	0	0.035714286	0	0.035714286	0.035714286	0	0.035714286	0.035714286	0	0.035714286	0	0.035714286	0	0.035714286	0	0	0	0	0	0.071428571	0	0	0	0
0	0.083333333	0.041666667	0	0.041666667	0	0	0.083333333	0	0.041666667	0	0.041666667	0	0	0.041666667	0	0.083333333	0	0	0	0.041666667	0	0	0	0	0	0	0	0.083333333	0	0	0	0.041666667	0	0	0.041666667	0	0.041666667	0	0.041666667	0	0	0	0	0	0	0.041666667	0	0	0.041666667
0	0	0	0	0	0	0	0.041666667	0	0	0.041666667	0	0.041666667	0	0.041666667	0	0	0	0	0	0	0	0	0	0	0	0	0	0.041666667	0.083333333	0.041666667	0.041666667	0	0	0	0.041666667	0	0	0	0.083333333	0	0	0	0.041666667	0	0	0.041666667	0	0	0.041666667
0	0	0.037037037	0	0	0	0	0	0	0.037037037	0.037037037	0	0	0.037037037	0.037037037	0	0	0	0.037037037	0.037037037	0	0	0	0	0.037037037	0	0	0	0	0.037037037	0.037037037	0	0.037037037	0	0	0.037037037	0.074074074	0	0.037037037	0	0.037037037	0.074074074	0.037037037	0.037037037	0	0	0.037037037	0	0	0
0.04	0	0	0	0	0	0	0	0	0.04	0.04	0	0	0	0.04	0	0.04	0	0.04	0	0.04	0	0	0	0	0	0	0	0	0	0	0.08	0	0	0.04	0.04	0	0.04	0	0.04	0.04	0	0.04	0.04	0	0	0	0.04	0	0
0	0.035714286	0.035714286	0	0.035714286	0	0	0	0.035714286	0.035714286	0.035714286	0	0	0	0	0.035714286	0.035714286	0	0.035714286	0.035714286	0	0	0	0.035714286	0	0	0	0	0	0	0.071428571	0	0.035714286	0	0.035714286	0	0.035714286	0.035714286	0	0	0	0	0	0.035714286	0	0.071428571	0.035714286	0	0	0
0.034482759	0.034482759	0.068965517	0	0.103448276	0	0	0	0.034482759	0.034482759	0.034482759	0.034482759	0	0	0	0	0.034482759	0.068965517	0.068965517	0	0	0.103448276	0	0	0	0	0	0	0	0	0.034482759	0	0.068965517	0	0	0	0.034482759	0.034482759	0	0	0.034482759	0	0	0	0	0	0	0.034482759	0	0
0	0	0	0.041666667	0.041666667	0	0	0.041666667	0	0.041666667	0	0	0	0	0.041666667	0	0.041666667	0.083333333	0	0	0	0.125	0	0	0	0	0	0	0	0	0.083333333	0	0	0	0.041666667	0	0	0.041666667	0	0.041666667	0	0	0	0	0	0.041666667	0	0.041666667	0	0
0	0.037037037	0.037037037	0	0.148148148	0.037037037	0	0	0.037037037	0	0.037037037	0	0	0	0.037037037	0	0.074074074	0.111111111	0.037037037	0.037037037	0.074074074	0.074074074	0	0	0	0	0	0	0	0	0	0	0	0.037037037	0	0	0	0	0	0	0	0	0.037037037	0.037037037	0	0.037037037	0	0	0	0
0	0	0	0	0	0.083333333	0	0.041666667	0	0	0.041666667	0	0	0	0.041666667	0	0	0.083333333	0	0	0	0.041666667	0	0.083333333	0	0.083333333	0	0	0.041666667	0.083333333	0	0	0	0.041666667	0	0.041666667	0	0.041666667	0.041666667	0	0.041666667	0	0	0	0	0	0	0	0	0
0	0	0.034482759	0	0	0.034482759	0	0	0.034482759	0	0.103448276	0	0	0.068965517	0	0	0.034482759	0.034482759	0.068965517	0.034482759	0.034482759	0	0	0.034482759	0	0	0	0	0	0	0	0.034482759	0	0	0.034482759	0.034482759	0.068965517	0.034482759	0	0	0.034482759	0.103448276	0.034482759	0	0	0	0	0	0	0
0	0	0.041666667	0	0	0	0	0.041666667	0	0	0.083333333	0	0	0	0	0	0.041666667	0.041666667	0	0	0.041666667	0	0	0	0	0	0	0	0	0	0	0.041666667	0	0	0.041666667	0	0	0.041666667	0	0	0.041666667	0.041666667	0.083333333	0.083333333	0.041666667	0	0.083333333	0	0	0
0	0	0	0	0	0	0	0.038461538	0	0	0.076923077	0	0	0.038461538	0	0	0	0.038461538	0	0	0	0	0.038461538	0	0.038461538	0	0.038461538	0	0	0	0	0.038461538	0	0	0.076923077	0.038461538	0	0.038461538	0.038461538	0	0.076923077	0.076923077	0.076923077	0.038461538	0	0	0.038461538	0	0	0
0	0	0.068965517	0	0.034482759	0	0	0	0.034482759	0	0.034482759	0.068965517	0	0	0	0	0.034482759	0	0.068965517	0	0.034482759	0.034482759	0	0	0	0	0	0.034482759	0	0.034482759	0	0	0.034482759	0.034482759	0	0	0	0	0	0.034482759	0.034482759	0.034482759	0.034482759	0	0	0.034482759	0.103448276	0	0	0
0	0	0	0	0.041666667	0.041666667	0	0	0.041666667	0	0	0.041666667	0	0	0.041666667	0	0	0.041666667	0.041666667	0.041666667	0	0.041666667	0	0.041666667	0	0	0	0	0	0	0.041666667	0.041666667	0	0.041666667	0.041666667	0	0	0	0	0.041666667	0	0	0	0	0	0	0	0.083333333	0	0
0	0	0	0	0	0	0.038461538	0.038461538	0.076923077	0	0.038461538	0	0	0	0	0	0	0	0.038461538	0	0	0	0	0	0.038461538	0.038461538	0	0.038461538	0	0.038461538	0	0	0.038461538	0.076923077	0.076923077	0	0	0	0.038461538	0	0.038461538	0	0.038461538	0.038461538	0	0	0.115384615	0	0	0
0	0	0	0	0	0.08	0	0	0	0.04	0	0	0	0.04	0.04	0.04	0	0	0.04	0.12	0.04	0.04	0	0.04	0	0	0	0	0	0	0.04	0	0	0.08	0	0	0.04	0	0	0	0.04	0	0.04	0	0	0	0	0	0	0
0	0	0.035714286	0	0	0	0	0	0	0.107142857	0	0.035714286	0	0	0	0	0.035714286	0	0.107142857	0	0.035714286	0.142857143	0.035714286	0.035714286	0	0.035714286	0	0	0	0	0.035714286	0.035714286	0	0	0	0	0.035714286	0.071428571	0	0.035714286	0	0	0	0	0	0.035714286	0	0	0	0
0	0.037037037	0.074074074	0	0.074074074	0	0	0	0.074074074	0.074074074	0.037037037	0.037037037	0	0	0	0	0	0.037037037	0.148148148	0	0.037037037	0	0	0	0	0	0	0	0	0.037037037	0	0	0.111111111	0	0	0	0	0.037037037	0	0.037037037	0.037037037	0	0	0	0	0	0	0.037037037	0	0
0.1	0.066666667	0.033333333	0.033333333	0.066666667	0	0.033333333	0.033333333	0	0.033333333	0	0.033333333	0.033333333	0	0	0	0.066666667	0	0.033333333	0	0	0	0	0	0.033333333	0	0	0	0	0	0.066666667	0	0.033333333	0.033333333	0	0	0	0	0	0.066666667	0	0.033333333	0	0	0.033333333	0	0	0	0.033333333	0.033333333
0	0	0	0	0	0	0	0	0.035714286	0	0.071428571	0.035714286	0	0	0.071428571	0	0	0	0.107142857	0	0	0	0	0	0	0	0	0	0	0	0.035714286	0	0	0	0.035714286	0.071428571	0.071428571	0	0	0.035714286	0.071428571	0.035714286	0.035714286	0.035714286	0	0	0.071428571	0	0	0
0.035714286	0.071428571	0.035714286	0	0.107142857	0.035714286	0.035714286	0	0	0.035714286	0.035714286	0	0.035714286	0	0	0	0.071428571	0.071428571	0.035714286	0.035714286	0.071428571	0.107142857	0	0	0	0.035714286	0	0	0	0	0	0	0.035714286	0	0	0	0	0.035714286	0	0	0.035714286	0	0	0	0	0	0	0	0	0.035714286
0	0	0.033333333	0	0	0	0	0.033333333	0	0.033333333	0	0.033333333	0	0.033333333	0.033333333	0	0.033333333	0.033333333	0.033333333	0.066666667	0.033333333	0.1	0.033333333	0	0	0.033333333	0	0	0	0	0	0.033333333	0	0	0	0	0.033333333	0.033333333	0	0	0	0	0.033333333	0.033333333	0	0.033333333	0.033333333	0	0	0
0	0.037037037	0	0	0	0	0.037037037	0	0	0	0.037037037	0.037037037	0	0.037037037	0.074074074	0	0	0	0.037037037	0.037037037	0.037037037	0.037037037	0	0	0.037037037	0	0	0	0	0.037037037	0	0	0.037037037	0	0.037037037	0.074074074	0	0	0	0	0.037037037	0	0.037037037	0	0	0.037037037	0.037037037	0	0	0
0	0	0.04	0	0	0	0	0	0.04	0.04	0.04	0.04	0	0.04	0	0	0.04	0	0.04	0.04	0.04	0	0	0	0	0	0	0	0	0.04	0.04	0.04	0	0	0.08	0	0	0	0	0.04	0.04	0	0	0	0	0	0	0.04	0	0
0	0	0.041666667	0.041666667	0.041666667	0	0	0.041666667	0	0.041666667	0	0	0	0	0.041666667	0	0.041666667	0.083333333	0	0	0.041666667	0.083333333	0	0	0	0	0	0	0.041666667	0	0.041666667	0	0	0	0	0	0	0.041666667	0	0.041666667	0	0	0	0	0	0.041666667	0	0.041666667	0.041666667	0
0	0	0.04	0.04	0.04	0	0	0.04	0	0.04	0	0	0	0	0.04	0	0.04	0.08	0	0	0.04	0.12	0	0	0	0	0	0	0.04	0	0.04	0	0	0	0	0	0	0.04	0	0.04	0	0	0	0	0	0.04	0	0.04	0.04	0
0.035714286	0.035714286	0	0.035714286	0.035714286	0	0	0.035714286	0.035714286	0	0.035714286	0	0.035714286	0	0.035714286	0	0	0.035714286	0.035714286	0	0.035714286	0.071428571	0	0.035714286	0	0	0	0	0.035714286	0	0.035714286	0.035714286	0.035714286	0	0.035714286	0.035714286	0	0.035714286	0	0	0	0.035714286	0	0	0	0	0	0	0.035714286	0
0	0	0.041666667	0.041666667	0	0	0	0	0.083333333	0	0.083333333	0	0	0	0.083333333	0	0	0	0.041666667	0	0.041666667	0	0	0	0	0	0	0	0	0	0	0	0.083333333	0	0.083333333	0.041666667	0	0.041666667	0	0	0.125	0	0	0.041666667	0	0	0.041666667	0	0	0
0	0.035714286	0.071428571	0	0.035714286	0.035714286	0	0.035714286	0.107142857	0	0.071428571	0	0	0	0	0	0	0.035714286	0.071428571	0	0.035714286	0	0	0.035714286	0	0	0	0	0.035714286	0	0.035714286	0	0.107142857	0	0.035714286	0	0.035714286	0	0	0	0.035714286	0.035714286	0.035714286	0	0	0	0	0	0	0.035714286
0	0	0	0	0.04	0	0	0	0.08	0	0	0.04	0	0	0	0.08	0	0	0.08	0.04	0.04	0	0	0	0	0	0	0	0	0	0	0	0	0	0.04	0.04	0.04	0	0	0	0	0	0	0.04	0	0	0.04	0.04	0	0.04
0	0.037037037	0	0	0	0	0	0.074074074	0	0	0	0	0	0	0	0.037037037	0.037037037	0	0	0.037037037	0.037037037	0.074074074	0	0.037037037	0	0	0	0	0.037037037	0	0	0.074074074	0	0	0	0	0.037037037	0	0	0	0	0	0	0.037037037	0	0.037037037	0.037037037	0	0	0.037037037
0	0.035714286	0.035714286	0	0.035714286	0.071428571	0	0	0	0	0.035714286	0.035714286	0	0	0	0	0.035714286	0.071428571	0	0	0.035714286	0.107142857	0.035714286	0.035714286	0	0	0	0.035714286	0	0	0.035714286	0	0	0	0.035714286	0	0	0	0	0	0.035714286	0	0	0.035714286	0.035714286	0.071428571	0	0	0.035714286	0
0	0	0	0	0	0.041666667	0.041666667	0.041666667	0	0	0.041666667	0	0	0	0	0	0	0.041666667	0.041666667	0	0.083333333	0.083333333	0	0	0	0.041666667	0	0.041666667	0	0	0	0.041666667	0	0.083333333	0	0	0	0	0.041666667	0	0.041666667	0	0.041666667	0.041666667	0	0	0.083333333	0	0	0
0.035714286	0	0.035714286	0.035714286	0	0	0.035714286	0	0.035714286	0.035714286	0	0.035714286	0.035714286	0	0.035714286	0	0	0	0.035714286	0.035714286	0.035714286	0.035714286	0	0	0.035714286	0	0.035714286	0	0	0	0	0	0.071428571	0	0.035714286	0	0.035714286	0	0.035714286	0	0.035714286	0.035714286	0.035714286	0	0	0	0	0.035714286	0	0.035714286
0	0.038461538	0	0	0	0	0	0.038461538	0	0	0.038461538	0.038461538	0	0	0.038461538	0	0.038461538	0	0.038461538	0	0.038461538	0.076923077	0	0	0	0	0	0	0	0	0.038461538	0	0	0	0.038461538	0	0	0.038461538	0	0	0	0	0	0.038461538	0.038461538	0.038461538	0	0.076923077	0	0
0	0.041666667	0	0	0.041666667	0.041666667	0	0	0.083333333	0	0	0	0	0	0.125	0	0	0.041666667	0.041666667	0.083333333	0.083333333	0.041666667	0	0	0.041666667	0	0	0	0	0	0	0	0.041666667	0	0.041666667	0.041666667	0.041666667	0	0.041666667	0	0	0	0	0	0	0	0	0	0	0
0	0.04	0	0	0	0	0	0.04	0	0	0	0	0	0	0.08	0	0.04	0	0	0.08	0.08	0.04	0	0	0	0	0	0	0	0.04	0.08	0.04	0	0	0	0	0.04	0	0	0.08	0	0	0	0	0	0.04	0	0	0	0
0.04	0	0.04	0	0	0.04	0	0	0	0.04	0	0	0.04	0	0.08	0	0	0	0	0	0	0	0	0.04	0	0	0	0	0	0	0.08	0	0.04	0	0	0.12	0.04	0	0	0.04	0.04	0	0	0	0	0	0.04	0	0	0.04
0	0	0	0	0.038461538	0	0	0	0.038461538	0	0	0.038461538	0	0.038461538	0.038461538	0	0	0	0.038461538	0.038461538	0	0	0	0	0	0	0	0	0	0.038461538	0	0.076923077	0	0	0.038461538	0.038461538	0	0	0	0	0	0	0	0	0	0.076923077	0.038461538	0	0	0.038461538
0	0	0.041666667	0	0	0	0	0.083333333	0.041666667	0	0.041666667	0	0.041666667	0	0	0.041666667	0	0	0	0	0	0	0	0	0	0	0	0.041666667	0	0	0.083333333	0	0.041666667	0.041666667	0.041666667	0.083333333	0	0	0.041666667	0	0.041666667	0.041666667	0	0	0	0	0	0	0	0.041666667
0	0	0	0.037037037	0	0	0	0	0	0	0.074074074	0	0	0	0.037037037	0.037037037	0	0	0.037037037	0	0	0	0	0.037037037	0	0	0	0	0	0	0	0	0.037037037	0	0.037037037	0.037037037	0	0.037037037	0	0	0.074074074	0.037037037	0.037037037	0.074074074	0	0.037037037	0.074074074	0	0	0
0	0.041666667	0.041666667	0	0	0	0.041666667	0	0	0.041666667	0.041666667	0	0	0	0.041666667	0.041666667	0	0	0	0	0	0	0	0.041666667	0.041666667	0	0	0	0	0	0.041666667	0	0.083333333	0	0.041666667	0.083333333	0	0	0	0	0	0	0	0.041666667	0	0.041666667	0	0	0	0
0.034482759	0.034482759	0	0	0.068965517	0.034482759	0	0.034482759	0.034482759	0	0.034482759	0	0	0	0	0	0.034482759	0.034482759	0.034482759	0	0	0	0	0.034482759	0	0	0	0	0	0.034482759	0.034482759	0.034482759	0	0.034482759	0.034482759	0	0.034482759	0	0	0.034482759	0	0.034482759	0.068965517	0	0	0	0	0	0	0.034482759
0.037037037	0.037037037	0.037037037	0	0	0.037037037	0	0	0.037037037	0	0.074074074	0.037037037	0.037037037	0	0	0	0.037037037	0	0.037037037	0	0	0	0	0.037037037	0	0	0	0	0.037037037	0	0	0	0	0	0.037037037	0	0.074074074	0	0	0.037037037	0	0.074074074	0.037037037	0	0.037037037	0	0.037037037	0	0.037037037	0
0.037037037	0.074074074	0.037037037	0	0.037037037	0	0	0	0	0	0.074074074	0	0.037037037	0	0	0	0.074074074	0	0	0.037037037	0	0	0	0	0	0	0	0	0	0	0	0.037037037	0.037037037	0	0	0	0.074074074	0	0	0.037037037	0.037037037	0	0	0.074074074	0	0	0.074074074	0	0	0
0	0.04	0.04	0	0	0.04	0	0	0	0	0.08	0	0	0	0	0.04	0.04	0	0	0	0.04	0.16	0	0.04	0	0	0	0	0.04	0	0	0	0	0	0	0.04	0.04	0	0	0	0.04	0	0.04	0.04	0	0.04	0	0	0.04	0
0	0	0.037037037	0	0	0.037037037	0	0	0	0	0.037037037	0.037037037	0	0	0.037037037	0.037037037	0.037037037	0	0	0.037037037	0.037037037	0	0	0.037037037	0	0	0	0	0	0	0	0.037037037	0	0.037037037	0.037037037	0.037037037	0.037037037	0.037037037	0	0	0.037037037	0	0	0	0	0	0.074074074	0	0	0
0	0	0.04	0	0	0	0	0	0	0	0.04	0.04	0	0	0.04	0	0.04	0	0	0	0	0	0	0	0	0	0	0	0	0	0.04	0	0	0	0.04	0.04	0.04	0.04	0	0	0.04	0.04	0	0	0	0.04	0.08	0.04	0	0
0.037037037	0.037037037	0	0.037037037	0.037037037	0	0	0	0	0.037037037	0	0.037037037	0.037037037	0	0.037037037	0	0.037037037	0	0.037037037	0.037037037	0	0	0	0	0	0	0	0	0	0.037037037	0.037037037	0	0	0	0.037037037	0	0.074074074	0	0	0.037037037	0.037037037	0	0.037037037	0	0	0.037037037	0.037037037	0	0.037037037	0
0	0.035714286	0	0.035714286	0	0.035714286	0	0	0.035714286	0	0.071428571	0	0	0.035714286	0	0	0.071428571	0	0	0	0	0.071428571	0.071428571	0	0.035714286	0	0.035714286	0	0	0	0	0	0	0	0.107142857	0	0.035714286	0	0	0	0.071428571	0	0.035714286	0.035714286	0	0	0	0.035714286	0	0
0.033333333	0.033333333	0.033333333	0.033333333	0	0.066666667	0	0	0.033333333	0	0.033333333	0	0	0	0.033333333	0	0.066666667	0	0	0	0	0.066666667	0.033333333	0.033333333	0	0	0	0.033333333	0	0	0	0	0.033333333	0.033333333	0	0	0.066666667	0	0	0	0	0.033333333	0	0.033333333	0.033333333	0	0.066666667	0	0	0
0	0.034482759	0	0.068965517	0	0.034482759	0	0.034482759	0	0	0	0	0	0.034482759	0.034482759	0	0.068965517	0.034482759	0	0	0	0	0	0.034482759	0	0	0.034482759	0	0.034482759	0.103448276	0	0	0	0	0	0	0.068965517	0	0	0.034482759	0	0.034482759	0	0.034482759	0	0	0.034482759	0	0.034482759	0
0.035714286	0	0.071428571	0	0	0.035714286	0.035714286	0	0.035714286	0.035714286	0	0.035714286	0	0	0	0	0.035714286	0.071428571	0	0	0.071428571	0.035714286	0	0.035714286	0	0	0	0.035714286	0	0	0.035714286	0	0.035714286	0	0.035714286	0	0.035714286	0.035714286	0	0	0	0	0	0	0	0.035714286	0	0.035714286	0	0
0	0	0	0.033333333	0	0.033333333	0	0	0	0.033333333	0	0.033333333	0	0	0.033333333	0	0	0.033333333	0.033333333	0	0	0	0.033333333	0.033333333	0	0	0	0.033333333	0	0	0	0.033333333	0	0	0.033333333	0	0.066666667	0.033333333	0	0	0.033333333	0	0.066666667	0.066666667	0.033333333	0	0.1	0	0.033333333	0
0	0.037037037	0	0	0	0.074074074	0	0	0	0	0	0	0	0	0	0	0	0.037037037	0	0	0	0.111111111	0	0.111111111	0.037037037	0	0	0	0	0.074074074	0.037037037	0.037037037	0.037037037	0.037037037	0	0	0.037037037	0	0.037037037	0	0	0	0	0	0	0	0.037037037	0	0	0
0	0	0	0	0.038461538	0	0	0.038461538	0.038461538	0.038461538	0	0.038461538	0	0	0	0	0	0.038461538	0.076923077	0	0.038461538	0	0	0.038461538	0	0	0	0	0	0.038461538	0.038461538	0	0	0.038461538	0.038461538	0	0.038461538	0.038461538	0	0	0	0	0.038461538	0.038461538	0	0.038461538	0.076923077	0	0	0
0	0	0	0	0	0	0	0.041666667	0	0	0	0	0	0	0.041666667	0	0	0.041666667	0	0.041666667	0.041666667	0.041666667	0	0	0	0	0	0	0	0	0.041666667	0.041666667	0	0	0	0	0.041666667	0.041666667	0	0.041666667	0	0.041666667	0.125	0.041666667	0	0	0.041666667	0.041666667	0	0
0	0.068965517	0	0.034482759	0.034482759	0.103448276	0	0	0.103448276	0	0.034482759	0	0.034482759	0	0	0	0	0.034482759	0.137931034	0	0.068965517	0	0	0.034482759	0	0	0	0	0	0.034482759	0	0	0.103448276	0	0	0	0.034482759	0	0	0	0	0	0.034482759	0	0	0	0	0	0	0.034482759
0.068965517	0.034482759	0.034482759	0	0	0.068965517	0	0	0.103448276	0	0.034482759	0	0.034482759	0.034482759	0	0	0.034482759	0	0.068965517	0.034482759	0.068965517	0.068965517	0	0	0	0	0	0	0	0	0	0	0.034482759	0	0.034482759	0.034482759	0.034482759	0.034482759	0	0	0	0.034482759	0	0	0	0	0	0	0	0.034482759
0	0	0.037037037	0	0	0	0	0	0.037037037	0.074074074	0	0.037037037	0	0	0	0	0	0	0.074074074	0	0	0	0	0	0	0.037037037	0.037037037	0.037037037	0	0	0.037037037	0	0.037037037	0	0.037037037	0	0.074074074	0	0.111111111	0.037037037	0.037037037	0.037037037	0	0	0	0	0.074074074	0	0	0
0	0	0.035714286	0	0	0	0	0	0.071428571	0.071428571	0.035714286	0	0	0	0.035714286	0	0	0	0.107142857	0	0	0	0	0	0	0	0	0.035714286	0	0.035714286	0	0	0.035714286	0	0.035714286	0.035714286	0.071428571	0	0.035714286	0.035714286	0	0	0.035714286	0.035714286	0	0	0.071428571	0	0	0
0.035714286	0	0.035714286	0.035714286	0	0	0	0	0.035714286	0.035714286	0.071428571	0	0	0	0	0.035714286	0.035714286	0	0.035714286	0	0	0	0	0	0	0	0	0	0	0	0.071428571	0	0.035714286	0	0.071428571	0.035714286	0.071428571	0	0	0.035714286	0.107142857	0.035714286	0	0	0	0	0	0	0	0
0	0	0.038461538	0.038461538	0	0	0	0.038461538	0	0.038461538	0.076923077	0	0	0	0.038461538	0.038461538	0.038461538	0.038461538	0.038461538	0	0	0	0	0	0	0	0	0	0	0	0.038461538	0	0.038461538	0	0.038461538	0.038461538	0.115384615	0	0	0	0.076923077	0	0.038461538	0	0	0	0	0	0	0
0.066666667	0.033333333	0	0	0.033333333	0.033333333	0.033333333	0	0	0	0.033333333	0	0	0.033333333	0	0	0.033333333	0.066666667	0.033333333	0	0.066666667	0.066666667	0	0.033333333	0	0	0	0.033333333	0	0.033333333	0.033333333	0	0	0	0	0.033333333	0.033333333	0.033333333	0	0	0.033333333	0	0	0	0	0.033333333	0	0	0	0
0	0.035714286	0	0.035714286	0.035714286	0	0.035714286	0	0	0	0.035714286	0.035714286	0	0.071428571	0	0	0.035714286	0.035714286	0.071428571	0.035714286	0	0	0	0.035714286	0	0.035714286	0	0	0	0	0.035714286	0	0	0	0	0	0.071428571	0	0	0	0	0	0.035714286	0.035714286	0	0.035714286	0	0.035714286	0.035714286	0
0	0	0.035714286	0	0	0	0.035714286	0.035714286	0.071428571	0	0.035714286	0.035714286	0.071428571	0	0	0	0	0	0.035714286	0	0	0.035714286	0	0	0	0.035714286	0	0	0	0	0.035714286	0	0	0.035714286	0.071428571	0.071428571	0.035714286	0.035714286	0	0	0.035714286	0	0	0	0	0	0	0.035714286	0.035714286	0.035714286
0	0	0	0.035714286	0	0	0	0.035714286	0	0.035714286	0.035714286	0	0	0.035714286	0.035714286	0	0	0.035714286	0.035714286	0.035714286	0.035714286	0.035714286	0.035714286	0	0	0	0	0	0	0	0	0.035714286	0	0	0.035714286	0	0.071428571	0.035714286	0	0	0.035714286	0.035714286	0.035714286	0	0.035714286	0	0	0	0.035714286	0
0.038461538	0	0.038461538	0	0	0	0	0	0	0.038461538	0	0.038461538	0	0	0	0.038461538	0.038461538	0	0.038461538	0.038461538	0.038461538	0	0	0.038461538	0	0	0	0	0	0	0.038461538	0	0	0	0	0	0.038461538	0.038461538	0	0	0	0	0.038461538	0.038461538	0	0.076923077	0	0.038461538	0	0
0.115384615	0.076923077	0.038461538	0.038461538	0.038461538	0.076923077	0	0	0.038461538	0	0	0	0	0.038461538	0	0	0.115384615	0.038461538	0	0	0.076923077	0	0	0.038461538	0	0	0	0	0	0	0.038461538	0	0.038461538	0	0	0	0	0.038461538	0	0	0	0	0.038461538	0	0	0	0	0	0	0
0	0	0	0.035714286	0.071428571	0	0	0.035714286	0	0	0	0	0.035714286	0.035714286	0	0	0.035714286	0.107142857	0	0	0.071428571	0	0	0.035714286	0	0	0	0	0	0.071428571	0.035714286	0.035714286	0	0	0	0	0.035714286	0.035714286	0	0	0	0.035714286	0	0	0	0	0	0	0	0
0	0	0	0.038461538	0	0	0	0	0.038461538	0	0.038461538	0.038461538	0	0	0.038461538	0	0	0	0.038461538	0	0.038461538	0	0	0	0	0	0	0	0	0	0.038461538	0	0.038461538	0	0.076923077	0	0	0.038461538	0	0.038461538	0	0	0.038461538	0.076923077	0	0	0.076923077	0.038461538	0	0
0	0	0.035714286	0	0	0	0	0	0	0.071428571	0.071428571	0	0	0	0.035714286	0	0	0	0.071428571	0	0.035714286	0	0.035714286	0	0	0	0.035714286	0	0.035714286	0	0	0	0	0	0.035714286	0.035714286	0.035714286	0.071428571	0	0.035714286	0.071428571	0	0.035714286	0.035714286	0	0	0	0.035714286	0.035714286	0
0	0	0	0	0	0	0	0	0	0.034482759	0.068965517	0.034482759	0	0	0.034482759	0	0	0.034482759	0.068965517	0	0.068965517	0	0	0	0	0	0	0	0	0.034482759	0.034482759	0	0	0	0.068965517	0.034482759	0.034482759	0.068965517	0	0.034482759	0.068965517	0.034482759	0.034482759	0	0	0	0.034482759	0	0	0
0.037037037	0	0	0.037037037	0	0.037037037	0	0.037037037	0.037037037	0	0.037037037	0	0.074074074	0	0.037037037	0	0	0.037037037	0	0.074074074	0.074074074	0	0	0	0	0	0	0	0.074074074	0	0	0	0.037037037	0	0	0	0.037037037	0.037037037	0	0.037037037	0	0.037037037	0	0	0	0	0	0	0.037037037	0.037037037
0	0	0	0	0	0	0	0.04	0	0	0.04	0	0	0.04	0	0	0	0.04	0	0.04	0.04	0	0.04	0	0	0.04	0	0	0.04	0.04	0.04	0.04	0	0	0	0	0	0.04	0	0.08	0	0	0	0.04	0	0	0.04	0	0	0
0.038461538	0	0	0.038461538	0	0	0	0	0	0	0	0	0.038461538	0	0.115384615	0.038461538	0	0	0	0.038461538	0.038461538	0	0	0	0	0	0	0	0	0	0	0	0.038461538	0	0	0.076923077	0	0.038461538	0	0	0.076923077	0	0	0.038461538	0	0	0	0.038461538	0	0
0	0	0	0	0	0	0.035714286	0.071428571	0	0	0	0	0	0	0.035714286	0.035714286	0	0	0	0.035714286	0.035714286	0	0	0	0	0.035714286	0.035714286	0	0	0.035714286	0.035714286	0.035714286	0	0.107142857	0	0.035714286	0	0.035714286	0	0.035714286	0.107142857	0	0	0	0	0	0	0	0	0
0.038461538	0	0.038461538	0.038461538	0	0.038461538	0	0	0	0.038461538	0	0	0.038461538	0	0	0	0.115384615	0	0	0	0.076923077	0.038461538	0	0	0	0	0	0	0	0	0.076923077	0	0	0	0	0	0.038461538	0.038461538	0	0.038461538	0	0.038461538	0	0	0	0	0	0.038461538	0	0.038461538
0.037037037	0	0	0.037037037	0.037037037	0	0	0	0	0	0.037037037	0	0.037037037	0	0.111111111	0	0.037037037	0.037037037	0	0.037037037	0.037037037	0.037037037	0	0	0	0	0	0	0	0	0	0	0	0	0	0.074074074	0	0.037037037	0	0	0.037037037	0	0	0.037037037	0	0	0	0.037037037	0	0
0	0.076923077	0.038461538	0	0	0.076923077	0.076923077	0	0.038461538	0	0	0	0	0	0	0	0.038461538	0.038461538	0	0	0.076923077	0.115384615	0	0	0.038461538	0.038461538	0.038461538	0	0	0	0	0	0.038461538	0.038461538	0	0	0	0.038461538	0.038461538	0	0	0	0	0.038461538	0.038461538	0	0	0	0.038461538	0
0	0	0.035714286	0	0	0	0	0	0.071428571	0.035714286	0.071428571	0.035714286	0	0	0	0	0	0	0.035714286	0	0.035714286	0.035714286	0	0	0	0	0	0	0	0	0.035714286	0.035714286	0.035714286	0	0.071428571	0	0	0.035714286	0	0.071428571	0.071428571	0	0	0	0.035714286	0	0.035714286	0	0	0
0	0	0	0	0	0	0	0	0.034482759	0.068965517	0	0	0	0	0	0.034482759	0	0	0.068965517	0.034482759	0.068965517	0.172413793	0	0.068965517	0	0	0	0	0	0	0.034482759	0.034482759	0	0	0.034482759	0	0.034482759	0.103448276	0	0	0	0.034482759	0	0	0	0	0	0	0	0
0	0	0	0	0	0	0.037037037	0.037037037	0	0	0	0	0	0	0	0	0	0	0	0	0	0.111111111	0.037037037	0.074074074	0	0.037037037	0	0.037037037	0	0.037037037	0.074074074	0.037037037	0	0.074074074	0	0	0	0.074074074	0	0	0.037037037	0	0	0	0	0.037037037	0	0	0	0
0	0.038461538	0	0	0	0.038461538	0	0	0	0	0	0	0	0	0.038461538	0	0.038461538	0	0	0	0	0.115384615	0.038461538	0.076923077	0.038461538	0	0	0	0	0	0.076923077	0.038461538	0	0	0	0.038461538	0.038461538	0.038461538	0	0.038461538	0.038461538	0.038461538	0	0	0	0	0	0	0	0
0	0	0	0	0	0	0	0	0	0.04	0.04	0	0	0	0	0	0	0	0	0	0	0.04	0.04	0.08	0	0.04	0	0.04	0.04	0.04	0	0	0	0	0.04	0	0	0.08	0	0.04	0.04	0	0	0.04	0	0.04	0.08	0	0	0
0.038461538	0	0.038461538	0	0	0	0	0.038461538	0.038461538	0	0.038461538	0.038461538	0	0.038461538	0	0	0	0	0.038461538	0	0	0.076923077	0	0.038461538	0	0	0	0	0.038461538	0	0.038461538	0	0	0	0.038461538	0.038461538	0	0.076923077	0	0	0	0	0	0.038461538	0.038461538	0	0.038461538	0	0.038461538	0.038461538
0	0	0.04	0	0	0.04	0	0	0	0.04	0.04	0	0	0	0	0	0.04	0	0.04	0	0.04	0.04	0	0.04	0	0	0	0	0.04	0	0	0.08	0	0	0	0	0	0.04	0	0.04	0	0	0	0.04	0.04	0.04	0	0	0	0.04
0	0	0	0	0.083333333	0.041666667	0	0	0	0	0	0.083333333	0	0.041666667	0	0.041666667	0	0.041666667	0.083333333	0	0.041666667	0	0.041666667	0	0.041666667	0	0	0	0.041666667	0	0	0	0	0	0	0.041666667	0	0.041666667	0	0	0	0	0	0	0.083333333	0	0	0	0	0.083333333
0	0	0	0	0	0	0	0	0.068965517	0.034482759	0.068965517	0	0	0.034482759	0	0	0	0	0.068965517	0.034482759	0.034482759	0	0.034482759	0	0	0	0.034482759	0.034482759	0	0	0	0	0	0	0.103448276	0	0.034482759	0.068965517	0	0	0.034482759	0	0	0.068965517	0	0	0.034482759	0.034482759	0	0
0	0	0.035714286	0.035714286	0	0	0	0	0	0.035714286	0.071428571	0	0.035714286	0	0.035714286	0	0	0	0	0	0	0	0.035714286	0.035714286	0	0	0	0.035714286	0	0	0.035714286	0	0.035714286	0	0.071428571	0.035714286	0	0.071428571	0	0	0.071428571	0	0.035714286	0	0	0	0	0.035714286	0.035714286	0
0	0	0	0.074074074	0	0	0	0	0	0	0	0.037037037	0	0	0.111111111	0	0	0	0	0	0	0	0.037037037	0.037037037	0	0.037037037	0	0	0.037037037	0	0.037037037	0	0.037037037	0	0.037037037	0.037037037	0	0.074074074	0	0.037037037	0	0	0	0	0	0	0.074074074	0	0.037037037	0
0	0.037037037	0.037037037	0.037037037	0	0.037037037	0	0	0.074074074	0.037037037	0	0	0.037037037	0	0	0	0.037037037	0	0	0	0.037037037	0	0.037037037	0.037037037	0	0.037037037	0	0.037037037	0	0.037037037	0.037037037	0	0.074074074	0	0.037037037	0	0	0.074074074	0	0.037037037	0	0	0	0	0	0.037037037	0	0	0	0
0	0	0	0	0.035714286	0	0	0.035714286	0	0	0.035714286	0	0	0	0.035714286	0.035714286	0	0.035714286	0	0	0	0	0.035714286	0.071428571	0.035714286	0	0	0	0	0	0.035714286	0.071428571	0	0.035714286	0.035714286	0.071428571	0	0.071428571	0	0	0.035714286	0	0	0	0	0	0	0	0	0
0	0	0	0	0.041666667	0	0	0	0	0	0	0	0	0.041666667	0	0	0	0.041666667	0	0.041666667	0.041666667	0.166666667	0	0.041666667	0	0	0	0	0	0	0.125	0	0	0	0	0.041666667	0	0.083333333	0	0.041666667	0	0.083333333	0	0	0	0	0	0	0	0
0	0	0	0.037037037	0	0	0	0.037037037	0	0.037037037	0.037037037	0	0	0.037037037	0	0	0	0.037037037	0.037037037	0	0.037037037	0.037037037	0	0.037037037	0	0	0	0	0	0	0.037037037	0.037037037	0	0	0.037037037	0	0.037037037	0.074074074	0	0	0.037037037	0.037037037	0.037037037	0	0.037037037	0	0	0	0.037037037	0
0	0	0	0.035714286	0	0	0	0.035714286	0	0.035714286	0.035714286	0	0	0.035714286	0	0	0	0.035714286	0.035714286	0	0.035714286	0.035714286	0.035714286	0.035714286	0	0	0	0	0	0	0.035714286	0.035714286	0	0	0.035714286	0	0.035714286	0.071428571	0	0	0.035714286	0.035714286	0.035714286	0	0.035714286	0	0	0	0.035714286	0
0.034482759	0.034482759	0.034482759	0	0.034482759	0	0	0	0	0	0	0.068965517	0	0	0	0.034482759	0.034482759	0	0	0	0	0	0	0.034482759	0	0	0	0	0	0	0.034482759	0	0.034482759	0	0	0.034482759	0	0.034482759	0	0	0.068965517	0	0.034482759	0	0.034482759	0	0.034482759	0.068965517	0	0
0.08	0	0.08	0	0	0.04	0	0	0.04	0	0.04	0.04	0	0	0	0	0	0	0.04	0	0.04	0.04	0	0.08	0	0	0	0	0	0	0.04	0.04	0.08	0.04	0	0	0	0.04	0	0	0.04	0	0	0	0	0.04	0	0	0	0
0	0	0	0	0	0	0	0	0	0	0.038461538	0.038461538	0	0	0	0.038461538	0	0	0	0	0	0	0	0.038461538	0.038461538	0	0	0	0	0	0.038461538	0.038461538	0	0	0.038461538	0.038461538	0	0.038461538	0.038461538	0.038461538	0	0.076923077	0	0.038461538	0	0	0.076923077	0	0	0
0	0	0.034482759	0	0	0.034482759	0	0	0.034482759	0	0	0.034482759	0	0	0.034482759	0	0	0	0	0	0	0	0	0.068965517	0	0	0	0	0.034482759	0	0.034482759	0.034482759	0.034482759	0	0	0.034482759	0	0.034482759	0	0.034482759	0.034482759	0	0.034482759	0.034482759	0.034482759	0.034482759	0.034482759	0	0	0.034482759
0	0	0	0	0	0	0	0.08	0	0	0	0.04	0	0.04	0	0	0	0.04	0	0	0	0	0	0	0.04	0	0	0	0	0.04	0.08	0	0	0.04	0	0.04	0	0	0.04	0.04	0.04	0	0.08	0	0.04	0	0.04	0	0	0
0	0	0	0.034482759	0	0	0	0	0	0	0	0	0	0	0.034482759	0	0	0	0	0	0	0.068965517	0.034482759	0	0	0	0.034482759	0.034482759	0	0.034482759	0.068965517	0.034482759	0.034482759	0	0	0	0	0.034482759	0.034482759	0.068965517	0	0.034482759	0	0	0	0	0.034482759	0.034482759	0	0
0	0	0.038461538	0	0	0	0	0	0	0.038461538	0	0	0	0.038461538	0.038461538	0	0	0	0	0.038461538	0.038461538	0	0	0	0	0	0.038461538	0.076923077	0	0	0	0	0.038461538	0	0	0.038461538	0	0.038461538	0.076923077	0	0.038461538	0.038461538	0.038461538	0.038461538	0	0.038461538	0.076923077	0	0	0
0	0	0.035714286	0.035714286	0.035714286	0	0	0	0	0	0	0.035714286	0	0	0.071428571	0	0	0	0	0.035714286	0	0	0	0.035714286	0	0	0	0	0.107142857	0	0	0.035714286	0	0	0	0	0	0.035714286	0	0.107142857	0	0	0	0	0	0	0.071428571	0	0.107142857	0.035714286
0	0	0	0	0	0	0.035714286	0	0	0	0.071428571	0.035714286	0.035714286	0	0	0	0	0.035714286	0.071428571	0	0.035714286	0.035714286	0	0	0	0.035714286	0	0	0.035714286	0.071428571	0	0	0	0	0	0	0.035714286	0.035714286	0	0.071428571	0	0.035714286	0.035714286	0.035714286	0	0	0.035714286	0	0	0
0	0.037037037	0	0	0	0.074074074	0	0.037037037	0	0	0	0.037037037	0.037037037	0.037037037	0	0	0	0.037037037	0.037037037	0	0.037037037	0.037037037	0	0.037037037	0	0	0	0	0.074074074	0.074074074	0	0	0	0	0	0.037037037	0	0	0	0.037037037	0	0	0	0	0	0	0.037037037	0	0.037037037	0.037037037
0	0	0	0	0	0	0	0.034482759	0	0.034482759	0	0	0.034482759	0	0.034482759	0.034482759	0	0	0.034482759	0.068965517	0.034482759	0.034482759	0	0	0.034482759	0	0	0	0	0.068965517	0	0	0	0.034482759	0	0	0.068965517	0	0	0.034482759	0	0	0	0	0	0	0	0.034482759	0	0
0	0.035714286	0.035714286	0	0.071428571	0	0	0	0.071428571	0	0	0	0	0	0.071428571	0	0.035714286	0	0.035714286	0.035714286	0	0.035714286	0	0	0	0	0	0	0	0.035714286	0.035714286	0	0.035714286	0.035714286	0	0.035714286	0	0	0	0.071428571	0	0	0	0.035714286	0	0	0	0.035714286	0	0
0.038461538	0	0.038461538	0	0	0	0.038461538	0	0.076923077	0.038461538	0	0	0	0	0.076923077	0	0	0	0	0.038461538	0.038461538	0	0	0	0.038461538	0	0.038461538	0	0	0	0.038461538	0	0.038461538	0.038461538	0.076923077	0.038461538	0	0.038461538	0.038461538	0.038461538	0.038461538	0	0	0	0	0	0	0	0	0
0	0	0.038461538	0	0	0	0	0	0.076923077	0.038461538	0.038461538	0.038461538	0	0	0	0	0	0	0	0	0	0	0.038461538	0	0	0	0.038461538	0	0.038461538	0	0.038461538	0	0	0	0.153846154	0	0	0.038461538	0	0.038461538	0.076923077	0	0.038461538	0	0	0.038461538	0.038461538	0	0.038461538	0
0.125	0	0.041666667	0.041666667	0	0	0	0	0	0.041666667	0.041666667	0	0	0	0.041666667	0.041666667	0	0	0	0	0	0	0	0	0	0	0	0	0	0	0.083333333	0	0.083333333	0	0.041666667	0.041666667	0	0	0	0.083333333	0.083333333	0	0	0	0	0	0	0	0	0
0	0	0	0	0	0.034482759	0.034482759	0	0	0	0.034482759	0	0	0	0.034482759	0.034482759	0	0.068965517	0	0	0.034482759	0	0	0	0	0	0.034482759	0	0	0	0.034482759	0.034482759	0	0	0.034482759	0	0	0	0	0.068965517	0	0.068965517	0	0.034482759	0	0.034482759	0	0.034482759	0	0
0	0	0	0	0	0	0	0	0.041666667	0	0.041666667	0.041666667	0	0	0.041666667	0	0	0	0.041666667	0	0	0	0	0.041666667	0	0	0	0	0.041666667	0	0.041666667	0	0	0	0.041666667	0.041666667	0	0.041666667	0	0.041666667	0	0.041666667	0.041666667	0.083333333	0	0.041666667	0.041666667	0	0	0
0	0	0.04	0	0	0	0	0	0.04	0.04	0	0.04	0.04	0	0	0	0	0	0	0	0	0.12	0	0.08	0.04	0	0	0	0	0.04	0.08	0	0.04	0	0.04	0.04	0	0.08	0	0.04	0	0	0	0	0	0	0	0	0	0
0	0	0	0	0.035714286	0	0	0.035714286	0	0.035714286	0.035714286	0	0	0	0.071428571	0	0	0.035714286	0.035714286	0.035714286	0.035714286	0	0	0	0	0.035714286	0	0	0	0	0.071428571	0	0	0.035714286	0.035714286	0.035714286	0.035714286	0.035714286	0.035714286	0.035714286	0.035714286	0.035714286	0.035714286	0	0	0	0	0	0	0
0	0.041666667	0.041666667	0.041666667	0.041666667	0	0	0	0	0	0.083333333	0	0	0	0.041666667	0	0.083333333	0	0	0	0	0	0	0	0	0	0	0	0	0	0.041666667	0	0.041666667	0	0.041666667	0	0.041666667	0	0	0.041666667	0.041666667	0.041666667	0.083333333	0.041666667	0	0	0	0.041666667	0	0
0	0.041666667	0.041666667	0	0	0.041666667	0.041666667	0	0.041666667	0.041666667	0	0	0	0	0	0	0	0	0	0	0	0	0.041666667	0	0	0	0.083333333	0	0	0	0.041666667	0	0.083333333	0.041666667	0.041666667	0	0	0	0	0.041666667	0.083333333	0	0	0.041666667	0	0	0.083333333	0	0	0
0.035714286	0	0.035714286	0.035714286	0	0	0.035714286	0	0	0	0.035714286	0.035714286	0.035714286	0	0.071428571	0	0	0	0	0	0	0	0	0	0.035714286	0	0	0	0	0	0.035714286	0	0.071428571	0	0.035714286	0.071428571	0	0	0	0.035714286	0.142857143	0	0.071428571	0	0	0	0	0	0	0.035714286
0.037037037	0	0.037037037	0	0	0	0	0	0.037037037	0	0	0.074074074	0	0	0	0	0	0	0	0	0	0	0	0.037037037	0	0	0	0	0	0	0.037037037	0.074074074	0.037037037	0	0.074074074	0	0	0	0	0	0.074074074	0	0	0	0	0.037037037	0.037037037	0.037037037	0	0
0.034482759	0.068965517	0	0	0.034482759	0.034482759	0	0.034482759	0.034482759	0.034482759	0	0	0	0	0	0	0	0	0.068965517	0	0.034482759	0	0	0.034482759	0	0	0	0	0	0.034482759	0.068965517	0	0.068965517	0.034482759	0	0	0	0.034482759	0	0.034482759	0.034482759	0	0	0	0	0	0.068965517	0	0	0
0	0	0.172413793	0	0	0	0	0	0.103448276	0.068965517	0.034482759	0.034482759	0	0.034482759	0	0	0.068965517	0	0.034482759	0	0.034482759	0	0	0	0	0	0	0	0	0	0	0	0.103448276	0	0.034482759	0.034482759	0.034482759	0	0	0	0.068965517	0	0	0	0	0.034482759	0	0	0	0
0	0	0.034482759	0	0	0.034482759	0	0	0	0	0.068965517	0	0	0	0	0	0	0	0	0	0	0.034482759	0.034482759	0.034482759	0	0	0	0.034482759	0	0.034482759	0.068965517	0	0.034482759	0.034482759	0.034482759	0	0	0	0	0.034482759	0.068965517	0.034482759	0	0.034482759	0	0.034482759	0.068965517	0	0	0
0	0	0.035714286	0	0	0	0.035714286	0	0	0	0.035714286	0	0	0.035714286	0	0	0	0	0	0	0	0	0	0.035714286	0	0	0	0.035714286	0	0	0.035714286	0.035714286	0.035714286	0.035714286	0	0.035714286	0	0	0	0	0.035714286	0	0.035714286	0.071428571	0	0	0.071428571	0.035714286	0	0
0	0	0.041666667	0	0	0	0	0	0	0	0	0.041666667	0	0	0.041666667	0	0	0	0	0	0	0	0.083333333	0	0	0.083333333	0.041666667	0	0	0.041666667	0	0.041666667	0.041666667	0	0	0.041666667	0	0.083333333	0	0.041666667	0.041666667	0	0.041666667	0	0	0	0.041666667	0	0	0
0	0	0	0.083333333	0	0	0	0.041666667	0.041666667	0	0	0	0	0	0.083333333	0.041666667	0.041666667	0	0	0	0	0	0	0	0	0	0	0	0.041666667	0	0	0	0.083333333	0.041666667	0	0.041666667	0	0	0	0	0.083333333	0	0	0.041666667	0	0	0.041666667	0	0	0
0	0	0.035714286	0	0.035714286	0.035714286	0	0	0	0.035714286	0	0	0	0.035714286	0	0	0.035714286	0	0	0.035714286	0.035714286	0.107142857	0	0.035714286	0	0	0	0	0.035714286	0.107142857	0.035714286	0	0	0.035714286	0	0	0	0.035714286	0	0.035714286	0.035714286	0	0	0	0	0	0	0	0	0.035714286
0.034482759	0.034482759	0	0	0.034482759	0	0	0.068965517	0.034482759	0	0	0.034482759	0	0.034482759	0	0	0	0.034482759	0.034482759	0	0	0	0.034482759	0	0.034482759	0	0	0	0	0.034482759	0.034482759	0	0.068965517	0.034482759	0.034482759	0.034482759	0	0	0	0	0.034482759	0	0	0	0	0	0.034482759	0.034482759	0	0
0	0	0	0.035714286	0.035714286	0	0	0	0.107142857	0	0	0.035714286	0.035714286	0	0.071428571	0	0	0	0.035714286	0.035714286	0	0	0	0	0	0	0	0	0	0	0	0	0.035714286	0.035714286	0.035714286	0.035714286	0.035714286	0	0	0	0.035714286	0	0	0.035714286	0.035714286	0	0	0.035714286	0	0
0	0.038461538	0	0	0	0.038461538	0	0	0.038461538	0.038461538	0.076923077	0	0	0	0	0	0	0	0.038461538	0	0	0.076923077	0.038461538	0.038461538	0.038461538	0	0	0	0	0	0.038461538	0	0.038461538	0	0.115384615	0	0.038461538	0.038461538	0	0	0.038461538	0.076923077	0.076923077	0	0	0	0	0	0	0
0	0	0	0	0	0	0	0.035714286	0.035714286	0	0.035714286	0.071428571	0	0	0.035714286	0	0	0	0	0.035714286	0	0	0	0	0	0	0	0	0	0	0.071428571	0	0	0.035714286	0.107142857	0	0.035714286	0	0	0.035714286	0.071428571	0	0	0.035714286	0.035714286	0	0.071428571	0	0	0
0	0	0	0	0	0.034482759	0	0.034482759	0.034482759	0.068965517	0	0	0	0	0.034482759	0	0	0.034482759	0	0	0	0	0	0.068965517	0	0	0	0	0.034482759	0	0.034482759	0.034482759	0	0	0.103448276	0.034482759	0.034482759	0.034482759	0	0	0.034482759	0	0	0	0	0	0	0.034482759	0	0.034482759
0	0	0	0.068965517	0.034482759	0.034482759	0	0	0	0.034482759	0	0.034482759	0	0	0	0.068965517	0	0	0.034482759	0	0	0.068965517	0	0.034482759	0	0	0	0	0.034482759	0.034482759	0	0.034482759	0	0	0.034482759	0	0	0	0	0.034482759	0.034482759	0	0	0	0	0.034482759	0	0	0.068965517	0.068965517
0	0	0	0	0.035714286	0	0	0	0.035714286	0.071428571	0.071428571	0.035714286	0	0	0	0	0	0.035714286	0.107142857	0	0	0	0	0	0	0	0.071428571	0	0	0	0	0	0	0	0.107142857	0	0.107142857	0	0.035714286	0	0.071428571	0.071428571	0	0.035714286	0	0.035714286	0	0	0	0
0	0.034482759	0.034482759	0	0	0.034482759	0	0	0	0	0	0.103448276	0	0	0.034482759	0	0.034482759	0	0.034482759	0.034482759	0.103448276	0	0	0	0	0	0	0	0	0	0	0	0	0	0.034482759	0	0	0.034482759	0	0	0.034482759	0	0	0.034482759	0.034482759	0	0.068965517	0.034482759	0.034482759	0
0	0	0.035714286	0	0	0	0	0	0	0	0.035714286	0.035714286	0.071428571	0	0	0	0	0	0	0	0	0	0	0.035714286	0	0	0	0	0.035714286	0.071428571	0.035714286	0	0	0	0	0.035714286	0	0	0	0.035714286	0.035714286	0.035714286	0	0.035714286	0	0.071428571	0	0.035714286	0.035714286	0
0	0	0	0.034482759	0.068965517	0	0	0	0	0.034482759	0.034482759	0	0	0.034482759	0.034482759	0	0.034482759	0.034482759	0.034482759	0.034482759	0	0	0	0	0	0	0	0	0.034482759	0	0	0.034482759	0	0	0.034482759	0.034482759	0	0	0	0.034482759	0.034482759	0	0	0.034482759	0	0	0.034482759	0.034482759	0	0.034482759
0.103448276	0	0.034482759	0	0	0	0	0	0.034482759	0	0	0.034482759	0.034482759	0.034482759	0.034482759	0.034482759	0	0	0	0.034482759	0	0	0	0	0	0	0	0	0.068965517	0	0	0	0.034482759	0	0.034482759	0.034482759	0.034482759	0	0	0	0.068965517	0	0	0	0	0	0.034482759	0	0.034482759	0
0	0.034482759	0	0	0	0.068965517	0	0	0	0	0	0	0	0	0.034482759	0	0	0.034482759	0	0	0	0	0	0.068965517	0	0	0	0	0	0	0.068965517	0.034482759	0.034482759	0	0	0.034482759	0.034482759	0	0	0.034482759	0.034482759	0.034482759	0	0.034482759	0	0	0.034482759	0.034482759	0	0
0	0	0.068965517	0.034482759	0.034482759	0.034482759	0	0	0.068965517	0	0	0.068965517	0	0	0.034482759	0	0.068965517	0.068965517	0	0	0.068965517	0	0	0	0	0	0	0	0	0	0	0	0	0	0.068965517	0	0.034482759	0	0	0	0	0.034482759	0	0.034482759	0.034482759	0.034482759	0.034482759	0	0.034482759	0
0	0	0	0	0.04	0.04	0	0	0.08	0.04	0.04	0	0.04	0	0	0	0	0	0.08	0.04	0	0	0	0.04	0	0	0	0	0	0	0.04	0	0	0.08	0.04	0	0.04	0	0	0	0.04	0.04	0.04	0.04	0	0.04	0	0	0	0
0	0	0.035714286	0	0.035714286	0	0	0	0.142857143	0	0	0.071428571	0	0	0.035714286	0	0	0	0.071428571	0.035714286	0.035714286	0.035714286	0	0	0	0	0	0	0	0	0	0	0.035714286	0.035714286	0.107142857	0	0.035714286	0	0	0	0	0.035714286	0	0	0	0.035714286	0	0.035714286	0	0
0	0	0.035714286	0	0	0	0	0	0	0.035714286	0.107142857	0.035714286	0	0	0	0	0	0	0.071428571	0	0	0	0	0	0	0	0	0	0	0	0.035714286	0	0.035714286	0	0.071428571	0	0.071428571	0	0	0.035714286	0.071428571	0.071428571	0.142857143	0.035714286	0	0	0.035714286	0	0	0
0	0	0	0	0	0	0	0	0	0.038461538	0	0.076923077	0	0	0	0	0	0	0.076923077	0	0	0	0	0.038461538	0	0	0	0	0	0	0.076923077	0	0	0	0.038461538	0	0.076923077	0.038461538	0	0.038461538	0.038461538	0.038461538	0.038461538	0	0	0.038461538	0.115384615	0	0	0
0	0	0.037037037	0	0	0.037037037	0	0	0	0	0.037037037	0	0	0.074074074	0.037037037	0	0	0.037037037	0	0.037037037	0	0	0	0.037037037	0.111111111	0	0	0	0	0.037037037	0	0	0.037037037	0	0	0.074074074	0.037037037	0	0	0	0	0.037037037	0	0.037037037	0	0.074074074	0	0	0	0
0	0	0	0	0	0	0	0	0	0.037037037	0	0	0	0	0	0.037037037	0	0	0	0.037037037	0	0	0	0	0.037037037	0	0	0.074074074	0	0.074074074	0	0	0	0	0.037037037	0	0.037037037	0	0	0.074074074	0	0.037037037	0	0.037037037	0	0.037037037	0.037037037	0.037037037	0	0
0	0	0	0	0	0.034482759	0	0	0	0	0.068965517	0.034482759	0	0	0.034482759	0.034482759	0	0	0	0	0	0	0	0.034482759	0.034482759	0	0	0	0.034482759	0	0	0	0	0	0.103448276	0.034482759	0	0	0.034482759	0	0.034482759	0.034482759	0	0.034482759	0.034482759	0	0.034482759	0.034482759	0	0.034482759
0	0	0	0	0	0.038461538	0	0.038461538	0	0	0	0.038461538	0	0.038461538	0	0	0	0.038461538	0.038461538	0.038461538	0.038461538	0.115384615	0	0	0	0	0	0	0.038461538	0	0.038461538	0.038461538	0	0.038461538	0	0	0.038461538	0	0	0.038461538	0	0.038461538	0	0	0	0	0.038461538	0	0	0.038461538
0	0	0.035714286	0	0	0	0	0	0	0.035714286	0.071428571	0.035714286	0	0	0	0	0.035714286	0	0.071428571	0	0.035714286	0	0	0.035714286	0	0	0	0	0.035714286	0.035714286	0.035714286	0	0	0	0	0	0.035714286	0.071428571	0	0.035714286	0.035714286	0.035714286	0	0.035714286	0	0.035714286	0.035714286	0	0	0
0	0	0	0.038461538	0	0	0	0.038461538	0	0	0.115384615	0	0	0.076923077	0	0	0	0.038461538	0.038461538	0	0	0	0	0	0	0	0	0	0	0	0.038461538	0.038461538	0.038461538	0	0.076923077	0.038461538	0.038461538	0	0	0.038461538	0.076923077	0.076923077	0	0	0	0	0	0	0	0
0	0	0.033333333	0	0	0	0	0.033333333	0	0.033333333	0.033333333	0	0	0	0	0	0	0	0.033333333	0	0.033333333	0	0	0.033333333	0	0	0	0	0	0.033333333	0.1	0.033333333	0.033333333	0.033333333	0	0	0	0.066666667	0	0.066666667	0.033333333	0.033333333	0.066666667	0.033333333	0	0	0.033333333	0	0	0
0.033333333	0	0.033333333	0	0.033333333	0	0	0	0.033333333	0.066666667	0	0	0	0	0.033333333	0.033333333	0	0.033333333	0.033333333	0.066666667	0.033333333	0	0	0.033333333	0	0	0	0	0	0	0	0.033333333	0.033333333	0	0.033333333	0	0.033333333	0.066666667	0	0.033333333	0	0.033333333	0	0	0	0	0.033333333	0	0	0
0.208333333	0	0.041666667	0.041666667	0	0	0	0	0.041666667	0	0	0.041666667	0	0	0	0.041666667	0	0	0	0	0	0	0.041666667	0	0.041666667	0	0	0	0	0	0	0	0.083333333	0	0.041666667	0	0	0.041666667	0	0	0.041666667	0.041666667	0.041666667	0	0	0	0.041666667	0	0	0
0.035714286	0	0.035714286	0.035714286	0	0.035714286	0	0	0.035714286	0.035714286	0	0	0.035714286	0	0	0	0	0	0	0	0	0.071428571	0.035714286	0.035714286	0.035714286	0	0	0	0	0	0.035714286	0.035714286	0.071428571	0	0.035714286	0	0	0.035714286	0	0.035714286	0.035714286	0	0.071428571	0.035714286	0	0	0.035714286	0	0	0.035714286
0.035714286	0.035714286	0.071428571	0.035714286	0.035714286	0	0	0	0	0.071428571	0	0	0.071428571	0	0	0	0.035714286	0	0	0.035714286	0	0.035714286	0	0.071428571	0	0	0	0	0.035714286	0	0.035714286	0	0.035714286	0	0	0	0	0.071428571	0	0	0.035714286	0	0.035714286	0	0	0.035714286	0	0	0.071428571	0
0	0.04	0.04	0	0.04	0	0.04	0.04	0.08	0	0.04	0	0	0	0	0	0	0.04	0	0	0	0	0	0	0.04	0	0	0.04	0	0.04	0	0	0.08	0.04	0.08	0	0	0	0	0	0.08	0.04	0.04	0	0	0	0.04	0	0	0
0	0.038461538	0.038461538	0	0.038461538	0	0.038461538	0.038461538	0.076923077	0	0.038461538	0	0	0	0	0	0	0.038461538	0	0	0	0	0	0	0.038461538	0	0	0.038461538	0	0.038461538	0	0	0.076923077	0.038461538	0.076923077	0	0	0	0.038461538	0	0.076923077	0.038461538	0.038461538	0	0	0	0.038461538	0	0	0
0	0.035714286	0	0	0.035714286	0	0.035714286	0.035714286	0.035714286	0.035714286	0.035714286	0	0	0	0	0	0	0.035714286	0.035714286	0	0	0	0	0	0.035714286	0	0	0.071428571	0	0.035714286	0	0	0.035714286	0.035714286	0.035714286	0	0.035714286	0	0.035714286	0	0.035714286	0.035714286	0.035714286	0	0.035714286	0.035714286	0.035714286	0	0	0
0	0	0.074074074	0	0	0	0.037037037	0	0.037037037	0.037037037	0.037037037	0	0	0	0	0	0	0.037037037	0	0	0	0	0	0.037037037	0	0.037037037	0	0	0	0	0.074074074	0	0.074074074	0	0.037037037	0	0.037037037	0.037037037	0	0.037037037	0.111111111	0.037037037	0.111111111	0	0	0	0	0	0	0
0	0	0.076923077	0	0	0	0	0	0.115384615	0.076923077	0.076923077	0	0	0	0	0	0.038461538	0	0	0	0	0	0	0	0	0	0	0	0	0	0.038461538	0	0.038461538	0	0.192307692	0	0.038461538	0	0	0.038461538	0.115384615	0	0.076923077	0	0	0	0	0	0	0
0	0	0.037037037	0.037037037	0	0	0	0	0	0	0.037037037	0	0.037037037	0	0.037037037	0	0	0	0	0	0.037037037	0	0	0	0	0	0.037037037	0	0	0	0.037037037	0.037037037	0.037037037	0	0	0.037037037	0	0.037037037	0	0.037037037	0.037037037	0	0.037037037	0.074074074	0	0.037037037	0.037037037	0	0.037037037	0
0	0	0	0.035714286	0	0.035714286	0	0	0	0	0	0.071428571	0.035714286	0	0	0	0	0	0	0	0	0.107142857	0	0.071428571	0	0	0	0	0.035714286	0	0	0.035714286	0.035714286	0	0.035714286	0	0	0	0	0	0.035714286	0	0.035714286	0	0	0.071428571	0	0.035714286	0	0.035714286
0	0	0.035714286	0.035714286	0	0	0	0	0.035714286	0	0.071428571	0.035714286	0	0	0.035714286	0	0	0	0	0	0	0	0	0.035714286	0	0	0	0	0	0	0.035714286	0	0.071428571	0	0.107142857	0	0	0.035714286	0	0	0.035714286	0	0.071428571	0.071428571	0	0	0.035714286	0.035714286	0	0
0	0	0.04	0	0	0	0	0.04	0.04	0.04	0.04	0.04	0	0	0	0	0	0	0.04	0	0	0	0.04	0	0	0.04	0	0	0	0.04	0	0.04	0.04	0.04	0	0	0.04	0.04	0	0.04	0.04	0.04	0.04	0	0.04	0	0	0	0	0
0	0	0	0	0	0	0.035714286	0	0.035714286	0.035714286	0	0	0	0	0.035714286	0	0	0	0	0	0	0	0	0.035714286	0	0.107142857	0.035714286	0	0	0	0.035714286	0	0	0	0.071428571	0.035714286	0	0.035714286	0.107142857	0	0.035714286	0	0.035714286	0.071428571	0.035714286	0	0.035714286	0	0	0.035714286
0.037037037	0.037037037	0	0	0	0.037037037	0	0.037037037	0	0.037037037	0.037037037	0	0	0	0	0.037037037	0	0.037037037	0	0	0	0.074074074	0	0.037037037	0	0	0	0	0.037037037	0	0.037037037	0.037037037	0.037037037	0	0.037037037	0.037037037	0	0	0	0.037037037	0.074074074	0	0.037037037	0	0	0	0	0	0	0
0.037037037	0	0.037037037	0	0.074074074	0	0.037037037	0	0	0	0.074074074	0	0	0	0.037037037	0	0.037037037	0.037037037	0	0	0	0	0	0	0	0.037037037	0	0	0.037037037	0	0	0	0	0	0.037037037	0	0	0	0	0.037037037	0.037037037	0.037037037	0.074074074	0.074074074	0.074074074	0	0	0	0	0.074074074
0	0	0	0	0.04	0	0	0	0	0	0.12	0	0	0	0.04	0	0	0	0.08	0	0	0	0.04	0	0.04	0	0	0	0	0	0	0	0	0.04	0.04	0.04	0.04	0	0	0	0.12	0	0.04	0.04	0	0	0.04	0.04	0	0
0.038461538	0	0	0.038461538	0	0	0	0.038461538	0.038461538	0.038461538	0	0.038461538	0	0.038461538	0	0	0.038461538	0.038461538	0	0	0.076923077	0	0	0	0	0	0	0	0	0	0.076923077	0	0	0	0.115384615	0	0	0.038461538	0	0.038461538	0.038461538	0	0.038461538	0	0	0	0.038461538	0	0	0
0	0	0	0	0	0.071428571	0	0	0	0	0	0.035714286	0	0.035714286	0	0.035714286	0	0	0	0.035714286	0.035714286	0	0	0.035714286	0	0	0	0	0	0	0.107142857	0	0	0.071428571	0.035714286	0.035714286	0	0	0	0	0.035714286	0	0.035714286	0	0	0	0	0.035714286	0	0
0	0	0	0	0	0.037037037	0	0	0.037037037	0	0.037037037	0.074074074	0	0.037037037	0	0	0	0.037037037	0.074074074	0	0.074074074	0	0	0	0	0	0	0	0	0	0	0	0	0	0.037037037	0.037037037	0	0.037037037	0	0	0.037037037	0	0.037037037	0.037037037	0	0	0.074074074	0.037037037	0	0
0	0	0	0	0	0	0	0	0.041666667	0	0	0	0	0.041666667	0.125	0	0	0	0	0.041666667	0	0	0	0	0	0	0	0	0	0	0.041666667	0	0	0	0.041666667	0.125	0.041666667	0	0	0	0.083333333	0	0.083333333	0	0	0	0.041666667	0	0	0
0	0	0.074074074	0	0.037037037	0	0	0	0.037037037	0	0.074074074	0.037037037	0	0	0	0	0	0.074074074	0.037037037	0	0	0	0	0	0	0	0	0	0	0	0.037037037	0	0.074074074	0	0	0	0.037037037	0	0	0.037037037	0.037037037	0.074074074	0.074074074	0	0	0.037037037	0	0.037037037	0	0
0	0	0	0	0	0	0.037037037	0	0	0	0.037037037	0.037037037	0	0	0	0	0	0.037037037	0.037037037	0	0	0	0	0	0	0	0.037037037	0	0	0	0.037037037	0	0	0	0.037037037	0	0.074074074	0	0	0.037037037	0.074074074	0.111111111	0.037037037	0.037037037	0	0	0.074074074	0.037037037	0	0
0	0	0	0	0	0	0	0	0	0.035714286	0.035714286	0	0	0	0	0.035714286	0	0	0.035714286	0.035714286	0.035714286	0	0	0	0	0	0	0	0	0.035714286	0.035714286	0	0	0	0.035714286	0	0.035714286	0.035714286	0	0.035714286	0.035714286	0.071428571	0.035714286	0	0	0.035714286	0.035714286	0	0	0
0	0	0	0	0	0	0	0	0	0	0	0	0	0.037037037	0.074074074	0.037037037	0	0	0	0.074074074	0.037037037	0	0	0	0.037037037	0	0	0	0.037037037	0	0	0	0	0	0	0.037037037	0.037037037	0.037037037	0.037037037	0	0	0.111111111	0.074074074	0	0	0.037037037	0	0	0	0
0	0	0.038461538	0.038461538	0	0	0.038461538	0	0.038461538	0.038461538	0	0	0	0.038461538	0	0	0.038461538	0	0	0	0.038461538	0	0	0	0.038461538	0	0	0	0	0	0.038461538	0.038461538	0.038461538	0.038461538	0.038461538	0.038461538	0	0.038461538	0	0.038461538	0.038461538	0.038461538	0.076923077	0	0	0	0	0	0	0
0	0	0.038461538	0	0	0	0	0	0	0	0.038461538	0.038461538	0	0	0	0	0.038461538	0	0	0	0	0	0	0	0	0	0	0	0	0	0.076923077	0	0	0	0	0	0.038461538	0	0	0.076923077	0	0.076923077	0.153846154	0.038461538	0.038461538	0	0.038461538	0.038461538	0	0
0	0	0	0	0	0	0	0	0.071428571	0	0.035714286	0	0	0	0	0.035714286	0	0	0.071428571	0	0	0	0	0	0	0	0	0	0	0	0	0.035714286	0	0	0	0.035714286	0.071428571	0	0	0.035714286	0	0.107142857	0.071428571	0.035714286	0	0	0.107142857	0	0	0
0.111111111	0	0.074074074	0	0	0	0	0	0.037037037	0	0	0.074074074	0.037037037	0	0	0	0	0	0	0.037037037	0	0	0	0	0	0	0	0	0	0	0.037037037	0	0.074074074	0	0	0	0.037037037	0	0	0.037037037	0.037037037	0	0.111111111	0.037037037	0	0	0.074074074	0	0	0
0	0	0	0	0.04	0	0	0	0	0.04	0	0.04	0	0	0.04	0	0	0	0	0.04	0	0	0	0.04	0.04	0.04	0	0.04	0	0.04	0	0	0	0.04	0.08	0	0	0.04	0.04	0	0.04	0	0.08	0	0	0.04	0.04	0	0	0
0	0	0	0	0.041666667	0	0	0	0.041666667	0.041666667	0.083333333	0.041666667	0	0	0	0	0	0	0.083333333	0	0	0	0	0	0	0	0	0	0	0	0.041666667	0	0	0	0.083333333	0	0.041666667	0	0	0.041666667	0.041666667	0.041666667	0.083333333	0.041666667	0.083333333	0	0	0	0	0.041666667
0	0	0	0	0.041666667	0	0	0	0.041666667	0.041666667	0	0.083333333	0	0	0	0	0	0.041666667	0.083333333	0	0	0	0	0	0	0	0	0	0	0	0	0.041666667	0	0	0.041666667	0	0.041666667	0	0	0.041666667	0	0	0.041666667	0.083333333	0.041666667	0.041666667	0.041666667	0	0	0
0	0	0	0	0	0	0	0.038461538	0	0.038461538	0.038461538	0	0	0	0.038461538	0	0	0	0.038461538	0.038461538	0.038461538	0	0	0	0	0	0	0	0	0	0.038461538	0	0	0	0	0	0.038461538	0.038461538	0	0	0	0.038461538	0.038461538	0.038461538	0.076923077	0	0.115384615	0	0	0.038461538
0	0	0	0	0	0.034482759	0.034482759	0	0	0	0.034482759	0	0	0	0	0	0	0	0	0	0	0.103448276	0.034482759	0.034482759	0	0.034482759	0	0.034482759	0.034482759	0.034482759	0.034482759	0	0	0.034482759	0	0	0	0	0	0.068965517	0	0.034482759	0.034482759	0.034482759	0.034482759	0.034482759	0.034482759	0	0	0.034482759
0.068965517	0	0	0	0	0.034482759	0	0	0.068965517	0	0	0.034482759	0	0	0	0	0	0	0.034482759	0	0	0	0	0.034482759	0	0	0	0	0.034482759	0.034482759	0	0.034482759	0	0.034482759	0.068965517	0	0	0	0	0	0	0	0.034482759	0.034482759	0	0.068965517	0.068965517	0	0.034482759	0
0	0	0.034482759	0	0	0	0.034482759	0	0	0	0	0.034482759	0	0	0.034482759	0	0	0	0	0	0	0.034482759	0.034482759	0	0.034482759	0	0.068965517	0	0	0	0	0	0.034482759	0.034482759	0	0.034482759	0	0	0	0	0	0	0.034482759	0.137931034	0	0.068965517	0.103448276	0	0	0
0	0.041666667	0.041666667	0	0	0.041666667	0	0.083333333	0	0	0.041666667	0	0	0	0	0	0	0	0	0	0	0	0.041666667	0	0.041666667	0	0	0	0	0	0	0.083333333	0.041666667	0.041666667	0	0	0	0	0	0	0.041666667	0.041666667	0.041666667	0.041666667	0.041666667	0	0	0	0.041666667	0.041666667
0	0	0	0.038461538	0	0	0	0	0.038461538	0	0.038461538	0	0	0	0.192307692	0	0	0	0.038461538	0	0	0	0	0	0	0	0	0	0	0	0	0	0.038461538	0	0	0.153846154	0.038461538	0	0	0	0.076923077	0	0	0.038461538	0.038461538	0	0	0	0	0
0	0	0	0	0	0.035714286	0	0	0.035714286	0	0.035714286	0.035714286	0	0	0.035714286	0	0	0	0.035714286	0	0.035714286	0.142857143	0	0	0	0	0	0	0	0	0	0	0	0.035714286	0.035714286	0	0	0	0	0	0.035714286	0	0	0.071428571	0.035714286	0	0.035714286	0.071428571	0	0
0.08	0.04	0.04	0	0	0	0	0.04	0.04	0.04	0.04	0	0	0	0	0	0.04	0	0	0	0	0	0	0.04	0	0	0	0	0.12	0	0	0	0.04	0	0	0	0	0	0	0.04	0	0	0	0.08	0	0.08	0	0	0	0.04
0	0	0	0	0	0	0	0	0	0.034482759	0.034482759	0	0.034482759	0.034482759	0	0	0	0	0	0.034482759	0.034482759	0	0	0.034482759	0	0	0	0	0.034482759	0.034482759	0.068965517	0	0	0	0	0.034482759	0	0	0	0.068965517	0	0	0	0.068965517	0	0.034482759	0.068965517	0	0	0
0	0.037037037	0	0	0	0.037037037	0	0.037037037	0	0	0.037037037	0	0	0.037037037	0	0	0	0	0.037037037	0	0	0	0	0.074074074	0.037037037	0	0	0	0	0.111111111	0.037037037	0	0.037037037	0.037037037	0	0.037037037	0	0	0	0	0	0	0	0.074074074	0	0.037037037	0.037037037	0	0	0
0	0.035714286	0	0	0	0.035714286	0	0.035714286	0	0	0.035714286	0	0	0.035714286	0	0	0	0	0.035714286	0	0	0	0	0.071428571	0.035714286	0	0	0	0	0.107142857	0.035714286	0	0.035714286	0.035714286	0	0.035714286	0	0	0	0	0	0	0	0.071428571	0	0.035714286	0.035714286	0	0	0
0	0.034482759	0	0	0	0.034482759	0	0.034482759	0	0	0.034482759	0	0	0.034482759	0	0	0	0	0.034482759	0	0.034482759	0	0	0.068965517	0.034482759	0	0	0	0	0.103448276	0.034482759	0	0.034482759	0.034482759	0	0.034482759	0	0	0	0	0	0	0	0.068965517	0	0.034482759	0.034482759	0	0	0
0	0.035714286	0	0	0	0.035714286	0	0.035714286	0	0	0.035714286	0	0	0.035714286	0	0	0	0	0.035714286	0	0	0	0	0.071428571	0.035714286	0	0	0	0	0.107142857	0.035714286	0	0.035714286	0.035714286	0	0.035714286	0	0	0	0	0	0	0	0.071428571	0	0.035714286	0.035714286	0	0	0
0	0.035714286	0.035714286	0	0	0	0	0.035714286	0	0.035714286	0	0.035714286	0	0	0	0	0.035714286	0	0	0	0	0	0	0	0	0	0.035714286	0	0	0	0.071428571	0.035714286	0.035714286	0	0.035714286	0	0	0	0.035714286	0	0.035714286	0	0	0.071428571	0	0.071428571	0	0.035714286	0	0
0.04	0.04	0	0.04	0.04	0	0.04	0	0	0.04	0	0	0.04	0.04	0	0	0.08	0	0	0.04	0.04	0	0	0	0	0.04	0	0	0	0	0.04	0	0	0	0.04	0	0.04	0.04	0	0.04	0	0	0	0.04	0	0	0.04	0	0	0.04
0	0	0.034482759	0	0	0	0	0	0.068965517	0.068965517	0.034482759	0	0	0	0.034482759	0	0	0	0.103448276	0	0	0	0	0	0	0	0	0.034482759	0	0.034482759	0	0	0.034482759	0	0.034482759	0.034482759	0.068965517	0	0.034482759	0.034482759	0	0	0.034482759	0.068965517	0	0	0.068965517	0	0	0
0.038461538	0	0	0.038461538	0	0.038461538	0	0	0.076923077	0	0	0	0.038461538	0	0	0.076923077	0	0	0	0	0	0	0	0.038461538	0	0	0	0	0	0	0.038461538	0	0.038461538	0	0.076923077	0.076923077	0	0	0	0	0.038461538	0	0	0.038461538	0	0	0.038461538	0	0	0.038461538
0	0	0.034482759	0	0	0	0	0	0	0.034482759	0.034482759	0.034482759	0.034482759	0	0	0.068965517	0.034482759	0	0	0.034482759	0.034482759	0	0	0	0	0	0	0	0	0	0	0	0	0	0	0	0.034482759	0.034482759	0	0	0	0.034482759	0	0.068965517	0	0	0.034482759	0.068965517	0	0
0	0	0	0.037037037	0	0	0	0	0.037037037	0	0.074074074	0.037037037	0	0.037037037	0	0	0	0	0.037037037	0	0	0	0	0	0	0	0	0	0	0	0	0.037037037	0.037037037	0.037037037	0.074074074	0	0	0	0	0	0.111111111	0	0.037037037	0.037037037	0.037037037	0.037037037	0.037037037	0	0	0
0	0.035714286	0	0	0	0.035714286	0	0.035714286	0	0	0	0	0	0.035714286	0	0	0.035714286	0.035714286	0	0	0	0	0	0.071428571	0	0	0.035714286	0	0	0.107142857	0.035714286	0	0	0	0	0.035714286	0.035714286	0	0	0.035714286	0	0.035714286	0	0.035714286	0	0	0.071428571	0	0	0
0	0	0	0	0	0	0	0.041666667	0	0.041666667	0.041666667	0	0	0	0	0	0	0	0.041666667	0	0	0	0	0	0	0	0	0	0	0.083333333	0	0.041666667	0	0	0.041666667	0	0	0	0	0.041666667	0.041666667	0	0.041666667	0.041666667	0	0	0.041666667	0.041666667	0	0.041666667
0	0	0.035714286	0.071428571	0	0	0	0	0	0.035714286	0	0	0.071428571	0.071428571	0	0	0	0	0	0.107142857	0.071428571	0.142857143	0	0.035714286	0	0	0	0	0	0.035714286	0	0	0	0	0	0	0	0.035714286	0	0	0	0	0	0	0.035714286	0	0	0	0.107142857	0
0.037037037	0	0.037037037	0.037037037	0	0.037037037	0	0	0.037037037	0	0	0.037037037	0.074074074	0	0.037037037	0	0.037037037	0	0.037037037	0	0.037037037	0.037037037	0	0	0	0	0	0	0	0	0	0	0	0	0	0.074074074	0.037037037	0	0	0	0.037037037	0	0	0	0.037037037	0	0.074074074	0	0.037037037	0.037037037
0	0.033333333	0	0.033333333	0.033333333	0	0	0.033333333	0	0	0.066666667	0	0	0.033333333	0	0	0.033333333	0.033333333	0	0	0.033333333	0.033333333	0	0	0	0	0	0	0	0	0.033333333	0.033333333	0	0	0.066666667	0	0	0	0	0.033333333	0.033333333	0.033333333	0.033333333	0.033333333	0.033333333	0	0.033333333	0	0.033333333	0
0	0	0	0.035714286	0	0	0	0.035714286	0.035714286	0.035714286	0.035714286	0	0	0.035714286	0	0	0	0.035714286	0.035714286	0	0.035714286	0.035714286	0	0.035714286	0	0	0	0	0.035714286	0	0	0.035714286	0	0	0.071428571	0	0.035714286	0.035714286	0	0	0.035714286	0.035714286	0.035714286	0	0.035714286	0	0	0	0.035714286	0
0	0	0	0	0.04	0	0	0	0.04	0.04	0	0.08	0	0	0	0	0	0	0.08	0	0.04	0	0	0	0.04	0	0	0	0	0	0.04	0	0.04	0	0.04	0	0	0	0.04	0.04	0	0	0	0	0.08	0.04	0	0.04	0	0.04
0	0	0	0	0	0.037037037	0	0	0.037037037	0	0.111111111	0	0	0	0	0	0	0	0.074074074	0	0.037037037	0	0	0	0	0	0	0	0	0	0.037037037	0.037037037	0	0	0.037037037	0	0.037037037	0	0	0.074074074	0.037037037	0.037037037	0	0.037037037	0.074074074	0	0.037037037	0	0	0.037037037
0.033333333	0	0	0	0.033333333	0.033333333	0	0.033333333	0	0	0.033333333	0	0	0.066666667	0	0	0.033333333	0.066666667	0.033333333	0.066666667	0.1	0.1	0	0	0	0	0	0	0	0	0.033333333	0	0	0	0	0	0	0.066666667	0	0	0	0.033333333	0.033333333	0	0.033333333	0	0	0	0	0.033333333
0	0	0.037037037	0	0.037037037	0	0	0	0.037037037	0.037037037	0.074074074	0.074074074	0	0	0	0	0	0.037037037	0.037037037	0	0	0	0	0	0	0	0	0	0	0	0	0	0.037037037	0	0.111111111	0	0.037037037	0	0	0	0.074074074	0	0.037037037	0.037037037	0.037037037	0.037037037	0.074074074	0	0	0
0	0	0.08	0	0.04	0.04	0	0.04	0.04	0.04	0.04	0	0	0	0	0	0	0.08	0	0	0.04	0.04	0	0.04	0	0	0	0	0.04	0	0.04	0	0.08	0.04	0	0	0	0.04	0	0	0.08	0	0	0	0.04	0	0	0	0	0
0	0	0.037037037	0	0	0	0	0	0	0	0.037037037	0.037037037	0	0	0	0	0.037037037	0	0	0	0	0.037037037	0	0.037037037	0	0	0	0	0	0	0	0.074074074	0	0	0.037037037	0	0	0.037037037	0	0.037037037	0.037037037	0.037037037	0	0.037037037	0	0.037037037	0.074074074	0.037037037	0	0
0	0.071428571	0	0	0	0.035714286	0.035714286	0.035714286	0.035714286	0	0	0	0	0	0	0	0.035714286	0.035714286	0	0	0.035714286	0	0	0.035714286	0.035714286	0.035714286	0	0.035714286	0	0.035714286	0.035714286	0	0.035714286	0	0.035714286	0	0.035714286	0	0.035714286	0	0.035714286	0	0.035714286	0	0	0.035714286	0.035714286	0	0	0
0	0	0	0	0.068965517	0	0.034482759	0.034482759	0	0.034482759	0	0.034482759	0	0.034482759	0	0	0	0.103448276	0.068965517	0.034482759	0.034482759	0.068965517	0	0	0	0	0	0.034482759	0	0.034482759	0	0	0	0	0	0	0.068965517	0	0	0	0	0	0	0	0.034482759	0.034482759	0.034482759	0	0	0.034482759
0	0	0.037037037	0	0	0	0	0	0.111111111	0	0	0.037037037	0	0.037037037	0.037037037	0	0	0	0.074074074	0	0.074074074	0.074074074	0	0.037037037	0	0	0	0	0	0	0	0.037037037	0.037037037	0	0.037037037	0.074074074	0	0	0	0	0	0	0	0	0	0.037037037	0	0	0	0
0	0	0	0	0	0	0	0.103448276	0	0	0	0.034482759	0	0	0	0.034482759	0.034482759	0.034482759	0	0	0	0.034482759	0	0.034482759	0.034482759	0	0	0	0.034482759	0.034482759	0.034482759	0.034482759	0	0.034482759	0	0.034482759	0.034482759	0	0	0	0	0	0	0	0	0.034482759	0.034482759	0	0	0.034482759
0	0	0.038461538	0	0	0	0	0	0	0	0.038461538	0.038461538	0	0	0	0	0	0	0	0	0	0	0	0.038461538	0	0	0.038461538	0	0	0	0.038461538	0	0.038461538	0	0.038461538	0	0	0.038461538	0	0	0.076923077	0	0.038461538	0.038461538	0	0.076923077	0.076923077	0.038461538	0	0
0	0	0	0.041666667	0	0	0	0	0	0	0.041666667	0	0	0	0.083333333	0	0	0	0.041666667	0.041666667	0.041666667	0.083333333	0	0.041666667	0	0	0	0	0	0.041666667	0.041666667	0	0.041666667	0	0	0	0.041666667	0.041666667	0	0	0.041666667	0	0.041666667	0	0	0.041666667	0	0	0	0
0	0	0.035714286	0	0	0	0	0.035714286	0	0.035714286	0.035714286	0	0	0	0	0	0	0.035714286	0	0	0.035714286	0	0.035714286	0	0	0	0.035714286	0	0.035714286	0	0.035714286	0	0.035714286	0	0	0	0.035714286	0.071428571	0	0	0	0.035714286	0.035714286	0.071428571	0	0	0.071428571	0.035714286	0	0
0	0	0.034482759	0	0	0.034482759	0	0	0.034482759	0.034482759	0	0.034482759	0	0	0.034482759	0	0	0.034482759	0.034482759	0.034482759	0.068965517	0.137931034	0	0.034482759	0	0	0	0	0	0	0	0.034482759	0.034482759	0	0.034482759	0	0.034482759	0.068965517	0	0	0	0	0	0	0	0	0.034482759	0.034482759	0	0
0	0	0	0.074074074	0	0	0	0	0	0	0	0	0	0.037037037	0.037037037	0	0	0	0	0	0	0	0	0.037037037	0	0.037037037	0	0	0	0	0	0.074074074	0.074074074	0	0	0	0	0.037037037	0	0	0	0	0	0.037037037	0	0.037037037	0.037037037	0.037037037	0	0
0	0	0	0	0.037037037	0.037037037	0	0	0	0.037037037	0	0.037037037	0	0	0	0.074074074	0	0	0.037037037	0.037037037	0	0	0	0.037037037	0	0	0	0	0.037037037	0.037037037	0	0	0	0.074074074	0.037037037	0	0	0	0	0.037037037	0.037037037	0	0.074074074	0	0	0	0.037037037	0	0	0
0	0	0.111111111	0	0.074074074	0	0	0	0.037037037	0.074074074	0	0.037037037	0	0	0.037037037	0	0.074074074	0.037037037	0	0.037037037	0.037037037	0.037037037	0	0	0	0	0	0	0	0	0	0	0.037037037	0.037037037	0.037037037	0	0	0.037037037	0	0	0.037037037	0	0	0	0	0.037037037	0.037037037	0	0	0
0	0	0.037037037	0	0	0	0	0	0.074074074	0	0.037037037	0.074074074	0	0	0	0	0	0	0.037037037	0	0.037037037	0	0	0	0	0	0	0	0.037037037	0	0	0	0	0	0.111111111	0	0	0	0	0	0	0	0	0.037037037	0	0.037037037	0.074074074	0.074074074	0.037037037	0
0	0	0	0	0.04	0.04	0	0	0	0.04	0.08	0	0	0	0.04	0	0	0.04	0.04	0.04	0.04	0	0	0	0	0	0	0	0	0	0.04	0	0	0.04	0.08	0	0.08	0	0	0.04	0	0.08	0.04	0	0	0	0.04	0	0	0
0	0	0	0	0	0.041666667	0	0	0	0	0.083333333	0	0	0	0	0.041666667	0	0	0	0	0	0	0.041666667	0	0	0	0.041666667	0	0	0	0	0	0	0.041666667	0.083333333	0.041666667	0	0	0	0	0.083333333	0	0	0.083333333	0	0	0.083333333	0.041666667	0	0
0.035714286	0	0	0.035714286	0	0	0.035714286	0.035714286	0	0.035714286	0	0.035714286	0.035714286	0	0	0	0	0	0	0	0	0	0	0.035714286	0.035714286	0	0.035714286	0	0.071428571	0	0	0.035714286	0	0	0.035714286	0	0	0.035714286	0	0	0	0	0	0.035714286	0.035714286	0.035714286	0.035714286	0	0.035714286	0.071428571
0	0	0	0	0.041666667	0	0	0	0.041666667	0	0	0.041666667	0	0	0.083333333	0	0	0	0.041666667	0.041666667	0	0	0	0.041666667	0	0	0	0	0.083333333	0	0	0	0	0	0.041666667	0	0.041666667	0.041666667	0	0	0	0.041666667	0	0	0	0	0.041666667	0.041666667	0	0.041666667
0	0	0	0	0.037037037	0	0	0	0	0	0	0	0	0	0.037037037	0.074074074	0	0	0	0.074074074	0	0	0	0	0	0	0	0	0	0	0.037037037	0	0	0.037037037	0	0.037037037	0	0	0	0.037037037	0.037037037	0.037037037	0	0.037037037	0	0.037037037	0.074074074	0	0	0
0	0	0	0	0	0	0	0	0.034482759	0	0.068965517	0	0	0	0.034482759	0.034482759	0	0	0.034482759	0.034482759	0.034482759	0	0	0.034482759	0	0	0	0	0.034482759	0.034482759	0	0	0	0	0.068965517	0	0.034482759	0.034482759	0	0.034482759	0	0.068965517	0.034482759	0	0	0	0.034482759	0	0	0
0	0.076923077	0.038461538	0	0.038461538	0	0	0.038461538	0	0	0	0.038461538	0.038461538	0.038461538	0	0	0.038461538	0	0	0.038461538	0	0	0	0	0	0	0	0.038461538	0.038461538	0	0	0	0.076923077	0	0	0	0.038461538	0	0	0	0.038461538	0	0	0	0	0	0.115384615	0	0.038461538	0
0.035714286	0	0	0.071428571	0	0	0	0	0.035714286	0	0	0.035714286	0.035714286	0.035714286	0.071428571	0	0.071428571	0	0.035714286	0	0.071428571	0	0	0	0	0	0	0	0	0	0	0	0	0	0	0.071428571	0	0.035714286	0	0	0	0	0	0	0	0.035714286	0.071428571	0	0	0
0	0	0.041666667	0	0	0	0	0	0.041666667	0.041666667	0.041666667	0	0	0	0	0	0	0	0	0	0	0	0	0.083333333	0	0	0	0	0	0	0.125	0	0.041666667	0	0.083333333	0	0	0.083333333	0	0.041666667	0.125	0	0	0	0	0	0.041666667	0	0	0
0	0	0.035714286	0.035714286	0	0	0	0	0.107142857	0.035714286	0	0	0	0	0.035714286	0	0	0	0.035714286	0	0	0	0	0	0	0	0	0	0	0.035714286	0.071428571	0	0.071428571	0	0.071428571	0	0.035714286	0	0	0.071428571	0	0.071428571	0.035714286	0	0	0	0.035714286	0	0	0
0	0	0	0	0	0	0	0	0	0	0	0	0	0	0	0.035714286	0	0	0	0	0	0	0.035714286	0.035714286	0.035714286	0	0	0	0	0	0.035714286	0.035714286	0	0	0	0.035714286	0	0	0	0.035714286	0	0.035714286	0.071428571	0.035714286	0	0.071428571	0.035714286	0.035714286	0	0
0	0	0	0	0	0	0	0	0	0.037037037	0.037037037	0	0	0.037037037	0.037037037	0	0	0	0.037037037	0	0.037037037	0	0	0.037037037	0.037037037	0	0	0	0	0.074074074	0.037037037	0	0	0	0	0.074074074	0	0.037037037	0	0	0.037037037	0	0	0.037037037	0	0.037037037	0	0.037037037	0	0
0	0	0	0	0.034482759	0.034482759	0.034482759	0	0.034482759	0.034482759	0	0.034482759	0	0	0	0	0	0.034482759	0.068965517	0	0.034482759	0	0	0.068965517	0	0.034482759	0	0	0.034482759	0	0.068965517	0	0	0.034482759	0.034482759	0	0	0.034482759	0	0.034482759	0	0	0	0	0	0.034482759	0	0.034482759	0	0.034482759
0	0	0	0	0.041666667	0	0	0	0	0.041666667	0.083333333	0	0	0	0.041666667	0	0	0	0.083333333	0.041666667	0.041666667	0.041666667	0	0	0	0	0	0	0	0	0	0.041666667	0	0.041666667	0.041666667	0	0.041666667	0	0	0.041666667	0.041666667	0.041666667	0	0	0	0	0	0.041666667	0	0
0	0	0.071428571	0	0	0	0	0	0.107142857	0	0.035714286	0	0.035714286	0	0.107142857	0	0	0	0	0	0	0	0	0	0	0	0	0	0	0	0	0	0.071428571	0	0.035714286	0.142857143	0	0	0	0	0.071428571	0	0.035714286	0	0	0	0	0.035714286	0	0
0	0.04	0	0	0	0.12	0	0	0	0	0	0	0	0.04	0	0	0.04	0	0	0	0.04	0.12	0	0.04	0	0	0.04	0	0	0	0	0.04	0	0.04	0	0.04	0	0	0	0	0	0	0	0.04	0	0	0.04	0.04	0	0.04
0	0.035714286	0	0	0.035714286	0	0	0	0.035714286	0	0	0	0	0	0.035714286	0.071428571	0	0	0.035714286	0	0	0	0	0	0	0	0	0	0	0	0	0	0.071428571	0	0	0.035714286	0	0	0	0	0.035714286	0	0.107142857	0	0.035714286	0	0.035714286	0.035714286	0	0
0	0	0.038461538	0	0	0	0.038461538	0	0	0	0	0.038461538	0	0	0	0	0	0	0	0	0	0	0.038461538	0	0	0	0	0.076923077	0	0.038461538	0	0	0.038461538	0	0	0	0	0	0	0.038461538	0.038461538	0	0	0	0	0	0.115384615	0.115384615	0	0.038461538
0	0.034482759	0	0	0	0.068965517	0	0.034482759	0	0	0	0	0	0	0.034482759	0.034482759	0	0	0	0.034482759	0.034482759	0	0.034482759	0.034482759	0	0	0	0.034482759	0	0	0.034482759	0.034482759	0.034482759	0.034482759	0	0	0	0.034482759	0	0	0.034482759	0	0	0	0	0	0	0.068965517	0	0.034482759
0.035714286	0	0.035714286	0	0	0	0	0.035714286	0.071428571	0	0	0	0.035714286	0	0.071428571	0	0	0.035714286	0	0.035714286	0.035714286	0.035714286	0	0	0	0	0	0	0	0	0	0.035714286	0.035714286	0	0	0.035714286	0.035714286	0.035714286	0	0	0	0	0	0.035714286	0	0	0.035714286	0	0	0
0	0	0.037037037	0	0	0.074074074	0	0.037037037	0	0.037037037	0.037037037	0	0	0	0	0	0	0.074074074	0.037037037	0	0.111111111	0.111111111	0	0.037037037	0	0	0	0	0.037037037	0	0.037037037	0	0	0.037037037	0	0	0	0	0	0	0	0	0	0.037037037	0	0.037037037	0	0.037037037	0.037037037	0
0	0.035714286	0	0	0	0	0	0.107142857	0	0	0	0	0	0	0	0	0	0.035714286	0	0	0.035714286	0.071428571	0	0	0	0	0	0	0.035714286	0.035714286	0.142857143	0	0	0.035714286	0	0	0	0	0	0.071428571	0	0	0	0	0	0	0.035714286	0.035714286	0.035714286	0
0.034482759	0	0	0.034482759	0	0.034482759	0	0	0	0	0.068965517	0.034482759	0.034482759	0	0.034482759	0	0	0	0.068965517	0	0.068965517	0.172413793	0	0	0	0	0	0	0	0	0	0	0	0.034482759	0	0	0.034482759	0	0	0	0.034482759	0.034482759	0	0	0.068965517	0	0.034482759	0	0.034482759	0
0.033333333	0	0	0.033333333	0	0.033333333	0	0	0	0	0.066666667	0.033333333	0.033333333	0	0.033333333	0	0	0	0.066666667	0	0.066666667	0.2	0	0	0	0	0	0	0	0	0	0	0	0.033333333	0	0	0.033333333	0	0	0	0.033333333	0.033333333	0	0	0.066666667	0	0.033333333	0	0.033333333	0
0	0	0.037037037	0	0	0	0	0	0	0	0.074074074	0	0	0	0.074074074	0	0.037037037	0	0.037037037	0.037037037	0	0.148148148	0	0.037037037	0	0.037037037	0	0	0	0.037037037	0	0	0	0	0	0.037037037	0.111111111	0	0	0	0	0.037037037	0	0.037037037	0	0	0.074074074	0	0	0
0	0.034482759	0	0	0	0.034482759	0	0	0.034482759	0	0	0.034482759	0.034482759	0.034482759	0	0	0.034482759	0	0.034482759	0.034482759	0.034482759	0.103448276	0	0.034482759	0	0	0	0.034482759	0.034482759	0.034482759	0.034482759	0	0	0	0	0.034482759	0.034482759	0	0	0	0	0	0	0	0	0.068965517	0	0	0.034482759	0
0	0	0	0	0.037037037	0	0	0	0.037037037	0	0.037037037	0	0.037037037	0	0	0.074074074	0	0	0.037037037	0	0	0.074074074	0.037037037	0	0.037037037	0	0	0	0	0	0.037037037	0	0	0	0.037037037	0.074074074	0	0	0	0	0.037037037	0	0	0.037037037	0	0	0	0.037037037	0	0.037037037
0.074074074	0.037037037	0.074074074	0	0.037037037	0	0	0	0.074074074	0	0.037037037	0.037037037	0	0	0	0	0	0	0.037037037	0	0	0.074074074	0	0.037037037	0	0	0	0	0.037037037	0	0.037037037	0	0.074074074	0	0.037037037	0	0	0	0	0.037037037	0	0.037037037	0	0	0	0	0.074074074	0	0.037037037	0
0	0	0	0	0	0.034482759	0	0	0	0	0	0	0	0.068965517	0	0.034482759	0	0	0	0.103448276	0	0.137931034	0	0.068965517	0	0.034482759	0	0	0	0.068965517	0.068965517	0	0	0	0	0	0	0	0	0.068965517	0	0	0	0	0	0.034482759	0	0	0	0.034482759
0	0.037037037	0	0	0	0	0.037037037	0.037037037	0	0	0	0	0	0	0	0	0	0	0	0	0	0.074074074	0	0.074074074	0.037037037	0	0	0.074074074	0	0.037037037	0.074074074	0	0.037037037	0.037037037	0	0	0	0	0.037037037	0	0	0	0	0	0	0.037037037	0.111111111	0	0	0
0	0	0	0	0	0	0	0	0	0	0	0	0	0	0.04	0.04	0	0	0	0.04	0.04	0.08	0	0.04	0	0	0	0	0	0.04	0.04	0	0	0	0	0.04	0	0	0	0.04	0	0	0.12	0.04	0	0.04	0.08	0	0	0
0	0	0.074074074	0	0	0	0	0	0	0.074074074	0.037037037	0	0.037037037	0	0.074074074	0	0	0	0.037037037	0.037037037	0.074074074	0.111111111	0	0.037037037	0	0	0	0	0	0	0	0.037037037	0.074074074	0	0	0.037037037	0	0.037037037	0	0	0.037037037	0	0	0	0	0	0	0	0	0
0	0.066666667	0	0	0	0.033333333	0	0.033333333	0	0.033333333	0.033333333	0	0	0	0	0.033333333	0	0.033333333	0	0.033333333	0.033333333	0.033333333	0.033333333	0	0	0	0	0.033333333	0.066666667	0	0	0.033333333	0.066666667	0	0	0	0.033333333	0	0	0	0.066666667	0	0	0	0	0	0	0.033333333	0	0
0	0	0.035714286	0	0	0	0	0	0.071428571	0	0	0	0	0	0.107142857	0.035714286	0	0	0	0	0	0	0	0.035714286	0	0	0	0	0.035714286	0	0	0	0.035714286	0	0	0.107142857	0	0.035714286	0	0	0	0	0	0.035714286	0	0	0.071428571	0.035714286	0	0
0	0.037037037	0.148148148	0	0	0	0.037037037	0	0.037037037	0.037037037	0.074074074	0	0	0	0	0	0.037037037	0	0	0	0	0	0	0.037037037	0.037037037	0	0	0	0	0.037037037	0	0	0.148148148	0	0	0	0	0	0	0	0.037037037	0	0.074074074	0.037037037	0	0	0.074074074	0	0	0
0	0.035714286	0	0	0	0.071428571	0	0.035714286	0	0	0.035714286	0	0	0.035714286	0	0	0	0.035714286	0.035714286	0	0.035714286	0	0	0.107142857	0.035714286	0	0	0	0	0.107142857	0.035714286	0	0.035714286	0.035714286	0	0.035714286	0	0	0	0	0	0	0	0.035714286	0	0	0.035714286	0	0	0
0	0	0	0	0	0	0	0.035714286	0	0	0	0.035714286	0	0	0.035714286	0	0	0	0	0	0	0	0	0.071428571	0	0	0	0	0.035714286	0.107142857	0.035714286	0.035714286	0	0	0	0	0	0	0	0	0	0	0	0	0.071428571	0	0.035714286	0.035714286	0	0.035714286
0.037037037	0	0	0.074074074	0	0	0	0	0	0	0	0	0	0.074074074	0.037037037	0	0.037037037	0	0	0.037037037	0	0	0	0.111111111	0	0	0	0	0	0.037037037	0.074074074	0	0.037037037	0	0	0	0	0.037037037	0	0	0	0	0	0.037037037	0	0	0	0.037037037	0	0
0	0	0	0.04	0	0	0	0	0	0	0.04	0	0	0.04	0.04	0.04	0.04	0	0	0.04	0	0	0	0.04	0	0	0	0	0	0	0.04	0	0	0	0	0.04	0.04	0	0	0	0	0	0.04	0.04	0.04	0	0.08	0	0	0
0	0	0.035714286	0	0	0	0	0	0.071428571	0.071428571	0	0	0	0.035714286	0.035714286	0	0.035714286	0	0.071428571	0	0	0	0.035714286	0.035714286	0.035714286	0	0	0.035714286	0	0.035714286	0	0	0	0	0.035714286	0.071428571	0.071428571	0.071428571	0	0	0	0	0	0	0	0	0.071428571	0	0	0
0	0.041666667	0.083333333	0	0	0	0	0.041666667	0.041666667	0	0.083333333	0.041666667	0	0	0	0	0	0	0.041666667	0	0	0	0	0	0	0	0.041666667	0	0	0	0.041666667	0	0.125	0	0.041666667	0	0.041666667	0	0	0	0.125	0.041666667	0	0	0	0	0	0.041666667	0	0
0	0	0	0	0	0.038461538	0	0	0	0	0	0	0	0	0	0	0	0	0	0	0	0	0	0	0	0	0.269230769	0	0	0	0	0	0	0.038461538	0	0	0	0	0.230769231	0	0.038461538	0.230769231	0.038461538	0.038461538	0	0	0.038461538	0	0	0
0	0.035714286	0	0	0.035714286	0	0.035714286	0.035714286	0.035714286	0.035714286	0.035714286	0	0	0	0	0	0	0.035714286	0.035714286	0	0	0	0	0	0.035714286	0	0.035714286	0.071428571	0	0.035714286	0	0	0.035714286	0.035714286	0.071428571	0	0.035714286	0	0.035714286	0	0.071428571	0.035714286	0.035714286	0	0	0	0.035714286	0.035714286	0	0
0	0.034482759	0.103448276	0.034482759	0	0	0	0.034482759	0.068965517	0.034482759	0.068965517	0	0.034482759	0	0	0	0.034482759	0	0.034482759	0	0	0	0	0	0	0	0.034482759	0	0	0	0.034482759	0	0.103448276	0	0.034482759	0	0.068965517	0	0	0	0.068965517	0.034482759	0.068965517	0	0	0	0	0	0.034482759	0
0	0	0	0	0	0.04	0	0.04	0.04	0	0	0	0	0	0	0.08	0	0	0	0	0	0	0	0.04	0	0	0.04	0	0.08	0	0.08	0	0	0.04	0	0.04	0	0	0	0.04	0	0	0	0.04	0.04	0	0	0	0	0.04
0	0.04	0.04	0	0	0	0	0.04	0	0	0	0.04	0	0	0	0	0.04	0	0	0	0	0.08	0	0.04	0	0.04	0	0	0	0.04	0.08	0	0.04	0	0	0	0	0.08	0	0	0.04	0	0	0.04	0	0.04	0	0.04	0	0
0.068965517	0.034482759	0.068965517	0	0.034482759	0	0	0	0.068965517	0	0.103448276	0	0.034482759	0	0	0	0.034482759	0	0.068965517	0	0	0	0	0	0	0	0	0	0	0.034482759	0	0	0.034482759	0	0.034482759	0.034482759	0.068965517	0	0	0	0.034482759	0.068965517	0	0.034482759	0	0	0.034482759	0	0.034482759	0
0	0	0	0	0	0	0	0	0.04	0.08	0.04	0	0.04	0.04	0	0	0	0	0.12	0.04	0.04	0	0	0	0	0	0	0	0	0.08	0.04	0	0	0	0	0.04	0.04	0.04	0	0	0	0	0	0.04	0	0.04	0	0	0	0
0	0.035714286	0	0	0	0.035714286	0	0.035714286	0	0	0.035714286	0	0	0.035714286	0	0	0	0	0.035714286	0	0	0	0	0.107142857	0.035714286	0	0	0	0	0.107142857	0.071428571	0	0.035714286	0.035714286	0	0.035714286	0	0.035714286	0	0	0	0	0	0.035714286	0	0	0.035714286	0	0	0
0	0.04	0	0	0	0.04	0.04	0	0.04	0	0	0	0	0	0.04	0	0	0	0	0	0	0	0	0.04	0.04	0	0	0	0	0.04	0.08	0.04	0.04	0	0.04	0.04	0	0	0	0.04	0	0.04	0	0	0	0	0.04	0	0	0.04
0	0	0.035714286	0	0	0.071428571	0	0	0	0.035714286	0	0.035714286	0	0.035714286	0	0	0.035714286	0.035714286	0.035714286	0	0.035714286	0	0	0.107142857	0	0	0	0	0	0.071428571	0.071428571	0	0	0.035714286	0	0.035714286	0	0.071428571	0	0	0	0	0	0	0	0	0.035714286	0	0	0
0	0.033333333	0.033333333	0	0.033333333	0.066666667	0	0	0.033333333	0.033333333	0	0	0	0	0	0	0.033333333	0.066666667	0	0	0.066666667	0	0.033333333	0.033333333	0	0	0.033333333	0.033333333	0	0.033333333	0.033333333	0	0.033333333	0	0.033333333	0	0	0.033333333	0	0	0	0	0.066666667	0.033333333	0	0	0	0.066666667	0	0
0	0	0.034482759	0	0	0	0	0	0.068965517	0.068965517	0	0	0	0.034482759	0.034482759	0	0.034482759	0	0.068965517	0	0	0	0.034482759	0.034482759	0	0	0	0.034482759	0	0.034482759	0.034482759	0	0	0	0.034482759	0.068965517	0.068965517	0.068965517	0	0	0	0	0	0	0	0	0.068965517	0	0	0
0	0	0.037037037	0	0	0	0	0	0	0	0	0.037037037	0	0	0.037037037	0	0.037037037	0	0	0	0.037037037	0	0	0	0	0	0	0	0	0.037037037	0.111111111	0	0	0	0	0.037037037	0	0.037037037	0	0	0	0	0.037037037	0.037037037	0	0.037037037	0.037037037	0.074074074	0	0
0	0	0	0.034482759	0.034482759	0	0	0	0.068965517	0.034482759	0.034482759	0	0.034482759	0	0.034482759	0	0	0	0.137931034	0	0.068965517	0	0	0	0	0	0	0	0	0	0.068965517	0	0.034482759	0	0	0.034482759	0.034482759	0.068965517	0	0.034482759	0.034482759	0.068965517	0	0	0	0	0	0	0	0.034482759
0	0	0	0	0	0	0	0	0	0	0.071428571	0	0	0.035714286	0	0.035714286	0	0	0.035714286	0.035714286	0	0	0	0	0	0	0	0.035714286	0	0	0.071428571	0	0	0	0.035714286	0.035714286	0.071428571	0	0	0	0.035714286	0.071428571	0	0.035714286	0.035714286	0	0	0.035714286	0	0
0	0	0.035714286	0	0	0.035714286	0	0	0.035714286	0	0.071428571	0.071428571	0.035714286	0	0	0	0	0	0	0	0	0	0	0.035714286	0	0	0	0	0.035714286	0	0.035714286	0	0.035714286	0	0.107142857	0	0	0	0	0	0.107142857	0	0.035714286	0	0	0	0.035714286	0.035714286	0	0.035714286
0	0	0	0	0	0	0	0	0	0.08	0	0.04	0	0	0.04	0.04	0	0	0.04	0	0.04	0	0	0	0	0	0	0	0.04	0	0	0	0	0	0.04	0.04	0	0.04	0	0.04	0.04	0.04	0	0	0	0	0	0.04	0	0
0.083333333	0	0.041666667	0.041666667	0	0	0	0	0.041666667	0	0.083333333	0	0.041666667	0	0	0	0.041666667	0	0	0	0	0	0	0	0	0	0	0	0	0	0.041666667	0	0.041666667	0	0.041666667	0	0	0	0	0.041666667	0.041666667	0	0	0.041666667	0	0.041666667	0.083333333	0	0	0
0.041666667	0.041666667	0	0.083333333	0.041666667	0	0	0	0	0	0	0	0	0.083333333	0.041666667	0	0.083333333	0	0	0.041666667	0	0	0	0	0	0	0	0	0	0	0.083333333	0	0.041666667	0	0	0	0	0.041666667	0	0.041666667	0.041666667	0	0	0	0	0	0	0	0	0
0	0	0	0.033333333	0.033333333	0	0	0.033333333	0	0	0	0	0	0	0.033333333	0.033333333	0.033333333	0.066666667	0	0	0.033333333	0.1	0	0	0	0	0	0	0	0	0.033333333	0.033333333	0	0	0	0.033333333	0	0	0	0.033333333	0	0	0.033333333	0.033333333	0	0.033333333	0.066666667	0	0	0
0	0.035714286	0	0	0.035714286	0	0.035714286	0	0	0	0	0	0	0	0.107142857	0	0	0.035714286	0	0.035714286	0	0	0	0	0	0	0	0.071428571	0	0	0	0	0	0	0	0.071428571	0	0.035714286	0.035714286	0	0.035714286	0	0	0	0.035714286	0	0.035714286	0.035714286	0.035714286	0
0	0	0	0	0	0.04	0	0	0	0	0	0	0	0	0	0	0	0.04	0	0	0.04	0.24	0	0.12	0	0	0	0	0	0	0.04	0.08	0	0	0	0	0	0.08	0	0	0	0	0	0	0	0	0	0	0	0
0	0	0	0	0	0	0	0.037037037	0	0	0	0.074074074	0	0	0.037037037	0	0	0.037037037	0	0.037037037	0.037037037	0.037037037	0	0.037037037	0	0	0	0	0	0.037037037	0.037037037	0.037037037	0	0	0.037037037	0	0	0	0	0	0	0	0	0	0.037037037	0	0.037037037	0.037037037	0	0
0	0	0	0	0	0	0.035714286	0	0.035714286	0.035714286	0	0	0.035714286	0.035714286	0.035714286	0	0	0	0.071428571	0	0.035714286	0	0	0	0	0	0.035714286	0	0.035714286	0	0	0	0	0	0	0.071428571	0	0	0	0.035714286	0	0	0.071428571	0.071428571	0	0	0.035714286	0.035714286	0	0.035714286
0	0	0	0	0	0.033333333	0	0.033333333	0	0.033333333	0	0	0	0	0.033333333	0.033333333	0	0.033333333	0.033333333	0	0	0	0	0.033333333	0	0	0	0	0	0.066666667	0.1	0	0	0.033333333	0	0.033333333	0.033333333	0	0	0.033333333	0	0.033333333	0	0.033333333	0.033333333	0	0	0	0	0
0.035714286	0.035714286	0.035714286	0	0	0.107142857	0	0	0	0.107142857	0	0	0	0	0	0	0.071428571	0.071428571	0.035714286	0	0.071428571	0.107142857	0	0.035714286	0	0	0	0	0	0	0.035714286	0	0	0	0.035714286	0	0.071428571	0.035714286	0	0	0	0	0	0	0	0	0	0	0	0
0.037037037	0.037037037	0	0	0	0.037037037	0	0.037037037	0.037037037	0	0.037037037	0	0	0.037037037	0	0	0	0.037037037	0.074074074	0	0.037037037	0	0	0	0	0	0.037037037	0	0	0	0.074074074	0	0.037037037	0	0	0.037037037	0.074074074	0	0	0.037037037	0.037037037	0.074074074	0	0	0	0	0	0	0	0
0	0	0.074074074	0	0.037037037	0	0	0	0	0	0.111111111	0	0	0	0.037037037	0	0.037037037	0	0.037037037	0.037037037	0	0	0	0	0	0.037037037	0	0	0	0.037037037	0	0	0.037037037	0.037037037	0	0	0	0	0	0.037037037	0.074074074	0.037037037	0.074074074	0.037037037	0	0.037037037	0	0	0	0
0.033333333	0	0.033333333	0.066666667	0	0.033333333	0	0	0	0.066666667	0	0	0.033333333	0	0.033333333	0	0.033333333	0	0.033333333	0	0.066666667	0.066666667	0	0.033333333	0.033333333	0	0	0	0	0.033333333	0	0.033333333	0.033333333	0	0	0	0	0.033333333	0.033333333	0	0	0	0	0	0	0	0	0	0.033333333	0.033333333
0	0	0.034482759	0	0	0	0	0.034482759	0.034482759	0.034482759	0	0	0	0	0	0	0	0.034482759	0.034482759	0	0.068965517	0	0	0.034482759	0	0	0	0	0	0	0.068965517	0.068965517	0.034482759	0	0	0	0	0.034482759	0	0.068965517	0	0.034482759	0.034482759	0	0	0.034482759	0	0	0	0
0.034482759	0.034482759	0	0	0	0	0	0.034482759	0.068965517	0	0.034482759	0.068965517	0	0	0.034482759	0	0	0	0.068965517	0	0.068965517	0	0	0	0	0	0	0	0	0	0.034482759	0	0.034482759	0	0.068965517	0.034482759	0	0.034482759	0	0	0.034482759	0.034482759	0	0	0.034482759	0	0.034482759	0	0	0
0	0	0	0	0.035714286	0.035714286	0	0	0	0.035714286	0.035714286	0	0	0.035714286	0.035714286	0	0	0.035714286	0.071428571	0.071428571	0.035714286	0	0.035714286	0	0	0	0	0.035714286	0.035714286	0	0	0.035714286	0	0	0	0	0.071428571	0	0	0.035714286	0	0.035714286	0.035714286	0	0	0	0	0	0	0.035714286
0	0	0	0	0	0	0	0	0	0	0.038461538	0	0	0.038461538	0	0.038461538	0	0	0.038461538	0	0	0	0	0	0	0	0.038461538	0.038461538	0.038461538	0	0	0	0	0	0	0	0	0	0	0	0	0	0	0.076923077	0	0.038461538	0	0.076923077	0	0.038461538
0	0.041666667	0.041666667	0	0	0	0	0.041666667	0	0.041666667	0.041666667	0	0	0	0	0	0	0.041666667	0	0	0.041666667	0.208333333	0	0	0	0	0	0	0.041666667	0	0.041666667	0	0.083333333	0	0	0	0	0.041666667	0	0	0.083333333	0	0.041666667	0	0	0	0	0	0	0
0	0	0	0	0	0	0	0.034482759	0.034482759	0	0	0.034482759	0	0	0	0.034482759	0	0	0.034482759	0	0	0	0	0.068965517	0	0	0	0	0	0.034482759	0.034482759	0.068965517	0	0.034482759	0	0.034482759	0	0.034482759	0	0	0	0	0	0	0	0	0.034482759	0	0	0
0	0	0.035714286	0	0	0	0	0	0	0.035714286	0.035714286	0	0	0	0	0	0	0	0.035714286	0	0	0.035714286	0.035714286	0.071428571	0	0.035714286	0	0	0.035714286	0	0.107142857	0	0.035714286	0	0	0	0.035714286	0.071428571	0	0.035714286	0.035714286	0	0.035714286	0.035714286	0	0.035714286	0	0	0	0
0	0.034482759	0	0	0.034482759	0	0	0.034482759	0	0.068965517	0	0	0	0.034482759	0	0	0.034482759	0.034482759	0.034482759	0	0.034482759	0.103448276	0	0.034482759	0	0	0.034482759	0	0	0	0	0.068965517	0	0	0.034482759	0.034482759	0	0.068965517	0	0	0.034482759	0	0	0	0	0	0	0	0	0
0	0	0.034482759	0	0.034482759	0	0	0	0	0.034482759	0.034482759	0.034482759	0.034482759	0	0	0	0.034482759	0	0.034482759	0.034482759	0	0	0	0	0	0	0	0	0	0	0.034482759	0.034482759	0	0	0.034482759	0	0.068965517	0	0	0.034482759	0	0	0	0.034482759	0	0.034482759	0.068965517	0	0	0.034482759
0	0	0.068965517	0	0	0	0	0.034482759	0.068965517	0.034482759	0.068965517	0	0	0.034482759	0	0	0	0	0.068965517	0	0	0	0	0	0	0	0	0	0	0.034482759	0.034482759	0	0.068965517	0.034482759	0.034482759	0.034482759	0.034482759	0	0	0	0.068965517	0.034482759	0.068965517	0	0	0	0	0	0	0
0	0	0.076923077	0	0	0	0	0	0.115384615	0	0.038461538	0	0.038461538	0	0.115384615	0	0	0	0	0	0	0	0	0	0	0	0	0	0	0	0	0	0.076923077	0	0.038461538	0.153846154	0	0	0	0	0.076923077	0	0.038461538	0	0	0	0	0	0	0
0	0	0	0	0	0.037037037	0	0	0	0	0	0	0	0	0	0	0	0.037037037	0	0	0	0.111111111	0.037037037	0.037037037	0	0	0.037037037	0	0	0.074074074	0.074074074	0.037037037	0	0	0	0	0.037037037	0	0	0.074074074	0	0.037037037	0	0.037037037	0	0	0	0	0	0
0	0.035714286	0	0	0	0.035714286	0	0	0	0	0.071428571	0	0	0	0.035714286	0	0	0	0.035714286	0.035714286	0.035714286	0	0	0	0	0	0	0	0	0	0	0.035714286	0.035714286	0	0.035714286	0	0	0	0	0.035714286	0.071428571	0	0.035714286	0.107142857	0	0	0.035714286	0.035714286	0	0
0	0	0	0	0	0.035714286	0.035714286	0	0	0	0.035714286	0	0	0	0	0	0	0.035714286	0	0	0	0	0.035714286	0.035714286	0	0.071428571	0.071428571	0	0.035714286	0.035714286	0	0	0	0.035714286	0.035714286	0	0	0.035714286	0.071428571	0.035714286	0.071428571	0.071428571	0	0.035714286	0	0	0.035714286	0	0	0
0	0.037037037	0	0	0	0	0	0.037037037	0.074074074	0.037037037	0.037037037	0	0	0	0	0	0.037037037	0	0.037037037	0	0	0	0	0	0	0	0	0	0	0.037037037	0	0.037037037	0.037037037	0	0.111111111	0	0	0	0	0.037037037	0.037037037	0	0.037037037	0.037037037	0	0.037037037	0.037037037	0	0	0
0	0.04	0	0	0	0	0	0	0	0	0.08	0	0	0	0	0	0	0	0	0	0	0	0	0.04	0	0	0	0.04	0	0	0.04	0.04	0.04	0	0.08	0	0	0	0.04	0	0.12	0	0.04	0.04	0	0.04	0.04	0	0	0
0	0	0.038461538	0	0.038461538	0.038461538	0	0	0.038461538	0	0.115384615	0	0	0	0	0	0.038461538	0.038461538	0.038461538	0	0.038461538	0	0	0	0	0	0	0	0	0	0	0	0.038461538	0.038461538	0.076923077	0	0.038461538	0	0	0	0.115384615	0.038461538	0.038461538	0.038461538	0	0	0.038461538	0	0	0
0.034482759	0	0	0.034482759	0	0	0	0	0	0	0	0	0	0	0.068965517	0	0	0	0	0.034482759	0	0	0	0.034482759	0	0	0	0	0	0.034482759	0	0.068965517	0.034482759	0	0	0	0	0.034482759	0	0.034482759	0	0.034482759	0.034482759	0.068965517	0	0	0.034482759	0.034482759	0	0
0	0.037037037	0	0	0	0.037037037	0	0.037037037	0.037037037	0	0.037037037	0	0	0.037037037	0	0	0	0.037037037	0.037037037	0	0.037037037	0	0	0.037037037	0	0	0	0	0	0	0.074074074	0	0	0	0.037037037	0.037037037	0.037037037	0	0	0	0.037037037	0.037037037	0	0.037037037	0.037037037	0.037037037	0	0	0.037037037	0
0	0	0	0	0	0.071428571	0	0.035714286	0	0	0	0	0	0	0	0	0	0.071428571	0	0	0.035714286	0.071428571	0	0.071428571	0	0	0	0	0	0.071428571	0.035714286	0.071428571	0	0	0	0	0	0.035714286	0	0	0	0	0	0.035714286	0.035714286	0	0	0	0	0.035714286
0.035714286	0.071428571	0	0	0.142857143	0	0	0	0.071428571	0	0.071428571	0	0.035714286	0	0	0	0.035714286	0.035714286	0.071428571	0.035714286	0	0	0	0	0	0	0	0	0	0	0	0	0.035714286	0	0.035714286	0	0.035714286	0	0	0	0	0.071428571	0.035714286	0	0.035714286	0	0	0	0	0.035714286
0	0.04	0	0.04	0.04	0.04	0	0	0	0.04	0	0	0	0	0.04	0	0.04	0	0.04	0	0	0.04	0	0.08	0	0	0	0	0.04	0	0.04	0	0.04	0	0	0	0	0.04	0	0	0	0	0	0.04	0	0.04	0	0	0	0.04
0.071428571	0	0.035714286	0.035714286	0	0.035714286	0	0	0	0	0	0.071428571	0	0.035714286	0	0	0.035714286	0	0.035714286	0	0	0.071428571	0	0	0.035714286	0	0	0.035714286	0	0	0	0.035714286	0.035714286	0.035714286	0	0	0.035714286	0	0	0	0	0.035714286	0	0	0	0.071428571	0.035714286	0	0	0
0	0	0.037037037	0.037037037	0.037037037	0	0	0	0	0	0	0.037037037	0	0	0.037037037	0.074074074	0.037037037	0	0	0.074074074	0	0	0	0	0	0	0	0	0	0	0	0.037037037	0.037037037	0.037037037	0	0	0	0	0	0	0	0	0.037037037	0.037037037	0.037037037	0	0.037037037	0	0	0
0	0.038461538	0	0.038461538	0.038461538	0	0	0.038461538	0	0	0.076923077	0	0	0	0.076923077	0	0.038461538	0	0.038461538	0	0	0	0	0	0	0	0	0	0	0	0.038461538	0.038461538	0.038461538	0	0.038461538	0.038461538	0.038461538	0	0	0	0.115384615	0	0	0	0.038461538	0	0	0	0	0.038461538
0.125	0	0.083333333	0	0	0	0	0	0.041666667	0.041666667	0.083333333	0	0	0	0	0	0.041666667	0	0	0	0.041666667	0	0	0	0	0	0	0	0.041666667	0	0	0	0.041666667	0	0.041666667	0	0	0.041666667	0	0.041666667	0	0	0.041666667	0.083333333	0	0	0.083333333	0	0	0
0	0.08	0	0	0.08	0	0	0	0	0	0	0.08	0	0.04	0	0	0.04	0	0.04	0.04	0	0.08	0.04	0.04	0.04	0	0	0	0	0.04	0	0	0.04	0	0.04	0	0	0	0	0	0	0	0	0	0	0.04	0	0.04	0	0
0.041666667	0	0.041666667	0.041666667	0	0	0	0	0.208333333	0	0.041666667	0	0	0	0.041666667	0	0	0	0.041666667	0	0	0	0	0	0	0	0	0	0	0	0	0	0.083333333	0	0.166666667	0	0.041666667	0	0	0	0.041666667	0	0	0	0	0	0.083333333	0	0	0
0	0	0.068965517	0	0	0	0.034482759	0	0	0.034482759	0.034482759	0.068965517	0	0	0.034482759	0	0	0	0.068965517	0.034482759	0	0	0	0	0	0	0	0.034482759	0	0	0	0	0.068965517	0.034482759	0	0	0.034482759	0	0	0	0.034482759	0	0	0	0	0	0	0.103448276	0	0
0	0	0	0.08	0.04	0	0	0	0.04	0.08	0	0	0.04	0	0.08	0	0.04	0.04	0.04	0.04	0.04	0	0	0	0	0	0	0	0	0	0	0	0.04	0	0.04	0	0.08	0.04	0	0	0.04	0	0.08	0	0	0	0	0	0	0
0.035714286	0.107142857	0	0	0.071428571	0.071428571	0	0	0	0.035714286	0	0	0	0	0	0	0.071428571	0	0.035714286	0	0.035714286	0.107142857	0.035714286	0	0	0	0	0.035714286	0.035714286	0	0.035714286	0	0	0.035714286	0	0	0	0	0	0.035714286	0	0	0	0	0	0.035714286	0.035714286	0	0.035714286	0
0	0	0.111111111	0	0.037037037	0	0	0	0.037037037	0	0.111111111	0	0	0	0	0	0.074074074	0	0	0	0	0	0	0	0	0	0	0	0	0.037037037	0.037037037	0	0.037037037	0.037037037	0.037037037	0	0.037037037	0	0	0.037037037	0.037037037	0.111111111	0.037037037	0.037037037	0	0	0.037037037	0	0	0
0	0	0.041666667	0	0	0.041666667	0	0	0.041666667	0.041666667	0.041666667	0.041666667	0	0.041666667	0	0	0.041666667	0	0.041666667	0.041666667	0.041666667	0	0	0	0	0	0	0	0	0.041666667	0	0.041666667	0	0.041666667	0.083333333	0	0	0	0	0	0.041666667	0	0	0	0	0	0	0.041666667	0	0
0.04	0.04	0.04	0.04	0.04	0.04	0	0	0	0	0.04	0	0	0	0.04	0	0.04	0	0.04	0	0.04	0.04	0	0	0	0	0.04	0	0	0	0	0	0.04	0.04	0	0	0	0	0.04	0	0.04	0	0.04	0.08	0.04	0	0.04	0	0.04	0
0	0	0	0	0.035714286	0.035714286	0	0	0	0	0	0	0	0	0.035714286	0.035714286	0	0.035714286	0	0.035714286	0.035714286	0.035714286	0	0.035714286	0	0	0	0	0	0.035714286	0.035714286	0	0	0.035714286	0	0.035714286	0	0	0	0.035714286	0	0	0	0.035714286	0	0	0.035714286	0.071428571	0	0
0	0.041666667	0	0	0	0.041666667	0	0.041666667	0	0	0	0	0	0	0.041666667	0	0	0	0	0	0	0	0	0.083333333	0	0	0	0	0.083333333	0	0.041666667	0.083333333	0.041666667	0.041666667	0	0	0	0.041666667	0	0.041666667	0	0	0	0	0	0	0	0	0	0
0	0	0	0	0	0.034482759	0.034482759	0.034482759	0	0	0	0	0	0	0	0	0	0.068965517	0	0	0.034482759	0.103448276	0	0.068965517	0	0.034482759	0	0	0	0.034482759	0.068965517	0.068965517	0	0.034482759	0	0	0	0.068965517	0	0	0	0	0	0	0	0.034482759	0	0	0	0
0	0	0	0	0	0	0	0.035714286	0	0.071428571	0.035714286	0	0	0.035714286	0.035714286	0	0	0	0.071428571	0.035714286	0	0	0	0.035714286	0	0	0	0	0	0.107142857	0.035714286	0	0	0.035714286	0	0.035714286	0.035714286	0	0	0.035714286	0.035714286	0	0.035714286	0	0.035714286	0	0	0	0	0
0.068965517	0.034482759	0.034482759	0	0	0.034482759	0	0.034482759	0.068965517	0.034482759	0	0	0	0	0	0	0	0.034482759	0.034482759	0	0.034482759	0.034482759	0	0.034482759	0	0	0	0.034482759	0	0.034482759	0	0.034482759	0.068965517	0	0.034482759	0	0.034482759	0	0.034482759	0	0	0.034482759	0.034482759	0	0	0.034482759	0	0	0	0
0.038461538	0	0.038461538	0	0	0	0	0	0.076923077	0	0.038461538	0.038461538	0	0	0	0	0	0	0	0	0	0.038461538	0.038461538	0.038461538	0	0	0	0.038461538	0	0	0	0.038461538	0.038461538	0	0.115384615	0	0	0.076923077	0	0	0.038461538	0.038461538	0.076923077	0	0	0	0.076923077	0	0	0
0	0.041666667	0	0	0.083333333	0.041666667	0	0	0.166666667	0	0	0	0	0	0.041666667	0.041666667	0	0.083333333	0.041666667	0	0.041666667	0	0	0	0	0	0	0	0	0	0	0	0.041666667	0	0.125	0.083333333	0	0	0	0	0.041666667	0	0	0	0	0	0	0	0	0
0	0	0	0	0	0	0	0	0.041666667	0	0.125	0.041666667	0.041666667	0	0	0	0	0	0.041666667	0.041666667	0	0	0	0	0	0	0	0	0	0	0	0.041666667	0	0	0.083333333	0	0.083333333	0	0	0	0	0	0	0.083333333	0	0.041666667	0.083333333	0	0	0
0	0	0.037037037	0.037037037	0	0	0	0.037037037	0	0.074074074	0.037037037	0	0	0.037037037	0.037037037	0	0.074074074	0	0.037037037	0.037037037	0.037037037	0.074074074	0	0	0	0	0	0	0	0	0.037037037	0	0	0.037037037	0.037037037	0	0.074074074	0.037037037	0	0	0.037037037	0.037037037	0	0.037037037	0	0	0	0	0	0
0	0	0.035714286	0	0	0.035714286	0	0	0.035714286	0.035714286	0.071428571	0.035714286	0	0.035714286	0	0	0.035714286	0	0.071428571	0.035714286	0.035714286	0	0	0	0	0	0	0	0	0.035714286	0	0.035714286	0	0.035714286	0.071428571	0	0.071428571	0	0	0	0.035714286	0.035714286	0	0	0	0	0	0.035714286	0	0
0	0.035714286	0.071428571	0	0.035714286	0	0	0	0.107142857	0.071428571	0.035714286	0	0	0	0.035714286	0	0	0	0.107142857	0	0	0	0	0.035714286	0	0	0	0	0	0.035714286	0	0	0.107142857	0	0.035714286	0.071428571	0.035714286	0.035714286	0	0	0.071428571	0	0	0	0	0	0	0	0	0
0	0.074074074	0.037037037	0	0	0	0	0.074074074	0	0	0.074074074	0	0	0	0.037037037	0	0.037037037	0	0	0	0	0	0	0	0	0	0	0	0	0.037037037	0.037037037	0	0.074074074	0	0.037037037	0.037037037	0.037037037	0	0	0	0.111111111	0.037037037	0.037037037	0.037037037	0	0	0.037037037	0	0	0
0	0	0.074074074	0	0	0	0	0	0.074074074	0	0.037037037	0.111111111	0	0	0	0	0	0	0	0	0.037037037	0	0	0	0	0	0	0	0	0.037037037	0	0	0.074074074	0	0.148148148	0	0	0	0	0	0.074074074	0	0	0	0	0.037037037	0.111111111	0	0	0
0	0.038461538	0	0	0.038461538	0	0	0	0.038461538	0	0.115384615	0	0	0	0	0	0	0	0.038461538	0	0	0	0	0.038461538	0	0	0	0	0	0	0.038461538	0	0.038461538	0	0.115384615	0	0	0	0	0	0.076923077	0	0.076923077	0.115384615	0	0.076923077	0.038461538	0	0	0
0	0	0	0	0	0	0	0	0.04	0	0.12	0.04	0.04	0.04	0.04	0	0	0	0.04	0	0.04	0	0	0	0	0	0	0	0	0	0	0	0	0	0.12	0.12	0	0	0	0	0.12	0	0.04	0	0	0	0.04	0	0	0
0	0	0	0.037037037	0	0	0	0	0	0	0.037037037	0	0	0	0.074074074	0.037037037	0	0	0	0	0	0	0	0	0	0	0	0.037037037	0	0	0.037037037	0	0.037037037	0	0.037037037	0.074074074	0	0	0.037037037	0.037037037	0.074074074	0	0.037037037	0	0	0.037037037	0	0.037037037	0	0
0	0	0.074074074	0	0	0	0	0	0	0.037037037	0.074074074	0	0	0	0.037037037	0.037037037	0	0	0	0.037037037	0	0	0.037037037	0	0.037037037	0	0	0	0	0	0	0.037037037	0.074074074	0	0.074074074	0.037037037	0.037037037	0.037037037	0	0.037037037	0.074074074	0.037037037	0	0	0	0	0	0	0	0
0	0	0.038461538	0	0	0	0	0	0.038461538	0.038461538	0.038461538	0	0	0	0	0	0	0	0	0	0	0	0.038461538	0	0	0	0	0.038461538	0	0	0.076923077	0	0.038461538	0	0.076923077	0	0	0.038461538	0	0.076923077	0	0.038461538	0	0.076923077	0	0	0.076923077	0.038461538	0	0
0	0	0.035714286	0.035714286	0	0	0	0	0.035714286	0	0.071428571	0	0	0	0.071428571	0	0	0	0	0	0	0	0	0	0	0	0	0	0.035714286	0	0.035714286	0	0.071428571	0	0.071428571	0.035714286	0	0	0	0.035714286	0	0.035714286	0	0.035714286	0	0.035714286	0.035714286	0.035714286	0	0
0	0	0	0	0	0	0	0	0.035714286	0.071428571	0.035714286	0	0	0	0.035714286	0	0	0	0	0	0	0	0	0.035714286	0	0	0	0	0	0	0.071428571	0	0	0	0.142857143	0.035714286	0.035714286	0.035714286	0	0.035714286	0.035714286	0	0	0.035714286	0	0	0	0.071428571	0	0
0	0.037037037	0	0	0.037037037	0.074074074	0	0.037037037	0	0.037037037	0	0	0	0.037037037	0	0	0.037037037	0.074074074	0.037037037	0	0	0	0	0.074074074	0.037037037	0	0	0	0	0.111111111	0.037037037	0	0	0.037037037	0	0.037037037	0.037037037	0	0	0.037037037	0	0	0	0	0	0	0	0	0	0
0.038461538	0	0.038461538	0.038461538	0	0	0	0	0.115384615	0	0.076923077	0	0	0.038461538	0.038461538	0	0	0	0.076923077	0	0.038461538	0	0	0	0	0	0	0	0	0	0	0	0.076923077	0	0.076923077	0.038461538	0.038461538	0	0	0	0	0.038461538	0.038461538	0.038461538	0	0.038461538	0	0	0	0
0.041666667	0	0.083333333	0	0	0	0	0	0.041666667	0	0.083333333	0.041666667	0.041666667	0	0.041666667	0	0.041666667	0	0	0	0	0	0	0	0	0	0	0	0	0	0	0	0	0	0.041666667	0.083333333	0.041666667	0	0	0	0.083333333	0	0.041666667	0.041666667	0.083333333	0	0	0	0.041666667	0.041666667
0.103448276	0.068965517	0	0.034482759	0.034482759	0	0	0.068965517	0.034482759	0	0	0	0	0	0.034482759	0	0.068965517	0.034482759	0	0	0	0.034482759	0	0	0	0	0	0	0	0.034482759	0.034482759	0.034482759	0.034482759	0	0.034482759	0	0.034482759	0	0	0	0	0	0	0	0	0.034482759	0	0	0	0
0.071428571	0	0.035714286	0	0.035714286	0.035714286	0	0	0.142857143	0	0.035714286	0.035714286	0	0	0	0	0	0.035714286	0.071428571	0	0.035714286	0	0	0	0	0	0	0	0	0	0	0	0	0.035714286	0.107142857	0	0.071428571	0	0	0	0	0	0	0.035714286	0.035714286	0	0.071428571	0	0.035714286	0
0	0	0	0	0.035714286	0	0.035714286	0.035714286	0.071428571	0	0.035714286	0	0	0	0	0	0	0.035714286	0.035714286	0	0	0	0	0	0.035714286	0.035714286	0	0.035714286	0	0.035714286	0	0	0	0.071428571	0.071428571	0	0.035714286	0	0.035714286	0	0.035714286	0	0.035714286	0.035714286	0	0	0.107142857	0	0	0
0.038461538	0.038461538	0.038461538	0	0	0	0	0.076923077	0	0.038461538	0.038461538	0	0	0	0	0	0	0.038461538	0	0	0	0	0	0	0	0	0	0	0	0	0.076923077	0.038461538	0.038461538	0	0.038461538	0	0.038461538	0	0	0	0.038461538	0	0.038461538	0.038461538	0.038461538	0.038461538	0	0	0.038461538	0
0.034482759	0	0.068965517	0	0	0	0	0	0.137931034	0.034482759	0.034482759	0.068965517	0	0	0	0	0.068965517	0	0.034482759	0	0.034482759	0	0	0.034482759	0	0	0	0	0.034482759	0	0	0	0	0	0.137931034	0	0.068965517	0.068965517	0	0	0	0.034482759	0	0	0	0	0.034482759	0	0	0
0	0	0.035714286	0	0.035714286	0.035714286	0	0	0.035714286	0.035714286	0.035714286	0.071428571	0	0	0	0	0.035714286	0	0.035714286	0	0	0	0	0.035714286	0	0	0	0	0	0	0.035714286	0.035714286	0	0.071428571	0.035714286	0	0.035714286	0	0	0.071428571	0.035714286	0.035714286	0	0	0.035714286	0	0.035714286	0	0	0
0	0	0	0	0	0	0	0	0	0.04	0.08	0.04	0	0	0	0.04	0	0	0.08	0.04	0	0	0	0	0	0	0	0.04	0	0	0	0	0	0	0.08	0	0.12	0	0	0	0.04	0.04	0	0.04	0	0	0.04	0.04	0	0
0.071428571	0.035714286	0	0	0.035714286	0	0.035714286	0.035714286	0.035714286	0.035714286	0.035714286	0	0	0	0	0	0.035714286	0	0.071428571	0	0	0	0.035714286	0.035714286	0.035714286	0.035714286	0	0	0	0.035714286	0.035714286	0	0	0.107142857	0.035714286	0	0.071428571	0.035714286	0	0	0.035714286	0	0	0	0	0	0	0	0	0
0.103448276	0.068965517	0.068965517	0.034482759	0.068965517	0	0	0	0.172413793	0	0	0.034482759	0	0	0.034482759	0	0.034482759	0	0.068965517	0	0	0	0	0	0	0	0	0	0	0	0	0	0.137931034	0	0.034482759	0	0.034482759	0	0	0	0	0	0	0	0.034482759	0	0	0	0	0
0	0	0.04	0	0	0	0	0	0.04	0	0	0.04	0.04	0.04	0.04	0.04	0.04	0	0	0.08	0	0	0	0	0	0	0	0	0	0	0	0	0	0	0	0	0.08	0	0	0	0	0	0	0.08	0.08	0	0.04	0	0	0
0.038461538	0	0.076923077	0.038461538	0.038461538	0	0	0	0.076923077	0	0.038461538	0	0	0	0.038461538	0	0.076923077	0	0	0	0.038461538	0	0	0.038461538	0.038461538	0	0	0	0	0.038461538	0	0	0.076923077	0.038461538	0.038461538	0	0	0.076923077	0	0	0.038461538	0.038461538	0.038461538	0	0	0	0	0	0	0
0	0	0.035714286	0	0	0.035714286	0	0	0	0	0.035714286	0.035714286	0	0	0.035714286	0	0.035714286	0	0.035714286	0.035714286	0.071428571	0	0	0	0	0	0	0	0	0.035714286	0.035714286	0	0	0.035714286	0	0	0	0.035714286	0	0	0.071428571	0	0.035714286	0.035714286	0	0.035714286	0.035714286	0.035714286	0	0
0	0.034482759	0	0	0.034482759	0.068965517	0	0	0	0	0	0	0	0	0.034482759	0	0.034482759	0.068965517	0	0	0.068965517	0	0.034482759	0.068965517	0	0	0.034482759	0.034482759	0	0.068965517	0	0	0	0	0	0.034482759	0	0.068965517	0	0	0.034482759	0	0.068965517	0	0	0	0	0.034482759	0	0
0	0	0	0	0	0.037037037	0	0.037037037	0	0.037037037	0	0	0	0	0	0.037037037	0	0.037037037	0.037037037	0	0.037037037	0.074074074	0	0.037037037	0.037037037	0	0	0	0.037037037	0.037037037	0	0.037037037	0	0	0	0.037037037	0	0.037037037	0	0	0	0	0	0	0	0.037037037	0	0	0	0.037037037
0	0.034482759	0	0	0.034482759	0	0	0.034482759	0.034482759	0	0	0.034482759	0	0	0	0.034482759	0	0.034482759	0.034482759	0.034482759	0.034482759	0.068965517	0	0.034482759	0	0	0	0	0	0	0	0.068965517	0	0	0.034482759	0	0	0.034482759	0	0	0	0	0	0	0	0.034482759	0	0.034482759	0.034482759	0
0	0	0	0	0	0	0	0.034482759	0.034482759	0.034482759	0	0.034482759	0	0	0.034482759	0.034482759	0	0.034482759	0.034482759	0.034482759	0	0	0	0.034482759	0	0	0	0	0	0.034482759	0.034482759	0	0	0	0.068965517	0.034482759	0.034482759	0.034482759	0	0	0	0	0	0	0	0.034482759	0.068965517	0	0	0
0	0.071428571	0	0	0.035714286	0.035714286	0.071428571	0	0	0	0	0	0	0	0	0	0.071428571	0.071428571	0	0	0	0	0	0.071428571	0	0	0	0.071428571	0	0.035714286	0	0.071428571	0	0	0	0	0	0.035714286	0	0	0	0	0	0	0	0.071428571	0	0	0	0
0	0	0	0	0	0.033333333	0	0	0.033333333	0.033333333	0.066666667	0	0	0	0	0	0	0	0.066666667	0	0.033333333	0.033333333	0	0.033333333	0	0	0.033333333	0.033333333	0	0	0.033333333	0	0	0.033333333	0.066666667	0	0.033333333	0.033333333	0.033333333	0	0.066666667	0	0.033333333	0.033333333	0	0.033333333	0.066666667	0	0	0
0.103448276	0.034482759	0.034482759	0.034482759	0	0.034482759	0	0	0	0	0.034482759	0.034482759	0	0	0.034482759	0	0.068965517	0	0	0	0	0	0	0.034482759	0	0	0.034482759	0	0	0	0.034482759	0	0.034482759	0	0.068965517	0	0.068965517	0	0.034482759	0	0.034482759	0.034482759	0.034482759	0	0	0	0	0.034482759	0	0
0.035714286	0	0.071428571	0	0	0	0	0	0.071428571	0.071428571	0	0.035714286	0	0.035714286	0	0	0.035714286	0	0.035714286	0	0	0	0.035714286	0	0.035714286	0	0.035714286	0	0	0	0	0	0.035714286	0	0.071428571	0.035714286	0.035714286	0.035714286	0.035714286	0	0.035714286	0	0.071428571	0.035714286	0	0	0.035714286	0	0	0
0	0	0.037037037	0	0	0	0.037037037	0.037037037	0.074074074	0	0	0	0	0	0	0	0	0	0	0	0	0	0	0	0.037037037	0.037037037	0.037037037	0.037037037	0	0.037037037	0	0	0.074074074	0.074074074	0.037037037	0	0	0	0.074074074	0	0.037037037	0	0.037037037	0.037037037	0	0	0.111111111	0	0	0
0	0	0.037037037	0	0.037037037	0	0	0.037037037	0	0.037037037	0.074074074	0	0	0	0.037037037	0	0.037037037	0	0	0	0	0	0	0	0	0	0	0.037037037	0.074074074	0.037037037	0	0	0	0	0.074074074	0.037037037	0	0	0.037037037	0.037037037	0.111111111	0	0.074074074	0	0	0.037037037	0	0	0	0.074074074
0	0.035714286	0.035714286	0	0.035714286	0	0.035714286	0.035714286	0.071428571	0	0.035714286	0	0	0	0	0	0	0.035714286	0	0	0	0	0	0	0.035714286	0	0	0.071428571	0	0.035714286	0	0	0.071428571	0.035714286	0.071428571	0	0	0	0.035714286	0	0.071428571	0.035714286	0.035714286	0	0	0	0.071428571	0	0	0
0	0	0	0.037037037	0	0	0	0	0	0	0	0	0	0	0.074074074	0	0	0	0	0	0	0	0.037037037	0	0.037037037	0	0	0.074074074	0	0.074074074	0	0	0.037037037	0	0	0.037037037	0	0.037037037	0	0.074074074	0	0	0.037037037	0	0	0	0.148148148	0	0	0
0	0	0.074074074	0	0	0	0	0	0.074074074	0.037037037	0.074074074	0	0	0	0.037037037	0	0	0	0	0	0	0	0	0	0	0	0	0	0.037037037	0.037037037	0.037037037	0	0.037037037	0	0.074074074	0.037037037	0	0	0	0.074074074	0	0	0	0.074074074	0.037037037	0	0.037037037	0	0.037037037	0
0	0	0.037037037	0	0	0	0	0	0	0	0	0.037037037	0	0	0.037037037	0	0.037037037	0	0	0	0.037037037	0	0	0	0	0	0	0	0	0.037037037	0.111111111	0	0	0	0	0.037037037	0	0.037037037	0	0.037037037	0	0	0.037037037	0.037037037	0	0.037037037	0.037037037	0.074074074	0	0
0	0	0	0	0	0	0	0	0	0	0	0	0	0.035714286	0.035714286	0.035714286	0	0	0	0.035714286	0	0	0	0.035714286	0	0	0	0	0.035714286	0	0.071428571	0.071428571	0	0	0	0	0	0.035714286	0	0.071428571	0	0.035714286	0	0.035714286	0	0.035714286	0	0	0	0
0.107142857	0.035714286	0	0.071428571	0.035714286	0	0	0	0.035714286	0	0.035714286	0	0	0	0.071428571	0	0	0	0.035714286	0	0	0	0	0	0	0	0	0	0	0	0	0.035714286	0.107142857	0	0	0	0	0	0	0.035714286	0.035714286	0	0	0	0.035714286	0	0	0.035714286	0	0
0	0.074074074	0	0	0.037037037	0.037037037	0	0.037037037	0	0	0.037037037	0.037037037	0	0	0	0	0	0	0.074074074	0	0.037037037	0	0	0	0	0	0	0	0	0	0.074074074	0.037037037	0.037037037	0.037037037	0	0	0	0	0	0.074074074	0.074074074	0	0	0	0.037037037	0	0.037037037	0	0.037037037	0
0.035714286	0	0.107142857	0	0	0	0	0	0.071428571	0	0.071428571	0.035714286	0	0	0	0	0	0	0.035714286	0	0	0	0.035714286	0	0	0.035714286	0	0	0	0.035714286	0	0	0.107142857	0	0.035714286	0	0	0	0	0.035714286	0.071428571	0	0.035714286	0.035714286	0.035714286	0.035714286	0.035714286	0	0	0
0	0	0.068965517	0.034482759	0	0	0	0	0.103448276	0	0.034482759	0	0	0	0.034482759	0.034482759	0	0	0	0	0	0	0.034482759	0	0	0	0.034482759	0	0	0	0	0	0.103448276	0	0.068965517	0.034482759	0	0.034482759	0	0	0.068965517	0	0	0.068965517	0	0	0.068965517	0	0	0
0	0.038461538	0	0	0.038461538	0.038461538	0	0.038461538	0	0	0.038461538	0.038461538	0	0	0	0	0	0	0.076923077	0	0.038461538	0	0	0	0	0	0	0	0	0	0.076923077	0.038461538	0	0.076923077	0	0	0	0	0	0.076923077	0.076923077	0	0	0	0.038461538	0	0.038461538	0	0.038461538	0
0	0.04	0.04	0	0.04	0	0	0	0.08	0.08	0.04	0	0	0	0.04	0	0	0	0.12	0	0	0	0	0.04	0	0	0	0	0	0.04	0	0	0.08	0	0.04	0.04	0.04	0.04	0	0	0.12	0	0	0	0	0	0	0	0	0
0	0	0.068965517	0.034482759	0	0	0	0	0.103448276	0	0.068965517	0	0	0	0.103448276	0	0.034482759	0	0	0	0	0	0	0	0	0	0	0	0	0	0.034482759	0	0.068965517	0	0.103448276	0.068965517	0.034482759	0	0	0.034482759	0.068965517	0.034482759	0	0	0	0	0	0	0	0
0	0	0	0	0.038461538	0	0	0	0.038461538	0.038461538	0.076923077	0	0	0	0	0	0	0.038461538	0.076923077	0	0	0	0.038461538	0	0.038461538	0.038461538	0	0	0.038461538	0	0.038461538	0	0	0	0.038461538	0	0.076923077	0.038461538	0.038461538	0.038461538	0	0.076923077	0	0.038461538	0	0.038461538	0	0	0	0
0	0.034482759	0	0	0.034482759	0.034482759	0.034482759	0.068965517	0.034482759	0	0.034482759	0	0	0	0	0	0	0.068965517	0.034482759	0	0	0	0	0.034482759	0.034482759	0	0	0	0.034482759	0	0.034482759	0.034482759	0.034482759	0.034482759	0.034482759	0	0.068965517	0	0	0	0.034482759	0.034482759	0.034482759	0	0	0	0	0	0	0.034482759
0.074074074	0.037037037	0.074074074	0	0.037037037	0	0	0	0.037037037	0.111111111	0.037037037	0	0.037037037	0	0	0	0.037037037	0	0.111111111	0.037037037	0	0	0	0	0	0	0	0	0	0	0	0	0.037037037	0	0	0	0.148148148	0	0	0	0	0.037037037	0	0.037037037	0	0	0.037037037	0	0.037037037	0
0	0	0	0	0	0	0	0	0	0.074074074	0.037037037	0	0	0	0	0.037037037	0	0	0.074074074	0.037037037	0	0	0	0.037037037	0	0	0	0.037037037	0	0	0	0.037037037	0	0	0.037037037	0	0.111111111	0	0	0	0	0.037037037	0	0.074074074	0	0.037037037	0.074074074	0	0	0
0	0	0	0	0	0.035714286	0	0	0.035714286	0	0.071428571	0	0	0	0.035714286	0.035714286	0	0	0	0	0	0	0	0.035714286	0.035714286	0	0	0	0.035714286	0	0	0	0	0	0.107142857	0.035714286	0	0	0.035714286	0	0.035714286	0.035714286	0	0.035714286	0.035714286	0	0.035714286	0.035714286	0	0.035714286
0	0.038461538	0	0	0	0.038461538	0	0.038461538	0	0	0.038461538	0	0	0	0	0	0	0	0.038461538	0	0	0	0	0.076923077	0.038461538	0	0	0	0	0.115384615	0.076923077	0	0.038461538	0.038461538	0	0	0	0	0	0.038461538	0	0.038461538	0	0.076923077	0	0.038461538	0	0	0	0
0.04	0	0.08	0	0.04	0	0	0	0.04	0	0.08	0	0.04	0	0	0	0	0	0.04	0	0	0	0	0	0	0	0	0	0	0	0	0	0.04	0.04	0	0.04	0	0	0	0	0.12	0	0.12	0.04	0	0	0	0.04	0.04	0
0.038461538	0	0.076923077	0	0.038461538	0	0	0	0.038461538	0	0.076923077	0	0.038461538	0	0	0	0	0	0.038461538	0	0	0	0	0	0	0	0	0	0	0	0	0	0.076923077	0.038461538	0	0.038461538	0	0	0	0	0.115384615	0	0.115384615	0.038461538	0	0	0	0.038461538	0.038461538	0
0.071428571	0	0.107142857	0	0	0	0	0	0.071428571	0.035714286	0.035714286	0.035714286	0	0	0	0	0.035714286	0	0	0	0	0	0	0	0	0	0	0	0	0	0.035714286	0.035714286	0.071428571	0	0.035714286	0	0.035714286	0	0	0.071428571	0.035714286	0	0.071428571	0.035714286	0	0	0.035714286	0	0	0
0	0	0	0.035714286	0	0	0	0.035714286	0	0	0	0	0	0.035714286	0	0.035714286	0	0	0	0	0	0	0	0.035714286	0	0	0	0	0	0	0.035714286	0.107142857	0	0.035714286	0	0	0	0.035714286	0	0.035714286	0.035714286	0.035714286	0.071428571	0	0.035714286	0	0	0	0.035714286	0
0	0.035714286	0	0.035714286	0	0	0.035714286	0	0.071428571	0	0.035714286	0	0	0	0.035714286	0	0	0	0	0	0	0	0	0	0	0	0.035714286	0	0	0	0.035714286	0	0.071428571	0.035714286	0.107142857	0	0	0	0	0.035714286	0.071428571	0.035714286	0.071428571	0.035714286	0	0	0.071428571	0	0	0
0	0	0	0	0	0	0	0.037037037	0.037037037	0	0	0	0	0	0.037037037	0	0	0	0	0	0	0	0.037037037	0	0	0	0	0.037037037	0	0	0	0.074074074	0	0.037037037	0.037037037	0.037037037	0	0.037037037	0	0	0.037037037	0	0.074074074	0.037037037	0	0.037037037	0.074074074	0	0	0
0	0	0.041666667	0	0	0.041666667	0	0	0	0.041666667	0.041666667	0	0	0	0	0.041666667	0.041666667	0	0	0	0	0	0	0.041666667	0	0	0	0	0.041666667	0	0.083333333	0	0	0	0	0.041666667	0.041666667	0	0	0.083333333	0.041666667	0	0.041666667	0.041666667	0.041666667	0	0	0	0	0.041666667
0	0	0.041666667	0	0	0	0	0	0	0	0.083333333	0.041666667	0.041666667	0	0	0	0	0	0	0	0	0	0	0	0	0	0	0	0	0	0	0	0	0	0.083333333	0.041666667	0	0	0	0	0.125	0	0.333333333	0.041666667	0.041666667	0	0.041666667	0	0.041666667	0
0	0	0	0	0	0	0	0	0.04	0.04	0	0	0	0	0	0	0	0	0	0	0	0.04	0.08	0	0.04	0	0.04	0	0	0	0.04	0.04	0	0	0.08	0	0	0.04	0	0.04	0.04	0	0.08	0.08	0	0.04	0.04	0	0	0
0	0	0	0	0	0.034482759	0	0	0	0	0.034482759	0.034482759	0	0	0.068965517	0	0	0	0.068965517	0	0.034482759	0	0	0	0	0	0	0	0	0	0.034482759	0.034482759	0	0.034482759	0	0.068965517	0	0	0	0.034482759	0.034482759	0	0.103448276	0.068965517	0	0.068965517	0	0	0	0
0	0	0.04	0	0	0	0.04	0.04	0	0.08	0	0	0	0	0	0	0	0.04	0.04	0	0.04	0	0	0	0	0.04	0.04	0	0	0.04	0	0	0.04	0.04	0	0	0	0.04	0.04	0	0.04	0	0.08	0.04	0	0	0.04	0.04	0	0
0	0	0	0	0	0	0	0	0	0	0.16	0	0	0	0	0	0	0	0	0	0	0	0	0	0	0	0	0	0	0	0	0	0	0	0.16	0	0	0	0	0	0.16	0	0	0.2	0	0	0.16	0	0	0
0	0	0	0	0	0	0	0	0	0	0.071428571	0	0	0	0	0	0	0	0	0	0	0	0	0	0	0	0	0	0	0	0	0	0	0	0.071428571	0	0	0	0	0	0.107142857	0	0	0.25	0	0	0.25	0	0	0
0	0	0	0	0	0	0	0	0	0	0	0	0	0	0	0	0	0	0	0	0	0	0	0	0	0	0.04	0	0	0	0	0	0	0	0	0	0	0	0.04	0	0	0.04	0	0.32	0	0	0.28	0	0	0
0	0.035714286	0	0	0	0	0	0.035714286	0	0.035714286	0	0	0	0	0.071428571	0	0.035714286	0	0	0	0.035714286	0	0	0	0	0	0.035714286	0	0.035714286	0.035714286	0.035714286	0	0	0	0	0.071428571	0	0	0.035714286	0.035714286	0.071428571	0	0.071428571	0	0	0.035714286	0.035714286	0	0	0
0	0	0	0	0	0	0	0	0	0	0.035714286	0	0	0	0.071428571	0	0	0	0	0	0	0.071428571	0	0.035714286	0	0	0	0	0	0	0.035714286	0	0	0	0	0.071428571	0	0	0	0	0.035714286	0	0	0.035714286	0.035714286	0.071428571	0.071428571	0.035714286	0	0
0.034482759	0.034482759	0	0	0.034482759	0.034482759	0	0	0	0	0.034482759	0.068965517	0	0	0.034482759	0	0	0	0.034482759	0	0	0	0	0.034482759	0	0	0	0	0	0	0.068965517	0	0.034482759	0.034482759	0.034482759	0.034482759	0	0	0	0.034482759	0	0	0	0.034482759	0.034482759	0	0.103448276	0	0	0
0	0	0	0	0.035714286	0.035714286	0	0	0	0.035714286	0	0	0	0.035714286	0	0.035714286	0	0.035714286	0.035714286	0	0	0.107142857	0	0.071428571	0	0	0	0	0.035714286	0	0	0.071428571	0	0.035714286	0	0.035714286	0	0.035714286	0	0	0	0	0	0	0	0	0.035714286	0	0	0
0	0	0.035714286	0	0.071428571	0	0	0	0.107142857	0.035714286	0.035714286	0.035714286	0.035714286	0	0	0	0.035714286	0	0.107142857	0	0.035714286	0	0	0	0	0	0	0	0	0	0	0	0	0.035714286	0.071428571	0.035714286	0.035714286	0.035714286	0	0	0.035714286	0	0.035714286	0	0	0	0.071428571	0	0	0.035714286
0	0	0	0	0	0.037037037	0	0.037037037	0	0.037037037	0.037037037	0	0	0.037037037	0	0	0	0.037037037	0.037037037	0.037037037	0.037037037	0.111111111	0	0	0.037037037	0	0	0	0	0.037037037	0.037037037	0	0	0.037037037	0.037037037	0	0.037037037	0	0	0.037037037	0	0.037037037	0	0	0	0.037037037	0.037037037	0	0	0
0	0	0.037037037	0	0	0	0	0	0.037037037	0.037037037	0.074074074	0.037037037	0	0	0	0	0	0	0.074074074	0	0	0	0	0	0	0	0	0	0	0.037037037	0	0	0.037037037	0	0.037037037	0	0.037037037	0	0	0	0	0.037037037	0.074074074	0.037037037	0	0	0	0.111111111	0	0
0.068965517	0	0.034482759	0	0	0	0	0.103448276	0	0	0	0.034482759	0	0	0	0.034482759	0	0.034482759	0	0	0	0.034482759	0	0.034482759	0.034482759	0	0	0	0.034482759	0.034482759	0.034482759	0.034482759	0	0.034482759	0	0.034482759	0	0	0	0	0	0	0	0	0	0.034482759	0.034482759	0	0.034482759	0.034482759
0.035714286	0.035714286	0	0	0.035714286	0	0	0	0.035714286	0	0.035714286	0	0	0	0.071428571	0	0	0	0.035714286	0.035714286	0.035714286	0	0	0.035714286	0	0	0	0	0	0.035714286	0.035714286	0	0	0	0.035714286	0.035714286	0	0.071428571	0	0.035714286	0.035714286	0.035714286	0.035714286	0.035714286	0	0	0.035714286	0	0.035714286	0
0.04	0.04	0.04	0	0.04	0	0	0.04	0	0.04	0.04	0	0	0	0	0	0.04	0	0.04	0	0	0	0	0	0	0	0	0	0	0.04	0	0.04	0	0.04	0	0	0.04	0	0	0	0.04	0.04	0	0.04	0	0	0	0.04	0.04	0
0.037037037	0	0.037037037	0	0	0	0	0	0.111111111	0	0.037037037	0	0	0	0.037037037	0	0	0	0	0	0	0	0	0	0	0	0	0	0	0	0.074074074	0	0	0	0.111111111	0	0	0	0	0.037037037	0	0	0.037037037	0.074074074	0.037037037	0	0.037037037	0.037037037	0.037037037	0
0.035714286	0	0.107142857	0	0	0	0	0	0.035714286	0.035714286	0.035714286	0.035714286	0.035714286	0	0.071428571	0	0	0	0	0	0	0	0	0	0	0	0	0	0	0	0	0	0.071428571	0	0.035714286	0.071428571	0	0	0	0	0.035714286	0	0	0	0	0	0.071428571	0.035714286	0.035714286	0
0.038461538	0	0	0.038461538	0	0	0	0.038461538	0	0	0.038461538	0.038461538	0	0.038461538	0	0	0	0.038461538	0	0	0.038461538	0	0	0.038461538	0	0	0	0	0	0.038461538	0	0.038461538	0	0	0.076923077	0	0	0	0	0	0.038461538	0	0.076923077	0.038461538	0	0.038461538	0.038461538	0	0.038461538	0
0.035714286	0	0.071428571	0.035714286	0	0	0	0.035714286	0.107142857	0.035714286	0.035714286	0	0	0	0	0.035714286	0	0	0.035714286	0	0.035714286	0	0	0	0	0	0	0	0	0	0	0.035714286	0.071428571	0.035714286	0.071428571	0	0	0.035714286	0	0	0.071428571	0	0	0	0	0	0	0	0.035714286	0
0	0.04	0	0	0	0	0	0.04	0	0.04	0.04	0	0	0	0.04	0	0	0	0	0.04	0.04	0	0	0	0	0	0	0	0	0	0.08	0	0	0	0.08	0	0	0.04	0	0	0.08	0	0.04	0.08	0	0.04	0.04	0	0.04	0
0.037037037	0	0.074074074	0.074074074	0	0	0	0.037037037	0.111111111	0.037037037	0	0	0	0	0.037037037	0.037037037	0.037037037	0	0.037037037	0	0	0	0	0	0	0	0	0	0	0	0.037037037	0	0.074074074	0.037037037	0.037037037	0	0.037037037	0	0	0	0.037037037	0	0.037037037	0	0	0	0	0	0.037037037	0
0.071428571	0	0.107142857	0	0	0	0	0.035714286	0.071428571	0.071428571	0.035714286	0	0.035714286	0	0	0	0	0	0.035714286	0	0	0	0	0	0	0	0.035714286	0	0.035714286	0.035714286	0	0	0.035714286	0.035714286	0	0.035714286	0.035714286	0	0	0.035714286	0.035714286	0	0.071428571	0	0	0	0	0	0.071428571	0
0	0	0.04	0	0	0	0	0.04	0.04	0.04	0.04	0	0.04	0.04	0	0	0	0	0	0.04	0	0.12	0	0.04	0	0	0	0	0.04	0	0.04	0	0	0.04	0	0.04	0	0.08	0	0	0.04	0.04	0	0	0	0	0	0	0.04	0
0.041666667	0	0.083333333	0	0.041666667	0	0	0	0.041666667	0.041666667	0.083333333	0	0	0	0.041666667	0	0	0.041666667	0.041666667	0.041666667	0	0	0	0	0	0	0	0	0	0	0	0	0.041666667	0	0.083333333	0	0.041666667	0	0	0	0.083333333	0	0.041666667	0.041666667	0	0.041666667	0	0	0.041666667	0
0.076923077	0.038461538	0.076923077	0	0	0.038461538	0	0.038461538	0.115384615	0	0.076923077	0	0.038461538	0	0	0	0	0	0.038461538	0	0.038461538	0	0	0	0	0	0	0	0.038461538	0	0	0	0.038461538	0.038461538	0.076923077	0	0	0	0	0	0.076923077	0	0.038461538	0	0	0	0	0	0.076923077	0
0.037037037	0	0.037037037	0.074074074	0	0.037037037	0	0	0.037037037	0.037037037	0	0.037037037	0.074074074	0	0	0	0	0	0.037037037	0.037037037	0.037037037	0	0	0.037037037	0	0	0	0	0	0	0.037037037	0	0	0.037037037	0.037037037	0	0	0.037037037	0	0	0	0	0	0	0	0	0.037037037	0.037037037	0.111111111	0
0	0.038461538	0	0.038461538	0.038461538	0	0.038461538	0	0.038461538	0	0.076923077	0	0	0.038461538	0.038461538	0	0.038461538	0	0.038461538	0	0	0	0	0.038461538	0.038461538	0	0	0	0	0.038461538	0	0	0	0.076923077	0.076923077	0.038461538	0	0	0	0	0.076923077	0	0.038461538	0	0	0	0	0	0.038461538	0
0	0	0	0.035714286	0	0.035714286	0	0	0.035714286	0	0	0	0	0.035714286	0.071428571	0	0	0	0.035714286	0.035714286	0.071428571	0.107142857	0	0.071428571	0	0	0	0	0	0.071428571	0	0	0	0.035714286	0	0.035714286	0	0.035714286	0	0	0	0	0	0	0	0	0.035714286	0	0.035714286	0
0.038461538	0	0.038461538	0.076923077	0	0	0	0	0.038461538	0.038461538	0	0.038461538	0	0.038461538	0.038461538	0	0	0	0.038461538	0	0.038461538	0	0	0.038461538	0	0	0	0	0.038461538	0.038461538	0	0	0.038461538	0	0.038461538	0	0	0.038461538	0	0	0.038461538	0	0.038461538	0	0	0	0.038461538	0	0.076923077	0
0	0	0	0.111111111	0	0	0	0	0.037037037	0.037037037	0	0.037037037	0	0.037037037	0.074074074	0	0.037037037	0	0	0	0	0	0	0.037037037	0	0	0	0	0	0	0.037037037	0	0.037037037	0	0.074074074	0	0	0	0	0.037037037	0.037037037	0	0.037037037	0	0.037037037	0.037037037	0	0	0.037037037	0
0	0	0.038461538	0.038461538	0.038461538	0	0	0	0.076923077	0	0	0	0	0	0.076923077	0.038461538	0.076923077	0	0	0	0	0	0	0	0	0	0.038461538	0	0	0	0	0	0	0	0.038461538	0.076923077	0	0	0.038461538	0	0	0.038461538	0.115384615	0	0	0	0.038461538	0	0	0.038461538
0	0	0	0	0.038461538	0	0	0.038461538	0.038461538	0.038461538	0.038461538	0	0	0	0.076923077	0	0	0	0.038461538	0	0	0	0	0	0	0	0	0	0	0	0.076923077	0	0	0.038461538	0.038461538	0.076923077	0	0	0	0.038461538	0.038461538	0	0.038461538	0	0.038461538	0	0.038461538	0	0	0.038461538
0	0	0.035714286	0	0.035714286	0	0	0	0	0	0.107142857	0	0.035714286	0	0	0	0.035714286	0	0	0.035714286	0	0.035714286	0	0	0	0	0	0	0	0	0	0.035714286	0	0	0.035714286	0	0.035714286	0	0	0.035714286	0.035714286	0.035714286	0	0.035714286	0	0.035714286	0.071428571	0	0	0.035714286
0	0	0	0.035714286	0.071428571	0	0	0	0	0	0.035714286	0	0	0	0.035714286	0.035714286	0	0	0	0.071428571	0	0	0	0	0	0	0	0	0	0	0.071428571	0	0.035714286	0.035714286	0.035714286	0	0	0	0	0.035714286	0.035714286	0	0.035714286	0.071428571	0	0	0.071428571	0	0	0.035714286
0.035714286	0	0.071428571	0	0	0.035714286	0	0	0.071428571	0	0	0.035714286	0.035714286	0.035714286	0.035714286	0.035714286	0.071428571	0	0	0	0.035714286	0	0	0	0	0	0	0	0	0	0	0	0	0	0	0.107142857	0.035714286	0	0	0	0	0	0	0.035714286	0.035714286	0	0.035714286	0	0	0.035714286
0	0	0	0	0	0.107142857	0	0.035714286	0	0	0	0.035714286	0	0.035714286	0	0	0	0.035714286	0	0	0.035714286	0	0	0.071428571	0	0	0	0	0.107142857	0	0.071428571	0	0	0	0.035714286	0	0	0	0	0	0.035714286	0	0.035714286	0	0	0	0	0.035714286	0	0.107142857
0	0	0	0	0	0.037037037	0	0.074074074	0.037037037	0	0.037037037	0.037037037	0	0	0.037037037	0	0	0.037037037	0.037037037	0	0.037037037	0	0	0	0	0	0	0	0	0.037037037	0.037037037	0	0	0.037037037	0.074074074	0.037037037	0	0	0	0	0.074074074	0	0.037037037	0	0	0	0.074074074	0	0	0.037037037
0	0.035714286	0	0	0	0.035714286	0	0.035714286	0.035714286	0	0.107142857	0	0	0	0	0	0	0	0.071428571	0	0.035714286	0	0	0	0	0	0	0	0	0	0.035714286	0.035714286	0.035714286	0	0.035714286	0	0.035714286	0	0	0.071428571	0.035714286	0.035714286	0	0.035714286	0.035714286	0	0.035714286	0	0	0.035714286
0	0	0.038461538	0	0	0.038461538	0	0.038461538	0.038461538	0	0.038461538	0.038461538	0	0	0.038461538	0	0.038461538	0	0	0.038461538	0.038461538	0.038461538	0.038461538	0	0.038461538	0	0	0	0	0	0.038461538	0	0	0.038461538	0.076923077	0	0.038461538	0	0	0	0.038461538	0	0.038461538	0	0	0	0	0.038461538	0	0.038461538
0.04	0.04	0.04	0.04	0.04	0.08	0.04	0	0.04	0	0	0	0	0.04	0	0	0.08	0	0	0	0.04	0.16	0	0.04	0.04	0	0	0	0.04	0	0	0	0.04	0.04	0	0	0	0	0	0	0	0	0	0	0	0	0	0	0	0.08
0	0	0	0	0	0.037037037	0	0	0	0.037037037	0	0	0	0	0.037037037	0	0	0	0.037037037	0	0	0.037037037	0.037037037	0.037037037	0	0.037037037	0	0	0.037037037	0	0.111111111	0	0	0	0	0.037037037	0.037037037	0.037037037	0	0.111111111	0.037037037	0.037037037	0	0	0	0	0.037037037	0	0	0.037037037
0.04	0	0.08	0	0	0.04	0.08	0	0.04	0.04	0.04	0	0	0	0.04	0	0	0.04	0	0.04	0.08	0	0	0	0.08	0	0	0	0	0	0	0	0.08	0.04	0.08	0	0	0.04	0	0	0.04	0	0	0	0	0	0	0	0	0.04
0.08	0	0.04	0.04	0	0	0.04	0	0.08	0.04	0.04	0	0	0	0	0.04	0	0	0.04	0	0	0	0	0	0	0	0.04	0	0	0	0	0	0.08	0	0.08	0	0	0.04	0	0	0.04	0	0	0.04	0	0	0	0.04	0	0.04
0	0.071428571	0.035714286	0	0.071428571	0	0	0.071428571	0	0	0.071428571	0	0	0	0	0	0.035714286	0	0.035714286	0	0	0	0	0	0	0	0	0	0.035714286	0	0.071428571	0	0.035714286	0.035714286	0	0	0	0	0	0.035714286	0.071428571	0.035714286	0.035714286	0.035714286	0	0	0.035714286	0	0.035714286	0.035714286
0	0.071428571	0	0	0	0	0.071428571	0.107142857	0.035714286	0	0	0	0	0	0	0	0.035714286	0.071428571	0	0	0	0	0	0	0.071428571	0	0	0	0	0	0.035714286	0.071428571	0.035714286	0.035714286	0.035714286	0	0.071428571	0	0	0	0	0	0	0	0	0	0	0	0	0.035714286
0.034482759	0	0.068965517	0.068965517	0	0	0	0.034482759	0.068965517	0.034482759	0.034482759	0	0	0.034482759	0.034482759	0	0.034482759	0	0.034482759	0	0	0	0	0	0	0	0	0	0	0	0.034482759	0	0.103448276	0.034482759	0.034482759	0	0.034482759	0	0	0	0.068965517	0	0	0	0	0	0.034482759	0	0	0.034482759
0.041666667	0	0.083333333	0	0	0	0	0.041666667	0	0.041666667	0	0.041666667	0	0	0.041666667	0	0	0	0	0	0	0	0	0	0	0	0	0	0	0	0	0.041666667	0.083333333	0	0	0	0.041666667	0	0	0	0.041666667	0	0.041666667	0.041666667	0.041666667	0	0	0.041666667	0	0.041666667
0.034482759	0	0.068965517	0	0.034482759	0.034482759	0	0	0.137931034	0.034482759	0.068965517	0	0	0	0	0	0	0	0.068965517	0	0.034482759	0	0	0	0	0	0	0	0	0.034482759	0	0.034482759	0.068965517	0.034482759	0.068965517	0	0	0	0	0.034482759	0.034482759	0	0.034482759	0	0	0	0	0	0	0.034482759
0	0	0.068965517	0	0	0	0	0	0.034482759	0	0.034482759	0.068965517	0	0.034482759	0	0	0.034482759	0	0	0	0.034482759	0	0	0	0	0	0.034482759	0	0	0	0.034482759	0.034482759	0.034482759	0	0.034482759	0.034482759	0	0	0	0.034482759	0.068965517	0	0.034482759	0.034482759	0	0.034482759	0.034482759	0	0	0
0.068965517	0	0.034482759	0	0.068965517	0.034482759	0.034482759	0	0.034482759	0	0	0.034482759	0	0	0	0.034482759	0	0.103448276	0	0	0.034482759	0	0.034482759	0	0.034482759	0	0	0.034482759	0	0	0	0	0.034482759	0.034482759	0	0.034482759	0	0	0	0	0	0	0	0	0	0.034482759	0	0.034482759	0	0
0	0	0.037037037	0	0.037037037	0	0	0.037037037	0.074074074	0	0	0.037037037	0	0	0.037037037	0.037037037	0	0.037037037	0	0.037037037	0	0	0	0	0	0	0	0	0	0	0.037037037	0	0	0.037037037	0.037037037	0.037037037	0.037037037	0	0	0	0	0.037037037	0.074074074	0.037037037	0	0	0.037037037	0	0.037037037	0
0	0	0.04	0	0.04	0	0	0	0.04	0	0.12	0.04	0	0	0	0	0	0	0.04	0	0	0	0	0.04	0	0	0	0	0.04	0	0.04	0	0.04	0.04	0.08	0	0	0.04	0	0.04	0.08	0.08	0	0	0	0	0.04	0	0	0
0	0	0.041666667	0	0.041666667	0.041666667	0	0	0.041666667	0.083333333	0.041666667	0	0	0	0	0	0	0.041666667	0.083333333	0	0.041666667	0	0	0	0	0	0	0	0	0.083333333	0.041666667	0	0.041666667	0.041666667	0.041666667	0	0.041666667	0	0	0.041666667	0.041666667	0	0	0	0	0	0	0	0	0
0.071428571	0	0	0.035714286	0	0	0	0	0.035714286	0.035714286	0.035714286	0	0.035714286	0.035714286	0.071428571	0	0.035714286	0	0	0.035714286	0	0	0	0	0	0	0	0	0	0	0	0	0	0	0.071428571	0.035714286	0.035714286	0.035714286	0	0	0.071428571	0.035714286	0.107142857	0	0	0	0	0	0	0
0	0	0.04	0	0	0.04	0	0	0.08	0.04	0.08	0	0	0	0.04	0	0	0	0	0	0	0	0	0.04	0	0	0	0	0	0	0.04	0.04	0.04	0.04	0.12	0.04	0	0	0	0.04	0.08	0	0	0	0	0	0	0	0	0
0	0	0.08	0	0	0	0	0	0.2	0	0.04	0	0	0	0.08	0	0	0	0.04	0	0	0	0	0	0	0	0	0	0	0	0	0	0.08	0	0.08	0.08	0.04	0	0	0	0.08	0	0.08	0	0	0	0	0	0	0
0	0	0	0.037037037	0	0	0	0	0	0.037037037	0.074074074	0	0	0	0	0.037037037	0	0	0.037037037	0	0	0	0	0.037037037	0	0	0	0	0	0	0.037037037	0	0.037037037	0	0.037037037	0	0.037037037	0	0	0	0.074074074	0	0	0.037037037	0	0.037037037	0.074074074	0.037037037	0	0
0.037037037	0.037037037	0.037037037	0	0	0.037037037	0	0	0	0.111111111	0.037037037	0	0	0	0	0	0	0	0.037037037	0	0	0.037037037	0	0.074074074	0.037037037	0	0	0	0.037037037	0.037037037	0.037037037	0	0.037037037	0	0.037037037	0	0.037037037	0.037037037	0.037037037	0	0.037037037	0	0.037037037	0	0	0	0	0	0.037037037	0
0	0	0	0.04	0	0	0	0	0	0.04	0	0.04	0	0.04	0.04	0	0	0	0	0	0	0.12	0	0.04	0	0	0	0	0.04	0	0.04	0	0.04	0	0.04	0	0	0	0	0.04	0.04	0	0	0	0	0	0.04	0.04	0	0
0.038461538	0	0.115384615	0	0.038461538	0	0	0	0.192307692	0	0.076923077	0	0	0	0.038461538	0	0	0	0.038461538	0	0	0	0	0	0	0	0	0	0	0	0	0	0.115384615	0.038461538	0.076923077	0.038461538	0	0	0	0	0.076923077	0	0.038461538	0	0	0	0	0	0	0
0	0	0.071428571	0	0	0	0	0.035714286	0.035714286	0.071428571	0.071428571	0	0	0	0	0	0	0.035714286	0.035714286	0	0	0	0	0	0	0	0	0	0	0.107142857	0	0	0.071428571	0	0.035714286	0	0	0	0	0.071428571	0.071428571	0	0.035714286	0.035714286	0	0	0.035714286	0	0	0
0.037037037	0	0.037037037	0	0	0.037037037	0	0	0	0	0.111111111	0.037037037	0	0	0	0	0.037037037	0	0.037037037	0	0.074074074	0.074074074	0	0	0	0	0	0	0	0	0	0	0	0.037037037	0.037037037	0	0.037037037	0	0	0	0.074074074	0.037037037	0	0.037037037	0	0.037037037	0.074074074	0	0	0
0	0	0	0	0.037037037	0	0.074074074	0	0	0	0.148148148	0	0	0	0.074074074	0	0	0	0	0.037037037	0	0	0	0	0.074074074	0	0	0	0	0	0	0	0	0.111111111	0.111111111	0.037037037	0	0	0	0	0.185185185	0	0	0	0	0	0	0	0	0
0	0	0.068965517	0	0	0	0	0	0.172413793	0	0.068965517	0	0	0.034482759	0.034482759	0	0.034482759	0	0	0	0	0	0	0	0	0	0	0	0	0.034482759	0	0	0.034482759	0	0.137931034	0.068965517	0	0	0	0	0.068965517	0	0	0.034482759	0	0	0.034482759	0	0	0
0	0	0.033333333	0	0	0.033333333	0	0	0.066666667	0.033333333	0.066666667	0.033333333	0	0.033333333	0	0	0.033333333	0	0.066666667	0.033333333	0.033333333	0	0	0	0	0	0	0	0	0.033333333	0	0.033333333	0	0.033333333	0.066666667	0	0.033333333	0	0	0	0.033333333	0.033333333	0	0	0	0	0	0.033333333	0	0
0	0	0	0	0.037037037	0	0	0	0	0	0.037037037	0	0	0	0.074074074	0.037037037	0	0	0	0.037037037	0	0	0	0	0	0	0.037037037	0	0	0.037037037	0.037037037	0	0	0.037037037	0	0.074074074	0	0	0	0	0.037037037	0	0.037037037	0.037037037	0	0.037037037	0	0.037037037	0	0
0.041666667	0.041666667	0	0.041666667	0	0	0	0.041666667	0	0	0.041666667	0	0	0	0.041666667	0	0.083333333	0	0	0	0	0	0	0	0	0	0	0	0	0	0	0.041666667	0	0	0	0	0.041666667	0	0	0	0	0	0.041666667	0.083333333	0	0	0.041666667	0.083333333	0	0
0.034482759	0	0.034482759	0.034482759	0	0	0	0	0.034482759	0.034482759	0.103448276	0	0	0	0.034482759	0	0.034482759	0	0	0	0.034482759	0	0	0.034482759	0	0	0	0	0	0	0.034482759	0	0.068965517	0	0.068965517	0	0	0.034482759	0	0	0.068965517	0	0	0.068965517	0.034482759	0.034482759	0	0	0	0
0	0	0.035714286	0	0	0	0	0	0.035714286	0	0.071428571	0.035714286	0	0	0	0	0	0	0	0	0	0	0.035714286	0	0	0	0	0.035714286	0	0	0.035714286	0	0.035714286	0	0.071428571	0	0	0.035714286	0	0.035714286	0	0.035714286	0	0.107142857	0	0	0.107142857	0.035714286	0	0
0.038461538	0	0.076923077	0	0	0	0	0	0.038461538	0	0.038461538	0.038461538	0	0	0.038461538	0	0	0	0	0	0	0	0	0.038461538	0	0.038461538	0	0	0	0	0.038461538	0	0.076923077	0	0	0.038461538	0	0.038461538	0	0	0.038461538	0	0.038461538	0.038461538	0	0	0.076923077	0.038461538	0	0
0	0	0	0	0	0	0	0	0	0	0.04	0.04	0	0	0	0.04	0	0	0.04	0	0	0	0.04	0	0	0	0	0.04	0.04	0	0	0	0	0	0	0	0	0.04	0	0.04	0	0	0	0.08	0	0.04	0.08	0.04	0	0
0	0.037037037	0.037037037	0.037037037	0.037037037	0	0	0	0.037037037	0	0.074074074	0	0	0	0.074074074	0	0	0	0.037037037	0	0	0	0	0	0	0	0	0	0	0	0.037037037	0	0.111111111	0	0	0.074074074	0	0	0	0	0.074074074	0	0	0.037037037	0	0.037037037	0.037037037	0	0	0
0	0	0	0	0	0.033333333	0	0	0	0.033333333	0.033333333	0.033333333	0	0	0	0	0	0	0	0	0	0.033333333	0.066666667	0	0.033333333	0	0.033333333	0	0	0	0.033333333	0.033333333	0	0.033333333	0.066666667	0	0	0	0	0.066666667	0.066666667	0.033333333	0.066666667	0.033333333	0	0	0.066666667	0	0	0
0.037037037	0	0.111111111	0	0	0	0	0	0.037037037	0	0.074074074	0.037037037	0	0	0	0	0	0	0	0	0	0	0	0.037037037	0	0	0	0	0	0	0	0.037037037	0.111111111	0	0	0	0	0.037037037	0	0	0.037037037	0.037037037	0.037037037	0.037037037	0	0	0.037037037	0.037037037	0	0
0	0	0.041666667	0	0.083333333	0	0	0	0	0.041666667	0	0.041666667	0	0	0.041666667	0.041666667	0.041666667	0	0	0.041666667	0	0	0	0	0	0	0	0	0	0	0.041666667	0	0	0.083333333	0	0.041666667	0	0	0	0.041666667	0.041666667	0	0	0	0	0	0.083333333	0	0	0
0.038461538	0.038461538	0.076923077	0	0.038461538	0.038461538	0	0.038461538	0.076923077	0	0.076923077	0	0	0	0	0	0.038461538	0	0.076923077	0	0.076923077	0.038461538	0	0	0	0	0	0	0	0	0.038461538	0	0.038461538	0.076923077	0	0	0	0.038461538	0	0	0	0.038461538	0	0.038461538	0	0	0.038461538	0	0	0
0.041666667	0	0.041666667	0	0	0	0	0	0.041666667	0.041666667	0.041666667	0.041666667	0	0.041666667	0	0	0	0	0.041666667	0.041666667	0	0	0	0	0	0	0	0	0	0.041666667	0.041666667	0.041666667	0	0	0.083333333	0	0	0	0	0.041666667	0.041666667	0	0	0	0	0	0	0.041666667	0	0
0.037037037	0.074074074	0	0.037037037	0.074074074	0.037037037	0	0	0	0	0.037037037	0	0	0	0.037037037	0	0.074074074	0	0	0	0	0	0.037037037	0	0	0	0.037037037	0	0	0	0	0	0	0	0.037037037	0	0	0	0	0	0	0	0.037037037	0.111111111	0.037037037	0	0.111111111	0	0	0.037037037
0	0.038461538	0.076923077	0	0.038461538	0	0	0	0.076923077	0	0.038461538	0.038461538	0.038461538	0.038461538	0	0	0.038461538	0	0.038461538	0	0	0	0	0	0	0	0	0	0.076923077	0	0	0	0	0	0.038461538	0.038461538	0	0	0	0.076923077	0	0	0	0.038461538	0	0	0.076923077	0	0.038461538	0
0	0.068965517	0	0	0	0.068965517	0.034482759	0.068965517	0	0	0	0	0	0	0	0	0.034482759	0	0	0	0.034482759	0	0.034482759	0	0.034482759	0	0	0.034482759	0	0.068965517	0.068965517	0	0	0.103448276	0	0.034482759	0	0	0	0	0.034482759	0	0.068965517	0	0	0	0.034482759	0	0	0
0	0.041666667	0	0	0	0	0.041666667	0.041666667	0.041666667	0	0.083333333	0	0.041666667	0	0	0	0	0.041666667	0.041666667	0	0.041666667	0	0	0	0	0.041666667	0	0	0	0	0.041666667	0	0	0	0.041666667	0.041666667	0.041666667	0.041666667	0	0	0.041666667	0	0.083333333	0.041666667	0	0	0.041666667	0	0	0
0	0.071428571	0	0	0	0	0	0.071428571	0.035714286	0	0.035714286	0.035714286	0	0	0.035714286	0	0	0	0.035714286	0	0	0	0	0	0	0	0	0	0	0	0.071428571	0	0.035714286	0	0.071428571	0.035714286	0.035714286	0	0	0	0.035714286	0.035714286	0	0.035714286	0	0	0.107142857	0	0	0
0	0	0.034482759	0	0	0	0	0	0.034482759	0	0.068965517	0.034482759	0	0	0.034482759	0	0	0	0.034482759	0	0	0	0.068965517	0	0.034482759	0	0	0.034482759	0	0	0.034482759	0	0	0	0.068965517	0.034482759	0.034482759	0.034482759	0	0	0	0.068965517	0.034482759	0.034482759	0	0.068965517	0.034482759	0	0	0
0	0	0.107142857	0	0	0	0	0	0.107142857	0	0.035714286	0.035714286	0	0.035714286	0.035714286	0	0.035714286	0	0	0	0	0	0.035714286	0.035714286	0.035714286	0	0	0	0	0	0.035714286	0	0.035714286	0	0.071428571	0.071428571	0	0.035714286	0	0.035714286	0	0.035714286	0	0	0	0.035714286	0	0	0	0
0.107142857	0.035714286	0	0.035714286	0.071428571	0	0.035714286	0	0.035714286	0	0	0.035714286	0	0	0.035714286	0	0.035714286	0.035714286	0.035714286	0	0.035714286	0	0	0	0	0	0.035714286	0	0	0	0	0	0.035714286	0	0.035714286	0	0	0.035714286	0	0	0	0.035714286	0.071428571	0.035714286	0	0	0.071428571	0	0	0
0	0	0.074074074	0	0.074074074	0.037037037	0	0	0.037037037	0.074074074	0	0	0	0	0.074074074	0	0.074074074	0.037037037	0	0.037037037	0.037037037	0	0	0	0.037037037	0	0	0	0	0	0.037037037	0	0	0.037037037	0.037037037	0.037037037	0.037037037	0	0.037037037	0.037037037	0.037037037	0	0	0	0	0	0	0	0	0
0.034482759	0	0	0.068965517	0.034482759	0	0	0.034482759	0	0.034482759	0	0.068965517	0	0	0.068965517	0	0.068965517	0.034482759	0.034482759	0	0.034482759	0	0	0	0	0	0	0	0	0	0.034482759	0	0	0	0.068965517	0	0.034482759	0.034482759	0	0	0.034482759	0	0.034482759	0	0	0.034482759	0	0.034482759	0	0
0	0	0	0	0.035714286	0	0	0	0.035714286	0	0.071428571	0.035714286	0	0	0	0.035714286	0	0	0.035714286	0	0	0	0	0	0	0	0	0	0	0.035714286	0.071428571	0	0	0	0.107142857	0.035714286	0	0	0	0.035714286	0.071428571	0	0.107142857	0	0	0	0.035714286	0	0	0
0	0	0.038461538	0	0.038461538	0	0	0	0.038461538	0	0.076923077	0	0	0.038461538	0.115384615	0	0.038461538	0	0	0.038461538	0	0	0	0	0	0	0	0	0.038461538	0	0	0	0	0	0	0.115384615	0	0	0	0.038461538	0.038461538	0	0.038461538	0.038461538	0.038461538	0	0	0	0	0
0.035714286	0.035714286	0.071428571	0	0.035714286	0.035714286	0	0	0	0.071428571	0.035714286	0	0.035714286	0	0.035714286	0	0.035714286	0	0	0.071428571	0.035714286	0	0	0	0	0	0	0	0	0	0	0	0.035714286	0	0.035714286	0	0.035714286	0	0	0	0.035714286	0	0.035714286	0	0	0	0.035714286	0.035714286	0.035714286	0
0	0.037037037	0	0	0.037037037	0.037037037	0.037037037	0	0	0.074074074	0.037037037	0	0	0	0.037037037	0	0.037037037	0.037037037	0.037037037	0.037037037	0.074074074	0	0	0	0	0	0	0.037037037	0	0	0	0	0	0	0.037037037	0	0.037037037	0.037037037	0	0	0.037037037	0	0	0.037037037	0.037037037	0.037037037	0.037037037	0	0	0
0	0	0.037037037	0	0.037037037	0.037037037	0	0	0.074074074	0	0.037037037	0	0	0	0.037037037	0.037037037	0	0.037037037	0.037037037	0	0.037037037	0	0	0	0	0	0	0	0	0	0	0.037037037	0.037037037	0	0.037037037	0.074074074	0	0	0	0.037037037	0.037037037	0	0	0	0	0	0.074074074	0	0	0
0.074074074	0	0	0	0	0.037037037	0	0	0.037037037	0.037037037	0	0.037037037	0.037037037	0	0.074074074	0	0	0	0.037037037	0	0.037037037	0	0.037037037	0.037037037	0.037037037	0	0	0	0.037037037	0	0	0	0	0	0.037037037	0.074074074	0	0.037037037	0	0	0	0	0	0	0.037037037	0.037037037	0	0	0.037037037	0
0.038461538	0	0.115384615	0	0	0.038461538	0	0	0.076923077	0.038461538	0	0.038461538	0	0	0	0	0.038461538	0	0	0	0	0	0.038461538	0.038461538	0	0.038461538	0	0	0	0	0	0.038461538	0.076923077	0	0.038461538	0	0.038461538	0.038461538	0	0	0	0	0	0.038461538	0	0	0	0.038461538	0	0
0	0	0	0.037037037	0.037037037	0	0.037037037	0	0	0	0.111111111	0.037037037	0	0	0.037037037	0	0	0	0.111111111	0	0	0	0	0	0	0	0.037037037	0	0	0	0	0	0.037037037	0.037037037	0.037037037	0	0.037037037	0	0	0	0.037037037	0.037037037	0	0.074074074	0	0.037037037	0.074074074	0	0	0
0	0	0.035714286	0	0	0	0	0.035714286	0.035714286	0	0.107142857	0	0.035714286	0	0.071428571	0	0.035714286	0	0.035714286	0	0	0	0.035714286	0	0	0	0.035714286	0	0	0.035714286	0	0	0	0	0.035714286	0.107142857	0.035714286	0.035714286	0	0	0.035714286	0.071428571	0.035714286	0	0	0	0	0	0	0
0.037037037	0	0.074074074	0	0	0	0	0.037037037	0.111111111	0	0.074074074	0	0	0	0.037037037	0	0	0	0	0.037037037	0	0	0	0.037037037	0	0	0	0	0	0.037037037	0.037037037	0	0.074074074	0	0.111111111	0	0.037037037	0	0	0	0	0.037037037	0	0.037037037	0	0.037037037	0	0	0	0
0.12	0	0	0.08	0	0	0	0.08	0	0	0.04	0	0	0	0.04	0.04	0.04	0	0	0	0	0	0	0	0	0	0	0	0.04	0	0.04	0	0.04	0.04	0.04	0	0.04	0	0	0	0	0	0	0.04	0	0	0.04	0	0	0.04
0	0	0	0	0.034482759	0	0.034482759	0.103448276	0.034482759	0	0.034482759	0.068965517	0	0	0	0	0	0.034482759	0.034482759	0	0	0	0	0	0.034482759	0	0	0	0	0	0.103448276	0	0	0.103448276	0.103448276	0	0	0	0	0	0	0	0	0.034482759	0	0.034482759	0.034482759	0	0	0
0	0.037037037	0	0	0	0	0	0.074074074	0.037037037	0	0.037037037	0.037037037	0	0	0.037037037	0	0	0	0.037037037	0	0	0	0	0	0	0	0	0	0	0	0.074074074	0	0.037037037	0	0.074074074	0.037037037	0.037037037	0	0	0	0.037037037	0.037037037	0	0.037037037	0	0	0.111111111	0	0	0
0	0.04	0.08	0	0.12	0.04	0	0	0.12	0	0.04	0	0	0	0.04	0	0	0.12	0.04	0	0.04	0	0	0	0	0	0	0	0	0	0	0	0.12	0.04	0	0.04	0	0	0	0	0.08	0	0	0	0	0	0	0	0	0
0	0	0	0.037037037	0.037037037	0.037037037	0	0	0.037037037	0	0.074074074	0	0	0	0.037037037	0.037037037	0	0.037037037	0	0.037037037	0.037037037	0.037037037	0	0.037037037	0	0	0	0	0	0	0	0	0.037037037	0.037037037	0.037037037	0	0	0	0	0	0.074074074	0	0.037037037	0	0.037037037	0	0	0.037037037	0	0
0	0	0	0.04	0.04	0.04	0	0	0.16	0	0	0.04	0	0	0.04	0	0.04	0	0.04	0	0.04	0	0	0	0	0	0	0	0	0	0	0	0	0	0.12	0	0	0	0	0	0	0	0	0.08	0.04	0	0.04	0.04	0	0.08
0	0	0	0	0.074074074	0.037037037	0	0	0.111111111	0.037037037	0.037037037	0	0	0	0.074074074	0	0	0.037037037	0.111111111	0	0.074074074	0.037037037	0	0	0	0	0	0	0	0	0	0	0	0.111111111	0.037037037	0.074074074	0	0.037037037	0	0	0.037037037	0	0	0	0	0	0	0	0	0
0	0	0	0	0	0	0	0	0.076923077	0.038461538	0.038461538	0.038461538	0	0	0	0	0	0	0.076923077	0	0.076923077	0	0	0	0	0	0.038461538	0	0	0.038461538	0.038461538	0	0	0.038461538	0.076923077	0	0	0.038461538	0.038461538	0.038461538	0.038461538	0.038461538	0.076923077	0	0	0.038461538	0	0	0	0
0	0	0.038461538	0	0	0	0	0	0.076923077	0	0.038461538	0.038461538	0	0	0.115384615	0	0	0	0.038461538	0	0.038461538	0	0	0	0	0	0	0	0	0	0	0.038461538	0.038461538	0	0.038461538	0.115384615	0	0.038461538	0	0	0.076923077	0	0	0	0	0.038461538	0	0	0	0
0.035714286	0	0.035714286	0.035714286	0.035714286	0	0	0.035714286	0.035714286	0.035714286	0.035714286	0.035714286	0.035714286	0	0	0	0.035714286	0.035714286	0.035714286	0	0	0.035714286	0	0.035714286	0	0	0	0	0	0	0.071428571	0	0.035714286	0.035714286	0	0	0.035714286	0.035714286	0	0	0.071428571	0	0	0	0	0.035714286	0	0	0	0
0	0	0	0	0.071428571	0.035714286	0	0	0	0.071428571	0.071428571	0	0	0	0	0	0	0.071428571	0.071428571	0	0.035714286	0.035714286	0	0	0	0	0.035714286	0	0	0.035714286	0.035714286	0	0	0.035714286	0.035714286	0	0.035714286	0	0	0.071428571	0.071428571	0.035714286	0.035714286	0	0.035714286	0	0	0	0	0
0	0	0.035714286	0	0	0	0	0	0.071428571	0.107142857	0	0	0	0.035714286	0.035714286	0	0.035714286	0	0	0	0.035714286	0.035714286	0	0.107142857	0	0	0	0	0.071428571	0	0.035714286	0	0	0	0.035714286	0.071428571	0	0.142857143	0	0	0	0	0	0	0	0	0	0	0	0
0	0	0.037037037	0	0	0	0	0.037037037	0	0.037037037	0.074074074	0.037037037	0	0	0	0	0	0.037037037	0.037037037	0	0.037037037	0.037037037	0	0.037037037	0	0	0	0	0	0	0.074074074	0	0.037037037	0	0.037037037	0	0	0.074074074	0	0	0.037037037	0	0	0.037037037	0	0	0.037037037	0.037037037	0	0
0.071428571	0.035714286	0.071428571	0	0	0.035714286	0	0	0	0.071428571	0.035714286	0	0	0	0.035714286	0	0.107142857	0	0	0.035714286	0.071428571	0.035714286	0	0	0	0.035714286	0	0	0	0	0	0	0.035714286	0	0	0	0.071428571	0.035714286	0.035714286	0	0.035714286	0	0	0.035714286	0	0	0.035714286	0	0	0
0.153846154	0	0.076923077	0	0	0	0	0.038461538	0.038461538	0.038461538	0.076923077	0	0	0	0	0	0	0.038461538	0	0	0	0	0	0	0	0	0	0	0	0	0.076923077	0	0.076923077	0	0.076923077	0	0	0	0	0.038461538	0.038461538	0	0.038461538	0.038461538	0	0.038461538	0	0	0	0
0	0	0	0.04	0	0	0	0.04	0	0.04	0.04	0	0.04	0	0	0	0.04	0	0	0	0.04	0	0	0	0	0	0	0	0	0	0.04	0.08	0	0	0.04	0	0	0	0	0.08	0.04	0	0.04	0	0	0	0	0	0	0.04
0	0.038461538	0	0	0.038461538	0	0	0.076923077	0.038461538	0.076923077	0.038461538	0	0	0	0	0	0.038461538	0.038461538	0.038461538	0	0	0	0	0	0	0	0	0	0	0.038461538	0	0.076923077	0	0.038461538	0.038461538	0	0.038461538	0	0	0.038461538	0.038461538	0	0	0.038461538	0	0	0.038461538	0	0	0
0.074074074	0.037037037	0.037037037	0	0	0.037037037	0	0.037037037	0	0	0.037037037	0.037037037	0	0	0.037037037	0	0.037037037	0	0	0	0	0	0.037037037	0	0.037037037	0	0	0	0	0.037037037	0	0	0.037037037	0.037037037	0	0.074074074	0	0	0	0	0.037037037	0	0.074074074	0.037037037	0	0	0.074074074	0	0	0
0.041666667	0	0.083333333	0	0.083333333	0	0.041666667	0	0.125	0	0.041666667	0.041666667	0	0	0	0	0	0.083333333	0.041666667	0	0	0	0	0	0.041666667	0	0	0	0	0	0	0	0.083333333	0.041666667	0.041666667	0	0	0	0	0	0.041666667	0	0	0	0	0.041666667	0.041666667	0	0	0
0	0	0.035714286	0.035714286	0	0.035714286	0	0	0.035714286	0	0.071428571	0.035714286	0	0	0	0.035714286	0	0	0	0	0	0	0	0.035714286	0	0	0	0	0	0	0.035714286	0	0.071428571	0.035714286	0.071428571	0	0	0	0	0	0.107142857	0	0	0.035714286	0.035714286	0	0	0.035714286	0.035714286	0
0.04	0.04	0	0	0.08	0	0.04	0	0	0	0.12	0	0	0	0	0	0.04	0.04	0.08	0	0.04	0	0	0	0	0.04	0	0	0	0	0	0	0	0.04	0	0	0	0.04	0	0	0.04	0	0	0.08	0	0.04	0.08	0	0	0
0.034482759	0.034482759	0	0	0.034482759	0	0	0.034482759	0.034482759	0	0.034482759	0	0	0	0.068965517	0	0	0	0.034482759	0.034482759	0.034482759	0	0	0.034482759	0	0	0	0	0.034482759	0	0.068965517	0	0	0.034482759	0.034482759	0.034482759	0	0.068965517	0	0.034482759	0.068965517	0.034482759	0	0	0	0	0	0	0.034482759	0
0	0	0.08	0	0.04	0	0	0	0.08	0	0.08	0.04	0	0	0.04	0	0	0.04	0	0.04	0	0	0	0	0	0	0	0	0	0	0.04	0	0.08	0	0.04	0	0.04	0	0	0.04	0.04	0.04	0.08	0	0.04	0	0	0	0	0
0	0.033333333	0	0.066666667	0.1	0	0	0	0.133333333	0	0.033333333	0.033333333	0.033333333	0	0.066666667	0	0.033333333	0	0.066666667	0	0	0	0	0	0	0	0	0	0	0	0	0	0.066666667	0.033333333	0.066666667	0.033333333	0	0	0	0	0.033333333	0	0	0	0.033333333	0	0	0	0	0.033333333
0	0	0	0	0	0.034482759	0	0.034482759	0.034482759	0	0.034482759	0.034482759	0	0	0.034482759	0	0	0	0	0.034482759	0	0	0.034482759	0.034482759	0	0.034482759	0	0	0	0.034482759	0	0.068965517	0	0.068965517	0.068965517	0	0.034482759	0.034482759	0	0	0.034482759	0	0	0	0	0	0	0	0	0
0	0.08	0	0	0	0.04	0.04	0	0.04	0	0.08	0	0	0	0.04	0.04	0	0	0.04	0.04	0.04	0	0	0.04	0.04	0	0	0	0	0	0.04	0	0.08	0	0.04	0.04	0	0.04	0	0	0	0.04	0	0	0	0	0	0	0	0
0.041666667	0	0.041666667	0.041666667	0	0	0	0.041666667	0.041666667	0	0.041666667	0	0	0	0.083333333	0	0	0	0	0	0	0	0	0	0	0	0	0	0.041666667	0	0.041666667	0	0.041666667	0.041666667	0	0.041666667	0	0	0	0.041666667	0.041666667	0.041666667	0.041666667	0	0	0	0	0.041666667	0.083333333	0
0.034482759	0	0.068965517	0	0.034482759	0	0	0.034482759	0.034482759	0	0.068965517	0.034482759	0	0.034482759	0	0	0.034482759	0.034482759	0.034482759	0	0.068965517	0	0	0	0	0	0	0	0	0	0.034482759	0	0.034482759	0.034482759	0	0.034482759	0	0.034482759	0	0	0.034482759	0	0.034482759	0.034482759	0	0.034482759	0.034482759	0	0	0
0	0	0	0	0.083333333	0	0	0	0	0.041666667	0.041666667	0.041666667	0	0.041666667	0	0	0	0.083333333	0.083333333	0.041666667	0	0	0	0	0	0	0	0	0	0	0	0	0	0	0	0	0.125	0	0	0	0	0.041666667	0.083333333	0	0	0	0.125	0	0	0
0.074074074	0.037037037	0	0.037037037	0.037037037	0	0	0	0	0	0.037037037	0	0	0.037037037	0.037037037	0.037037037	0.037037037	0	0	0	0	0	0	0	0	0	0	0	0	0	0.037037037	0	0	0	0	0.037037037	0	0	0	0	0	0	0.074074074	0.074074074	0.037037037	0	0.074074074	0	0.037037037	0
0	0	0.076923077	0	0	0	0	0	0.076923077	0.038461538	0.038461538	0	0	0	0.038461538	0	0.038461538	0	0	0	0	0	0	0.038461538	0	0	0	0	0.038461538	0	0.038461538	0	0	0	0.038461538	0.038461538	0	0.038461538	0	0.038461538	0	0	0.038461538	0.038461538	0	0.076923077	0.038461538	0	0.038461538	0
0	0	0	0.037037037	0	0	0	0	0	0	0.074074074	0	0	0	0.037037037	0.037037037	0.037037037	0	0	0	0.037037037	0	0	0.037037037	0	0	0	0	0.074074074	0	0.074074074	0	0	0	0	0	0	0.037037037	0	0.111111111	0	0.037037037	0	0.037037037	0.037037037	0	0	0	0.037037037	0
0	0.034482759	0	0	0.034482759	0	0	0.034482759	0	0	0.034482759	0.068965517	0	0	0.068965517	0	0.034482759	0.034482759	0.068965517	0.034482759	0.068965517	0.034482759	0	0	0	0	0	0	0.034482759	0	0	0	0.034482759	0	0	0	0.068965517	0.034482759	0	0	0	0.034482759	0	0	0	0.034482759	0.034482759	0	0	0
0	0	0	0.04	0	0.04	0	0	0	0	0	0.04	0	0.04	0.08	0	0.04	0	0	0	0	0.04	0	0.04	0	0	0	0	0	0	0.04	0	0	0	0.04	0.04	0	0	0	0	0	0	0.08	0.04	0.04	0.04	0.04	0	0	0.04
0	0	0	0	0.034482759	0	0	0	0.034482759	0.034482759	0.034482759	0	0	0.068965517	0.034482759	0	0	0	0.034482759	0.034482759	0	0	0	0.068965517	0	0	0	0	0	0	0.034482759	0.068965517	0	0.034482759	0.068965517	0.034482759	0	0.034482759	0	0.034482759	0.068965517	0	0	0	0	0	0	0	0	0
0	0	0	0	0.033333333	0	0	0	0.033333333	0.033333333	0.033333333	0	0	0.066666667	0.033333333	0	0	0	0.033333333	0.033333333	0	0	0	0.066666667	0	0	0	0	0	0	0.033333333	0.066666667	0	0.033333333	0.066666667	0.033333333	0	0.033333333	0	0.033333333	0.066666667	0	0	0	0	0	0	0	0	0
0	0.035714286	0	0.035714286	0.035714286	0	0	0	0	0	0	0.035714286	0	0.071428571	0.035714286	0	0.035714286	0	0.035714286	0	0	0.071428571	0	0.071428571	0	0	0	0	0.071428571	0.035714286	0.035714286	0	0	0	0	0	0	0	0	0.071428571	0	0	0	0	0	0.035714286	0	0	0.035714286	0
0	0	0.034482759	0	0	0	0	0	0.068965517	0.034482759	0	0	0.034482759	0	0.034482759	0.034482759	0	0	0	0	0	0.034482759	0	0.034482759	0	0	0	0	0	0.068965517	0.068965517	0	0.034482759	0	0.034482759	0.068965517	0	0.034482759	0	0	0.034482759	0	0.068965517	0	0	0	0	0	0	0
0	0	0.037037037	0	0	0	0	0	0.074074074	0	0	0	0	0	0.148148148	0	0	0	0	0.037037037	0.037037037	0.037037037	0	0.037037037	0	0	0	0	0	0	0	0.037037037	0.037037037	0	0.037037037	0.074074074	0	0.111111111	0	0	0.037037037	0.037037037	0	0	0	0	0	0	0	0
0.034482759	0.034482759	0.068965517	0	0	0	0	0.068965517	0	0	0.068965517	0	0	0	0.034482759	0	0	0	0	0	0	0	0	0	0	0	0	0	0.034482759	0	0.068965517	0	0	0	0	0	0	0	0	0.034482759	0	0	0.103448276	0.103448276	0.103448276	0	0	0	0.103448276	0.034482759
0	0.034482759	0.034482759	0	0.034482759	0	0.068965517	0.034482759	0.103448276	0	0	0	0	0	0.034482759	0	0	0.034482759	0	0	0	0	0	0	0.034482759	0	0	0.068965517	0	0.034482759	0	0	0.068965517	0.068965517	0.068965517	0	0	0	0	0	0.068965517	0	0.034482759	0	0	0.034482759	0.034482759	0	0	0
0	0	0.08	0	0	0	0	0	0	0.04	0.08	0.04	0	0.04	0	0.04	0.04	0	0.04	0	0.04	0	0	0	0	0	0	0	0	0	0	0	0	0	0.04	0.04	0.04	0.04	0	0	0.08	0	0	0.04	0.04	0	0.04	0	0.04	0
0	0	0	0	0	0	0.074074074	0	0.037037037	0	0	0	0	0	0.037037037	0.037037037	0	0	0	0	0	0	0	0	0.037037037	0	0.037037037	0	0	0	0.037037037	0	0	0.074074074	0.074074074	0.037037037	0	0	0	0.037037037	0	0	0.037037037	0.037037037	0	0	0.037037037	0.037037037	0	0
0.04	0	0.04	0.04	0	0	0	0	0	0	0.04	0.08	0	0.04	0	0	0.04	0	0.04	0	0	0	0	0	0	0	0	0	0	0	0	0	0.04	0	0.04	0	0	0	0	0	0.04	0	0.04	0.04	0	0	0.12	0.04	0	0
0	0.037037037	0	0	0.074074074	0	0	0	0	0.074074074	0	0.037037037	0	0.037037037	0	0	0.037037037	0.074074074	0.074074074	0	0.037037037	0	0.037037037	0	0.037037037	0	0	0	0.037037037	0.037037037	0	0	0	0	0.037037037	0	0	0.037037037	0	0.037037037	0	0	0	0	0	0.037037037	0.037037037	0	0	0
0.04	0.04	0.08	0	0	0	0.04	0	0.04	0.08	0	0	0	0	0	0	0.08	0	0	0	0	0	0	0.04	0	0	0.04	0	0	0	0.04	0.04	0.08	0	0.04	0	0.04	0.04	0	0	0.04	0	0.04	0	0	0	0	0	0	0
0	0	0.037037037	0	0	0	0.037037037	0.037037037	0	0.037037037	0	0.074074074	0	0	0	0	0	0.037037037	0	0	0.037037037	0	0	0	0	0	0.037037037	0	0	0	0.037037037	0	0	0.037037037	0.037037037	0	0	0.037037037	0	0	0.074074074	0	0	0.037037037	0	0	0.111111111	0.037037037	0.037037037	0
0	0	0	0.035714286	0	0	0	0	0	0.071428571	0.035714286	0.071428571	0	0	0.035714286	0	0.035714286	0	0.035714286	0	0	0	0.035714286	0	0.035714286	0	0	0	0	0	0	0	0	0	0.107142857	0	0.035714286	0.035714286	0	0	0.035714286	0	0	0.071428571	0	0	0.071428571	0.035714286	0	0
0	0	0.035714286	0	0	0	0	0.035714286	0	0	0.035714286	0.071428571	0	0.035714286	0	0	0	0	0	0.035714286	0	0	0	0.035714286	0	0	0	0	0.035714286	0	0.035714286	0.035714286	0.035714286	0.035714286	0	0	0.035714286	0	0	0	0.035714286	0	0.071428571	0	0	0	0	0.035714286	0	0
0	0	0	0	0.034482759	0	0	0	0.103448276	0.068965517	0.034482759	0	0.034482759	0	0	0.034482759	0	0	0.103448276	0	0	0	0.034482759	0	0.034482759	0	0	0	0	0	0	0	0	0.034482759	0.103448276	0.034482759	0.068965517	0.034482759	0	0	0.034482759	0.034482759	0	0	0	0	0	0	0	0.034482759
0.115384615	0	0.076923077	0	0	0	0	0.038461538	0	0.038461538	0.115384615	0	0.038461538	0	0	0	0.038461538	0	0.038461538	0	0	0	0	0	0.038461538	0	0	0	0	0.038461538	0	0	0.038461538	0	0.038461538	0	0.038461538	0	0.038461538	0	0.038461538	0.076923077	0.038461538	0	0	0	0	0	0	0.038461538
0.037037037	0	0.037037037	0.074074074	0	0	0	0	0.037037037	0.037037037	0	0	0.037037037	0	0.074074074	0	0	0	0	0	0	0	0	0.037037037	0	0	0	0	0	0	0.037037037	0.037037037	0.074074074	0	0	0	0	0.037037037	0	0.037037037	0.037037037	0	0.037037037	0	0.037037037	0	0.037037037	0	0.037037037	0
0	0	0	0	0.035714286	0	0.035714286	0.035714286	0	0	0.035714286	0	0	0	0.035714286	0.035714286	0	0	0	0.035714286	0	0	0	0.035714286	0	0	0.035714286	0	0.035714286	0.035714286	0.035714286	0.035714286	0	0.071428571	0	0	0	0.035714286	0	0	0.071428571	0	0.035714286	0	0	0	0	0	0	0.035714286
0	0.035714286	0	0	0.071428571	0.035714286	0	0	0	0.035714286	0	0.035714286	0	0	0.035714286	0	0	0.035714286	0.071428571	0	0.035714286	0.035714286	0.035714286	0.035714286	0.035714286	0	0	0.035714286	0	0	0	0.035714286	0	0.035714286	0	0	0	0.071428571	0	0	0	0	0	0	0.035714286	0.035714286	0	0	0.035714286	0
0	0	0	0	0	0	0	0	0.041666667	0.041666667	0	0	0	0	0.083333333	0	0	0	0	0	0	0	0	0	0	0	0	0	0	0	0	0.041666667	0	0	0.083333333	0	0	0	0	0.041666667	0.041666667	0	0	0.041666667	0.041666667	0	0.083333333	0.041666667	0	0
0	0	0	0.034482759	0	0.068965517	0	0	0	0	0	0	0	0.034482759	0.034482759	0.034482759	0	0	0	0	0	0.034482759	0.068965517	0.034482759	0	0.034482759	0.034482759	0	0	0.034482759	0.034482759	0	0.034482759	0.034482759	0	0.034482759	0	0.034482759	0	0	0.103448276	0	0.034482759	0	0	0	0	0	0	0.034482759
0.034482759	0.034482759	0.068965517	0	0.068965517	0.034482759	0.034482759	0	0.034482759	0.034482759	0	0	0	0	0.034482759	0	0.103448276	0	0	0.034482759	0.034482759	0	0	0.034482759	0	0	0.034482759	0	0.034482759	0	0	0	0	0.068965517	0	0	0.034482759	0.034482759	0	0	0.034482759	0.034482759	0.034482759	0	0	0	0	0	0	0.034482759
0.035714286	0	0.107142857	0	0	0	0	0	0.035714286	0.035714286	0.107142857	0	0	0	0.035714286	0	0.035714286	0	0.035714286	0	0	0	0	0.035714286	0	0	0	0	0	0	0.035714286	0	0.071428571	0	0.035714286	0.035714286	0.035714286	0.035714286	0	0	0.071428571	0	0.071428571	0.035714286	0	0	0	0	0	0
0.037037037	0	0.037037037	0	0	0	0.037037037	0	0.148148148	0.037037037	0.074074074	0	0	0	0	0	0.037037037	0	0.037037037	0	0.037037037	0.037037037	0	0	0.037037037	0	0	0	0	0	0	0	0	0.037037037	0.185185185	0	0	0.037037037	0	0	0.037037037	0	0	0.037037037	0.037037037	0	0	0	0	0
0.034482759	0	0.034482759	0	0	0	0.034482759	0	0.137931034	0.034482759	0.103448276	0	0	0	0	0	0.034482759	0	0.034482759	0	0.034482759	0.034482759	0	0	0.034482759	0	0	0	0	0	0	0	0	0.034482759	0.172413793	0	0	0.034482759	0	0	0.034482759	0	0	0.068965517	0.034482759	0	0	0	0	0
0.103448276	0.034482759	0.068965517	0	0	0	0	0	0	0	0.068965517	0.068965517	0	0	0	0	0.068965517	0	0	0	0	0	0	0	0	0	0	0	0	0	0.034482759	0	0.034482759	0	0.068965517	0	0.034482759	0	0	0.034482759	0.034482759	0.068965517	0	0	0	0	0.103448276	0	0	0
0	0.035714286	0	0	0	0	0	0.035714286	0	0.035714286	0.035714286	0.035714286	0	0	0	0.035714286	0.035714286	0	0.035714286	0.035714286	0.035714286	0	0	0	0	0	0	0	0	0.035714286	0.035714286	0.035714286	0	0	0.035714286	0	0	0	0	0.035714286	0.035714286	0.035714286	0.035714286	0	0	0	0	0.035714286	0	0
0	0	0.111111111	0	0.037037037	0	0	0	0.148148148	0.037037037	0.037037037	0	0.037037037	0	0.037037037	0	0.037037037	0	0.037037037	0.037037037	0	0	0	0	0	0	0	0	0	0	0	0	0.111111111	0.037037037	0.037037037	0.037037037	0.037037037	0	0	0	0.037037037	0	0.037037037	0	0	0	0	0	0	0
0	0	0.034482759	0	0	0	0	0.034482759	0	0	0.068965517	0.034482759	0	0	0	0	0.034482759	0	0.034482759	0	0	0	0	0	0	0	0	0	0.034482759	0	0.034482759	0	0	0	0.034482759	0	0.034482759	0	0	0	0	0.034482759	0.034482759	0.068965517	0	0	0.068965517	0.068965517	0	0.034482759
0	0.037037037	0	0.037037037	0.037037037	0	0	0	0	0	0	0.037037037	0	0.037037037	0.037037037	0	0.037037037	0	0.037037037	0	0	0.074074074	0	0.074074074	0	0	0	0	0.074074074	0	0.074074074	0	0	0	0	0	0	0	0	0.074074074	0	0	0	0	0	0.037037037	0	0	0.037037037	0
0.034482759	0	0.034482759	0.068965517	0	0.034482759	0	0	0.034482759	0.034482759	0	0	0.034482759	0	0.034482759	0	0.034482759	0	0	0	0	0.068965517	0.034482759	0.034482759	0.034482759	0	0	0	0	0	0.068965517	0	0.068965517	0	0.034482759	0	0	0.034482759	0	0.034482759	0.034482759	0	0.034482759	0	0	0	0	0	0	0.034482759
0.034482759	0	0.034482759	0.068965517	0	0.034482759	0	0	0.034482759	0.034482759	0	0	0.034482759	0	0.034482759	0	0.034482759	0	0	0	0	0.068965517	0.034482759	0.034482759	0.034482759	0	0	0	0	0	0.068965517	0	0.068965517	0	0.034482759	0	0	0.034482759	0	0.034482759	0.034482759	0	0.034482759	0	0	0	0	0	0	0.034482759
0.034482759	0	0.034482759	0.068965517	0	0.034482759	0	0	0.034482759	0.034482759	0	0	0.034482759	0	0.034482759	0	0.034482759	0	0	0	0	0.068965517	0.034482759	0.034482759	0.034482759	0	0	0	0	0	0.068965517	0	0.068965517	0	0.034482759	0	0	0.034482759	0	0.034482759	0.034482759	0	0.034482759	0	0	0	0	0	0	0.034482759
0.034482759	0	0.034482759	0.068965517	0	0.034482759	0	0	0.034482759	0.034482759	0	0	0.034482759	0	0.034482759	0	0.034482759	0	0	0	0	0.068965517	0.034482759	0.034482759	0.034482759	0	0	0	0	0	0.034482759	0.034482759	0.068965517	0	0.034482759	0	0	0.034482759	0	0.034482759	0.034482759	0	0.034482759	0	0	0	0	0	0	0.034482759
0.034482759	0	0.034482759	0.068965517	0	0.034482759	0	0	0.034482759	0.034482759	0	0	0.034482759	0	0.034482759	0	0.034482759	0	0	0	0	0.068965517	0.034482759	0.034482759	0.034482759	0	0	0	0	0	0.034482759	0.034482759	0.068965517	0	0.034482759	0	0	0.034482759	0	0.034482759	0.034482759	0	0.034482759	0	0	0	0	0	0	0.034482759
0	0	0.035714286	0	0.035714286	0	0	0	0.071428571	0.035714286	0.107142857	0	0	0	0.071428571	0	0.035714286	0.035714286	0	0.071428571	0.035714286	0	0	0	0	0	0	0	0	0	0	0	0	0	0.142857143	0	0.035714286	0.035714286	0	0	0	0.035714286	0	0.035714286	0.035714286	0	0	0	0	0
0	0	0.035714286	0	0.035714286	0	0	0	0	0	0.035714286	0.071428571	0	0.035714286	0	0	0	0.035714286	0.035714286	0.035714286	0.035714286	0	0	0.035714286	0	0	0	0	0	0	0.035714286	0	0.035714286	0	0.035714286	0	0	0.035714286	0	0	0.071428571	0	0	0	0	0	0.071428571	0.035714286	0	0
0.071428571	0	0.071428571	0	0.035714286	0	0	0	0.035714286	0.035714286	0	0.035714286	0	0	0.035714286	0	0	0.035714286	0	0.035714286	0	0	0	0.035714286	0	0	0	0	0.035714286	0	0.035714286	0	0.035714286	0	0.035714286	0	0	0.035714286	0	0.035714286	0	0	0	0.035714286	0	0	0.035714286	0.035714286	0.035714286	0
0	0	0	0	0.037037037	0.037037037	0	0	0.074074074	0	0.074074074	0	0	0	0.037037037	0	0	0.037037037	0.074074074	0.037037037	0.074074074	0	0	0	0	0	0	0	0	0	0	0	0	0.037037037	0.074074074	0	0	0	0	0	0.037037037	0	0	0.074074074	0.037037037	0.037037037	0.037037037	0	0	0
0.033333333	0	0	0.066666667	0.033333333	0.033333333	0	0	0.033333333	0.033333333	0	0	0.033333333	0.033333333	0.033333333	0	0	0.033333333	0	0.033333333	0	0.033333333	0	0.066666667	0	0	0.033333333	0	0.066666667	0	0	0	0.066666667	0	0	0	0	0	0.033333333	0	0	0	0.066666667	0.033333333	0	0	0	0	0	0.033333333
0	0	0.074074074	0	0	0	0	0	0.074074074	0.074074074	0.037037037	0	0	0	0.037037037	0	0.037037037	0	0.111111111	0	0.037037037	0	0	0	0	0	0	0	0	0	0.037037037	0.037037037	0.037037037	0	0	0.037037037	0.074074074	0.037037037	0	0.037037037	0.037037037	0	0	0	0	0	0	0	0	0
0	0	0	0	0.041666667	0	0	0	0.041666667	0	0.041666667	0	0	0.041666667	0.041666667	0	0	0	0.041666667	0.041666667	0	0	0	0.083333333	0	0	0	0	0	0	0.041666667	0.041666667	0	0.041666667	0.041666667	0.041666667	0	0.041666667	0	0	0.083333333	0	0	0	0	0	0	0	0	0
0	0	0	0	0.038461538	0	0	0	0.038461538	0.038461538	0.038461538	0	0	0.038461538	0.038461538	0	0	0	0.038461538	0.038461538	0	0	0	0.076923077	0	0	0	0	0	0	0.038461538	0.038461538	0	0.038461538	0.076923077	0.038461538	0	0.038461538	0	0	0.076923077	0	0	0	0	0	0	0	0	0
0	0	0	0	0	0	0	0	0.125	0	0	0.041666667	0	0	0.041666667	0.041666667	0	0	0.041666667	0.041666667	0	0	0	0	0	0	0	0	0	0	0	0	0	0	0.083333333	0.041666667	0.041666667	0	0	0	0	0	0	0	0.041666667	0	0.125	0	0	0
0	0	0.033333333	0	0.033333333	0	0	0	0.033333333	0.033333333	0.033333333	0.033333333	0	0	0.033333333	0	0	0	0.066666667	0.033333333	0	0	0.033333333	0	0	0	0	0.033333333	0	0	0.033333333	0	0.033333333	0.033333333	0.033333333	0	0	0	0	0.033333333	0.033333333	0	0.033333333	0.033333333	0	0.066666667	0.033333333	0.033333333	0	0
0	0	0	0	0	0	0	0.041666667	0.041666667	0	0.041666667	0	0	0	0.083333333	0	0	0	0.041666667	0.041666667	0	0	0	0	0	0	0	0	0	0	0.041666667	0	0	0.041666667	0.041666667	0.083333333	0	0	0	0	0.083333333	0	0	0.041666667	0	0	0.041666667	0.041666667	0	0
0	0	0	0	0	0.038461538	0	0	0.038461538	0	0.076923077	0	0	0	0	0.038461538	0	0.038461538	0.076923077	0	0	0	0	0.038461538	0	0	0	0	0.038461538	0.038461538	0	0	0	0	0.038461538	0	0.038461538	0	0	0	0	0	0.038461538	0.115384615	0	0.038461538	0.038461538	0	0	0
0.035714286	0	0	0.035714286	0.035714286	0	0	0.035714286	0.071428571	0	0.035714286	0.071428571	0	0	0	0	0	0	0.071428571	0	0	0	0	0	0	0	0	0	0.035714286	0	0.035714286	0	0.035714286	0.035714286	0.071428571	0	0	0	0	0	0.035714286	0	0	0.035714286	0.035714286	0.035714286	0.035714286	0	0	0.035714286
0	0.035714286	0.035714286	0.035714286	0	0	0	0.035714286	0.035714286	0	0.035714286	0.035714286	0.035714286	0	0	0.035714286	0.035714286	0	0.035714286	0	0	0	0	0.035714286	0	0	0	0	0	0	0.071428571	0	0	0	0.035714286	0.035714286	0.035714286	0	0	0	0	0	0	0.035714286	0	0.035714286	0.035714286	0	0.071428571	0
0.041666667	0.041666667	0.083333333	0	0	0	0	0.041666667	0	0.083333333	0.041666667	0.041666667	0	0	0	0	0.125	0	0.041666667	0	0.083333333	0	0	0	0	0	0	0	0	0	0.041666667	0	0	0	0.041666667	0	0.041666667	0.041666667	0	0	0.041666667	0	0	0	0	0.041666667	0	0	0	0
0.038461538	0	0.038461538	0	0.038461538	0	0	0	0.038461538	0.038461538	0.038461538	0	0	0.038461538	0.038461538	0	0.038461538	0	0.038461538	0.038461538	0	0	0	0	0	0	0.038461538	0	0	0	0	0	0	0.038461538	0.038461538	0.038461538	0	0	0.038461538	0	0.076923077	0	0.038461538	0.038461538	0	0	0.038461538	0.038461538	0	0
0	0	0	0	0	0	0	0	0.068965517	0.137931034	0	0	0	0	0	0	0	0	0.068965517	0	0.034482759	0.068965517	0	0.034482759	0	0	0	0	0	0	0.103448276	0	0	0	0.137931034	0	0	0.068965517	0	0.068965517	0.068965517	0	0	0	0	0	0	0	0	0
0	0	0.071428571	0.035714286	0	0	0	0	0.035714286	0.035714286	0.035714286	0	0	0	0.035714286	0.071428571	0	0	0.035714286	0.071428571	0	0	0	0	0	0	0	0	0	0	0	0.035714286	0.107142857	0	0	0	0	0	0	0.035714286	0.035714286	0	0.035714286	0	0	0	0	0	0	0
0	0.037037037	0	0	0.037037037	0	0	0	0	0.037037037	0.074074074	0	0	0	0.074074074	0	0.037037037	0	0.111111111	0.037037037	0	0	0	0	0	0	0	0	0.037037037	0	0	0	0	0	0	0.037037037	0.111111111	0	0	0.037037037	0.037037037	0.074074074	0.037037037	0	0	0	0.037037037	0	0	0
0.038461538	0.038461538	0	0.038461538	0	0	0	0.038461538	0	0	0.038461538	0.038461538	0.038461538	0	0	0	0	0	0.038461538	0.038461538	0	0	0	0.038461538	0	0	0	0	0	0.038461538	0.076923077	0	0	0	0.038461538	0	0	0.038461538	0	0.038461538	0	0.038461538	0.076923077	0	0.038461538	0	0	0	0.076923077	0
0.041666667	0	0	0.041666667	0.041666667	0	0	0	0.041666667	0.041666667	0	0.041666667	0	0	0.083333333	0	0	0	0.083333333	0	0	0	0	0	0	0	0	0	0	0	0	0	0.041666667	0	0.041666667	0.041666667	0	0	0	0	0.083333333	0	0	0	0.041666667	0	0.083333333	0	0	0.041666667
0	0	0.035714286	0	0	0	0	0.035714286	0	0	0.071428571	0.071428571	0	0	0	0	0	0.035714286	0.071428571	0	0	0	0	0	0	0	0	0	0	0	0.035714286	0.035714286	0.035714286	0	0.035714286	0	0	0	0	0.035714286	0.071428571	0.035714286	0.071428571	0	0	0.035714286	0	0.035714286	0	0
0	0	0	0	0	0	0	0.038461538	0.076923077	0.076923077	0	0.038461538	0	0	0	0	0	0.038461538	0.115384615	0	0.038461538	0	0	0	0	0	0	0	0	0	0.038461538	0.038461538	0	0	0.076923077	0	0.038461538	0.038461538	0	0.038461538	0	0	0	0	0	0.038461538	0.038461538	0	0	0
0	0	0.071428571	0	0	0.035714286	0	0	0.035714286	0.071428571	0.035714286	0.035714286	0	0	0	0	0.035714286	0.035714286	0.071428571	0	0.071428571	0	0	0	0	0.035714286	0	0	0	0	0.035714286	0	0.035714286	0	0.035714286	0	0.035714286	0	0	0.035714286	0.035714286	0	0	0.035714286	0	0.071428571	0	0	0	0
0.037037037	0	0	0.074074074	0	0.037037037	0	0	0	0	0.074074074	0.037037037	0	0.037037037	0.037037037	0	0.037037037	0	0.074074074	0	0	0.037037037	0	0.037037037	0	0	0	0	0	0	0.037037037	0	0.037037037	0.037037037	0.037037037	0	0.037037037	0	0	0	0.074074074	0	0	0	0	0	0.037037037	0	0	0
0.148148148	0	0	0.074074074	0	0	0.037037037	0	0	0	0.037037037	0	0	0	0.111111111	0	0.037037037	0	0	0.037037037	0.037037037	0	0	0	0	0.037037037	0	0	0.037037037	0	0	0	0	0.037037037	0.037037037	0	0	0.037037037	0	0.037037037	0.074074074	0	0	0	0	0	0	0	0.037037037	0
0	0	0	0	0.037037037	0	0	0.037037037	0	0	0	0.037037037	0	0	0.037037037	0	0	0.074074074	0	0.037037037	0	0	0	0	0	0	0	0	0	0	0.111111111	0.037037037	0	0	0.037037037	0	0.037037037	0	0	0.074074074	0.037037037	0	0.037037037	0	0	0	0.037037037	0	0	0
0	0	0.035714286	0	0	0.035714286	0	0	0.035714286	0	0.035714286	0	0	0	0.035714286	0.035714286	0.071428571	0.035714286	0	0.035714286	0.071428571	0.035714286	0.035714286	0	0.035714286	0	0	0	0	0	0	0	0	0	0.035714286	0.035714286	0.035714286	0.035714286	0	0	0	0	0.071428571	0.035714286	0	0.035714286	0	0	0	0
0.038461538	0	0.076923077	0	0	0.038461538	0	0	0.076923077	0.038461538	0.038461538	0	0	0	0.038461538	0	0.038461538	0	0	0	0.038461538	0	0	0.038461538	0	0	0	0	0.038461538	0	0.038461538	0	0.038461538	0.038461538	0.076923077	0.038461538	0	0	0	0.038461538	0.076923077	0	0	0	0	0	0	0	0	0
0.035714286	0	0.071428571	0	0	0.035714286	0	0	0.071428571	0.071428571	0.035714286	0	0	0	0.035714286	0	0.035714286	0	0	0	0.035714286	0	0	0.035714286	0	0	0	0	0.035714286	0	0.035714286	0	0.035714286	0.035714286	0.071428571	0.035714286	0	0.035714286	0	0.035714286	0.071428571	0	0	0	0	0	0	0	0	0
0.035714286	0	0.071428571	0	0	0.035714286	0	0	0.071428571	0.071428571	0.035714286	0	0	0	0.035714286	0	0.035714286	0	0	0	0.035714286	0	0	0.035714286	0	0	0	0	0.035714286	0	0.035714286	0	0.035714286	0.035714286	0.071428571	0.035714286	0	0	0	0.071428571	0.071428571	0	0	0	0	0	0	0	0	0
0.037037037	0	0.074074074	0	0	0.037037037	0	0	0.074074074	0.037037037	0.037037037	0.037037037	0	0	0.037037037	0	0.037037037	0	0	0	0.037037037	0	0	0.037037037	0	0	0	0	0.037037037	0	0.037037037	0	0.037037037	0.037037037	0.074074074	0.037037037	0	0	0	0.037037037	0.074074074	0	0	0	0	0	0	0	0	0
0	0.076923077	0.038461538	0	0.038461538	0.038461538	0.038461538	0	0	0	0.038461538	0	0	0	0	0	0.076923077	0.038461538	0.038461538	0	0.076923077	0	0	0.038461538	0.038461538	0	0	0	0	0	0	0.038461538	0.038461538	0	0	0	0.038461538	0.038461538	0	0	0	0.076923077	0.076923077	0	0	0	0	0	0	0
0.038461538	0.038461538	0.038461538	0.038461538	0	0.038461538	0.038461538	0	0.038461538	0	0.076923077	0	0	0	0.038461538	0	0.038461538	0	0.038461538	0	0.076923077	0	0	0	0.038461538	0	0	0	0	0	0	0	0.076923077	0.038461538	0.076923077	0	0	0	0	0	0.115384615	0	0.038461538	0	0	0	0	0	0	0
0.038461538	0	0.038461538	0.038461538	0	0.038461538	0	0.038461538	0.038461538	0	0	0.038461538	0.038461538	0	0	0	0.038461538	0	0	0	0.038461538	0.038461538	0	0	0	0	0	0	0	0	0.076923077	0	0.038461538	0.038461538	0.038461538	0	0	0	0	0.038461538	0.076923077	0	0.038461538	0	0	0	0.038461538	0	0	0.038461538
0	0	0.083333333	0	0	0.041666667	0	0.041666667	0.083333333	0.041666667	0	0.041666667	0	0	0	0.041666667	0.041666667	0.041666667	0	0.041666667	0.083333333	0	0	0	0	0	0	0	0	0	0.041666667	0	0.041666667	0	0.083333333	0	0.041666667	0	0	0	0	0	0	0	0.041666667	0	0	0	0	0.041666667
0	0	0.041666667	0	0.083333333	0	0	0	0.041666667	0	0.041666667	0.041666667	0.041666667	0	0.041666667	0	0.041666667	0.041666667	0.041666667	0.041666667	0.083333333	0	0	0	0	0	0	0	0	0	0	0	0	0	0.041666667	0.041666667	0	0.041666667	0	0	0	0.041666667	0	0	0	0	0	0.041666667	0	0.041666667
0	0	0	0.035714286	0.035714286	0.035714286	0	0	0.035714286	0.035714286	0	0	0	0.035714286	0	0.071428571	0	0.071428571	0.071428571	0	0.071428571	0	0	0.035714286	0	0	0	0	0	0	0.035714286	0	0.035714286	0	0	0.035714286	0	0.035714286	0	0	0	0	0	0.035714286	0	0	0.035714286	0	0	0
0	0	0	0.038461538	0.038461538	0	0	0	0.038461538	0	0	0.076923077	0	0	0.038461538	0	0	0.038461538	0.115384615	0	0.038461538	0	0	0	0	0	0	0	0	0.038461538	0	0	0.038461538	0	0	0	0.076923077	0	0	0	0	0	0.076923077	0.038461538	0	0.038461538	0.076923077	0	0	0
0.035714286	0	0	0.035714286	0.035714286	0	0.035714286	0	0.035714286	0.035714286	0	0	0	0	0.035714286	0.035714286	0	0.035714286	0.035714286	0	0.035714286	0	0.035714286	0	0.035714286	0.035714286	0	0.035714286	0	0	0	0	0.035714286	0.035714286	0.035714286	0.035714286	0	0.035714286	0.035714286	0	0	0	0	0.035714286	0	0	0.035714286	0	0	0
0.04	0	0	0.04	0.04	0	0	0	0.04	0	0	0.04	0	0.04	0.04	0	0	0	0.08	0.04	0.08	0	0.04	0	0	0	0	0.04	0.04	0	0	0	0.04	0	0.04	0	0	0	0	0	0	0	0	0	0	0.08	0	0	0	0.04
0	0.041666667	0.041666667	0	0	0.041666667	0	0	0	0.041666667	0	0.041666667	0	0.041666667	0	0	0.041666667	0	0.041666667	0	0.041666667	0.083333333	0.083333333	0.041666667	0	0.041666667	0	0	0.041666667	0	0	0	0	0	0	0.041666667	0.041666667	0.041666667	0	0	0	0	0	0	0	0	0.041666667	0	0.041666667	0
0	0	0.034482759	0	0	0.034482759	0.034482759	0	0.034482759	0.034482759	0.034482759	0	0	0	0.034482759	0	0	0	0.034482759	0	0.034482759	0.034482759	0	0.068965517	0	0	0.034482759	0	0	0	0.068965517	0	0.034482759	0.068965517	0.034482759	0.034482759	0	0.034482759	0	0	0.103448276	0	0	0	0	0.034482759	0	0	0	0
0.034482759	0	0.103448276	0.034482759	0	0	0	0	0	0.034482759	0.103448276	0.034482759	0.034482759	0	0	0	0.034482759	0	0.034482759	0	0.034482759	0	0	0	0	0	0	0	0.034482759	0	0	0	0.034482759	0	0.034482759	0	0.034482759	0	0	0.034482759	0.034482759	0.034482759	0.068965517	0.034482759	0	0	0.034482759	0	0.068965517	0
0	0	0	0	0	0.041666667	0	0	0	0	0.041666667	0	0	0	0.041666667	0	0	0	0.041666667	0	0.041666667	0	0.083333333	0	0.041666667	0.041666667	0	0	0	0	0.041666667	0	0	0.041666667	0	0.041666667	0	0.041666667	0	0.041666667	0.041666667	0	0.041666667	0.041666667	0.041666667	0	0.041666667	0	0	0
0	0	0	0	0.037037037	0	0	0.037037037	0.037037037	0	0.037037037	0.037037037	0	0	0.037037037	0	0	0	0.111111111	0	0.037037037	0	0	0	0.037037037	0	0	0	0.037037037	0.074074074	0	0	0	0.037037037	0	0.037037037	0.037037037	0	0	0	0.037037037	0.037037037	0.037037037	0	0	0.037037037	0	0	0	0.037037037
0	0	0	0	0	0	0	0	0.037037037	0	0	0.037037037	0	0.037037037	0.037037037	0	0	0	0.074074074	0	0.037037037	0	0	0	0	0	0	0	0	0	0.037037037	0	0	0	0	0.074074074	0	0	0	0	0.037037037	0	0	0.037037037	0	0	0.074074074	0.074074074	0	0
0	0	0.038461538	0	0.038461538	0	0	0	0.038461538	0	0.038461538	0	0	0	0.076923077	0	0	0	0.038461538	0.038461538	0.038461538	0	0	0.038461538	0	0	0	0	0	0	0.038461538	0	0.076923077	0.038461538	0	0.038461538	0	0	0	0	0.076923077	0	0.076923077	0.038461538	0	0.038461538	0	0	0	0
0.037037037	0	0.037037037	0	0.037037037	0	0	0	0.037037037	0	0.037037037	0	0	0	0.074074074	0	0	0	0.037037037	0.037037037	0.037037037	0	0	0.037037037	0	0	0	0	0	0	0.037037037	0	0.074074074	0.037037037	0	0.037037037	0	0	0	0	0.074074074	0	0.074074074	0.037037037	0	0.037037037	0	0	0	0
0	0	0	0	0	0	0	0	0	0	0.037037037	0.037037037	0	0	0.037037037	0.037037037	0	0	0	0.037037037	0.037037037	0	0	0.037037037	0	0	0	0	0	0	0.074074074	0	0	0	0.037037037	0.037037037	0	0	0	0.037037037	0.074074074	0	0.074074074	0.037037037	0	0.037037037	0.037037037	0	0	0
0	0	0.035714286	0.035714286	0	0	0	0	0.071428571	0	0.035714286	0.035714286	0	0.035714286	0	0	0.035714286	0	0.035714286	0	0.035714286	0.035714286	0	0	0	0.035714286	0	0	0.035714286	0.035714286	0	0	0.035714286	0	0.035714286	0	0	0	0	0.071428571	0	0.035714286	0	0.035714286	0	0.035714286	0.035714286	0	0	0
0.041666667	0.041666667	0.041666667	0	0.041666667	0	0	0	0.125	0	0.041666667	0.041666667	0	0	0	0	0.041666667	0	0.041666667	0	0.041666667	0.041666667	0	0	0	0	0	0	0	0	0	0	0	0	0.125	0.041666667	0	0	0	0	0.041666667	0	0	0	0.041666667	0	0	0.041666667	0.041666667	0
0	0	0.111111111	0	0	0	0	0	0	0.037037037	0.037037037	0.037037037	0	0	0.037037037	0	0.074074074	0	0	0.037037037	0.037037037	0.037037037	0	0	0	0	0	0	0	0	0.037037037	0	0.037037037	0	0	0	0.037037037	0	0	0	0.074074074	0	0.037037037	0	0	0.074074074	0.037037037	0	0	0
0	0	0	0	0	0	0.04	0	0.04	0	0.04	0	0	0	0.12	0	0	0.04	0	0.04	0.04	0.04	0	0.04	0.04	0	0	0	0	0	0	0.04	0	0	0.08	0.08	0.04	0.04	0	0	0.04	0.04	0	0	0	0	0	0	0	0
0	0	0	0	0.037037037	0	0.074074074	0	0.037037037	0	0.037037037	0.037037037	0	0	0.074074074	0	0	0	0.074074074	0	0.037037037	0.037037037	0	0	0.074074074	0	0	0	0	0	0	0	0	0.111111111	0.074074074	0.074074074	0	0	0	0	0.037037037	0	0	0	0	0	0.037037037	0	0	0
0	0	0.034482759	0	0	0	0	0	0.034482759	0.068965517	0.034482759	0	0	0	0	0	0.034482759	0	0.068965517	0	0.034482759	0.034482759	0	0.034482759	0	0	0	0	0	0	0.034482759	0.034482759	0	0	0.034482759	0	0.068965517	0.034482759	0	0.034482759	0	0	0.068965517	0.034482759	0	0	0.103448276	0	0	0
0	0	0.034482759	0	0	0	0	0	0.034482759	0	0.034482759	0.034482759	0	0.068965517	0	0	0.034482759	0	0.034482759	0.068965517	0.068965517	0.068965517	0.034482759	0	0	0	0.034482759	0	0	0	0	0	0	0	0.034482759	0	0	0.034482759	0	0	0	0.034482759	0	0.034482759	0	0.068965517	0.034482759	0	0	0
0	0	0.034482759	0	0	0	0	0	0.034482759	0	0.034482759	0.034482759	0	0.068965517	0	0	0.034482759	0	0.034482759	0.068965517	0.068965517	0.068965517	0.034482759	0	0	0	0.034482759	0	0	0	0	0	0	0	0.034482759	0	0	0.034482759	0	0	0	0.034482759	0	0.034482759	0	0.068965517	0.034482759	0	0	0
0	0	0	0	0	0	0	0	0.035714286	0	0.035714286	0.035714286	0	0	0.035714286	0.035714286	0	0	0.035714286	0.071428571	0.071428571	0.035714286	0	0.035714286	0	0.035714286	0	0	0	0	0.035714286	0	0	0	0.071428571	0	0.035714286	0.035714286	0	0	0.035714286	0	0	0	0	0.035714286	0.035714286	0	0	0
0	0	0.068965517	0	0	0	0	0	0.068965517	0.034482759	0.068965517	0.068965517	0	0	0	0	0	0	0.034482759	0	0.034482759	0.068965517	0	0	0	0	0	0	0.034482759	0	0	0	0.068965517	0	0.103448276	0	0	0	0	0.034482759	0.068965517	0	0	0.034482759	0	0	0.068965517	0	0	0
0	0	0	0	0	0.034482759	0	0	0.034482759	0.034482759	0.034482759	0	0	0.034482759	0	0.034482759	0	0.034482759	0.034482759	0	0.034482759	0.034482759	0.068965517	0	0	0.034482759	0.034482759	0	0.034482759	0	0.034482759	0	0	0	0.034482759	0.068965517	0	0.034482759	0	0.034482759	0.034482759	0.034482759	0	0	0	0	0	0	0	0
0.071428571	0.035714286	0	0	0	0	0	0.035714286	0.035714286	0.035714286	0	0	0	0	0.035714286	0	0	0	0	0	0	0.071428571	0	0.071428571	0	0	0	0	0.035714286	0.035714286	0.071428571	0	0	0	0.071428571	0.035714286	0	0.035714286	0	0	0.035714286	0	0	0	0	0	0.035714286	0	0.035714286	0
0	0	0.037037037	0	0.074074074	0	0	0	0	0.074074074	0.111111111	0	0	0	0	0	0	0.074074074	0.074074074	0	0	0.037037037	0	0.037037037	0	0	0	0	0	0	0.037037037	0	0.037037037	0	0.037037037	0	0.074074074	0	0	0	0.074074074	0	0.037037037	0.037037037	0.037037037	0	0	0	0	0
0	0	0.074074074	0.037037037	0	0	0	0	0.074074074	0	0	0.037037037	0	0	0.037037037	0	0	0	0.037037037	0	0	0.037037037	0	0.074074074	0	0	0	0	0	0	0.037037037	0.037037037	0.074074074	0	0.037037037	0	0.037037037	0.037037037	0	0	0	0	0	0	0	0	0	0.037037037	0.037037037	0
0	0	0	0	0	0	0	0.035714286	0	0	0	0.035714286	0	0.035714286	0	0	0	0	0	0	0	0.035714286	0	0.071428571	0	0	0	0	0.071428571	0	0.035714286	0.035714286	0	0.035714286	0.035714286	0	0	0	0	0	0.071428571	0	0.035714286	0	0	0.035714286	0.035714286	0	0.035714286	0
0	0.038461538	0.038461538	0	0.038461538	0.038461538	0	0.038461538	0	0.038461538	0.038461538	0.038461538	0.038461538	0	0	0	0	0	0.038461538	0.038461538	0.038461538	0	0.038461538	0	0.038461538	0.038461538	0	0	0.038461538	0	0	0	0.076923077	0	0	0	0	0	0.038461538	0	0.038461538	0	0.038461538	0	0.038461538	0	0	0	0	0.076923077
0	0	0.037037037	0	0	0	0	0	0.074074074	0	0.037037037	0.037037037	0	0.037037037	0.037037037	0.037037037	0.037037037	0	0.037037037	0	0	0	0.037037037	0.037037037	0.037037037	0	0	0	0	0	0.037037037	0	0	0	0.074074074	0.111111111	0	0.037037037	0	0	0.037037037	0	0	0	0	0	0	0	0	0
0	0	0.034482759	0	0	0	0	0	0.068965517	0	0.034482759	0.034482759	0	0.034482759	0.034482759	0.034482759	0.034482759	0	0.034482759	0	0	0	0.034482759	0.034482759	0.034482759	0	0	0	0	0	0.034482759	0	0	0	0.068965517	0.103448276	0	0.034482759	0	0	0.034482759	0	0	0	0	0	0.034482759	0	0	0
0	0	0	0	0	0	0.076923077	0	0	0	0.076923077	0	0	0	0.115384615	0	0	0	0	0	0	0	0.038461538	0	0.076923077	0.038461538	0.038461538	0	0	0	0	0	0	0.076923077	0.076923077	0.115384615	0	0	0.038461538	0	0.115384615	0	0	0	0	0	0	0	0	0
0	0.037037037	0	0	0.037037037	0.037037037	0.037037037	0.037037037	0	0	0.037037037	0	0	0	0	0	0.037037037	0.037037037	0	0	0.037037037	0.037037037	0.037037037	0.037037037	0.037037037	0	0.037037037	0	0	0	0.074074074	0	0.037037037	0.074074074	0.037037037	0	0	0.037037037	0	0	0.037037037	0.037037037	0.037037037	0	0	0	0	0	0	0
0	0	0	0.034482759	0	0	0	0	0	0.034482759	0.034482759	0	0.068965517	0	0.034482759	0	0	0	0	0	0	0	0.034482759	0	0.034482759	0	0	0	0.068965517	0	0	0.034482759	0	0	0.034482759	0	0	0	0	0.103448276	0	0	0	0.068965517	0	0	0.034482759	0	0.034482759	0
0	0	0	0	0	0.034482759	0.034482759	0	0	0	0.034482759	0.068965517	0	0	0	0	0	0.068965517	0.068965517	0	0.103448276	0.034482759	0.034482759	0	0.034482759	0.034482759	0	0	0	0.034482759	0	0	0	0	0.034482759	0	0	0.034482759	0	0	0	0	0.034482759	0.034482759	0	0.103448276	0	0	0	0
0	0	0.04	0	0	0.04	0	0	0	0	0.08	0.04	0	0	0	0	0.04	0	0.04	0	0.04	0	0.04	0	0	0	0	0.04	0	0	0	0	0	0	0.04	0	0.04	0	0	0	0	0	0	0.08	0	0	0.04	0.12	0	0.04
0.08	0.04	0.04	0	0.04	0	0.04	0	0	0	0.12	0.04	0	0	0	0	0	0	0.04	0	0	0	0	0.04	0.04	0	0	0	0.04	0	0	0	0.04	0.04	0.08	0	0	0	0	0	0.12	0	0	0	0	0	0.04	0	0.04	0
0	0	0.041666667	0	0	0.041666667	0	0	0.083333333	0.041666667	0.041666667	0	0	0	0	0.041666667	0	0	0.041666667	0	0.041666667	0	0	0.041666667	0	0	0	0	0.041666667	0	0	0	0.041666667	0	0.083333333	0.041666667	0	0	0	0	0.041666667	0	0.041666667	0.041666667	0	0	0.041666667	0	0	0.041666667
0	0	0	0	0.035714286	0	0	0	0.035714286	0.035714286	0.107142857	0	0	0	0.035714286	0	0	0	0.071428571	0.035714286	0	0	0	0.035714286	0	0	0	0	0.035714286	0.035714286	0	0	0.035714286	0.035714286	0.071428571	0	0.035714286	0	0	0.035714286	0.071428571	0.035714286	0.071428571	0	0	0	0	0	0	0
0.038461538	0	0	0	0	0	0	0.038461538	0	0	0.038461538	0	0	0	0.038461538	0	0.038461538	0	0	0	0	0	0	0.076923077	0	0	0	0	0.038461538	0.038461538	0	0.038461538	0	0.038461538	0	0.038461538	0	0	0	0	0.038461538	0	0.038461538	0.076923077	0	0	0.076923077	0	0	0
0	0	0	0	0	0	0	0	0	0	0.071428571	0	0	0	0	0.035714286	0	0	0	0	0	0	0	0.035714286	0	0	0	0	0.035714286	0	0.035714286	0	0	0	0.035714286	0	0	0	0	0	0	0	0.035714286	0.107142857	0	0.035714286	0.071428571	0.071428571	0	0
0.035714286	0.035714286	0	0.035714286	0.035714286	0	0.071428571	0	0	0	0.071428571	0	0	0.035714286	0	0	0.035714286	0	0.035714286	0	0	0.035714286	0.035714286	0.035714286	0.107142857	0	0	0	0	0.035714286	0	0	0.035714286	0.107142857	0.035714286	0	0	0	0	0	0.071428571	0	0	0	0	0	0	0	0	0
0	0	0	0	0.083333333	0.041666667	0.041666667	0	0.041666667	0	0.041666667	0	0	0	0	0	0	0.166666667	0.083333333	0	0	0	0.041666667	0.041666667	0	0.041666667	0.041666667	0	0	0.041666667	0	0	0	0	0	0	0.125	0	0	0	0	0.083333333	0	0	0	0	0	0	0	0
0	0	0	0	0	0	0.035714286	0	0	0	0.035714286	0.035714286	0	0	0	0	0	0.035714286	0.071428571	0	0.035714286	0	0	0.035714286	0	0.035714286	0	0.035714286	0	0.035714286	0.035714286	0	0	0	0	0	0.035714286	0.035714286	0	0.035714286	0	0.035714286	0.035714286	0.035714286	0	0.035714286	0.035714286	0.035714286	0	0
0	0	0	0.034482759	0	0	0	0	0	0.034482759	0	0.034482759	0	0.034482759	0	0.034482759	0	0	0.034482759	0	0	0.068965517	0.034482759	0.068965517	0.034482759	0	0	0	0	0.103448276	0	0.034482759	0.034482759	0	0	0.034482759	0	0.034482759	0	0	0	0	0	0	0	0	0.034482759	0	0	0
0	0	0	0	0	0	0	0.037037037	0.037037037	0	0.037037037	0.037037037	0	0	0	0.037037037	0	0	0	0	0	0	0	0.037037037	0	0	0	0	0	0	0.074074074	0	0	0.037037037	0.111111111	0.037037037	0	0	0	0	0.037037037	0	0.111111111	0	0	0	0.074074074	0	0	0
0	0.037037037	0	0	0.037037037	0	0	0	0.037037037	0	0.074074074	0.037037037	0	0	0.037037037	0	0	0	0.074074074	0	0	0	0	0.037037037	0	0	0	0	0	0.037037037	0.037037037	0	0.037037037	0	0.074074074	0.037037037	0	0	0	0.037037037	0.074074074	0	0.037037037	0.037037037	0	0	0.037037037	0	0	0
0	0	0.035714286	0	0.035714286	0.035714286	0	0.035714286	0.071428571	0.035714286	0	0	0	0	0.035714286	0	0	0.107142857	0.035714286	0	0.071428571	0	0	0.035714286	0	0	0	0	0	0	0.071428571	0	0.035714286	0	0.035714286	0.035714286	0.035714286	0.035714286	0	0	0	0	0	0	0	0	0.035714286	0	0	0
0	0.037037037	0	0	0.074074074	0	0	0	0.037037037	0	0.037037037	0.037037037	0	0	0.037037037	0	0	0.037037037	0.037037037	0.037037037	0	0	0	0.074074074	0	0	0	0	0	0	0.074074074	0	0.037037037	0	0.074074074	0	0.037037037	0	0	0	0.037037037	0.037037037	0.037037037	0	0	0.037037037	0	0	0	0
0	0	0	0	0.034482759	0.034482759	0	0	0.034482759	0.034482759	0	0	0	0	0.034482759	0	0	0.034482759	0	0	0	0.068965517	0.034482759	0.068965517	0.068965517	0	0	0	0	0	0.068965517	0	0	0.034482759	0.068965517	0.034482759	0	0.034482759	0.034482759	0	0.068965517	0	0	0	0	0	0.034482759	0	0	0
0	0.035714286	0	0	0.071428571	0	0	0.035714286	0	0	0	0.035714286	0.035714286	0	0.035714286	0	0	0.035714286	0	0.071428571	0	0	0	0.035714286	0	0	0	0	0	0	0.071428571	0	0.035714286	0.035714286	0	0	0.071428571	0	0	0	0.035714286	0.071428571	0	0	0	0	0	0.035714286	0	0
0	0	0	0	0.037037037	0	0	0	0.074074074	0	0.037037037	0	0.037037037	0	0	0.037037037	0	0	0.037037037	0.037037037	0	0	0	0.111111111	0	0	0	0	0	0	0.037037037	0.074074074	0	0.037037037	0	0.037037037	0	0.037037037	0	0	0	0	0	0.037037037	0	0.037037037	0	0	0	0
0.037037037	0	0.074074074	0	0	0.037037037	0	0	0.037037037	0	0.074074074	0.037037037	0	0	0	0	0.037037037	0	0	0	0.037037037	0	0	0.037037037	0	0	0	0	0	0	0	0.037037037	0.037037037	0.037037037	0.074074074	0	0	0	0	0	0.074074074	0	0.037037037	0.037037037	0	0.037037037	0.037037037	0	0	0
0	0	0	0.037037037	0	0	0	0.037037037	0.074074074	0	0.074074074	0	0	0	0.074074074	0	0	0	0.037037037	0	0.037037037	0	0	0	0.037037037	0	0	0	0	0.037037037	0	0.037037037	0.037037037	0.037037037	0.074074074	0.037037037	0	0	0	0.037037037	0.074074074	0	0	0	0	0	0	0	0	0
0	0	0	0.071428571	0	0	0	0	0.035714286	0.035714286	0	0	0	0	0.071428571	0.071428571	0	0	0.035714286	0	0	0	0	0	0.035714286	0	0	0	0	0	0	0	0.071428571	0	0.035714286	0.071428571	0	0	0	0	0.071428571	0	0	0.035714286	0	0	0.035714286	0	0	0
0	0	0	0.068965517	0	0	0	0	0.034482759	0.034482759	0	0	0	0	0.068965517	0.068965517	0	0	0.034482759	0	0	0	0	0	0.034482759	0	0	0	0	0	0	0	0.068965517	0	0.034482759	0.068965517	0	0.034482759	0	0	0.068965517	0	0	0.034482759	0	0	0.034482759	0	0	0
0	0.04	0	0	0.08	0	0	0	0.04	0	0.08	0.08	0	0	0	0	0	0	0.12	0	0	0	0	0	0.04	0	0	0	0	0	0	0	0.04	0.04	0.08	0	0	0	0	0	0.08	0	0.04	0	0	0	0.04	0.04	0	0
0	0	0.111111111	0	0.037037037	0	0	0.037037037	0.111111111	0	0	0	0	0	0	0	0	0.037037037	0	0	0	0	0	0.037037037	0	0.037037037	0	0.037037037	0	0.037037037	0.037037037	0	0.111111111	0.037037037	0	0	0	0	0.037037037	0	0.074074074	0	0.037037037	0	0	0	0.037037037	0	0	0
0	0.038461538	0	0	0.038461538	0.038461538	0	0.038461538	0.038461538	0	0.038461538	0	0	0	0	0	0	0.038461538	0.038461538	0	0	0	0	0.038461538	0	0	0.038461538	0	0	0	0.038461538	0.038461538	0.038461538	0.076923077	0.038461538	0	0.038461538	0	0	0	0.115384615	0	0	0	0	0	0.038461538	0	0	0
0	0.037037037	0	0	0.037037037	0	0.037037037	0.037037037	0.037037037	0.037037037	0.037037037	0	0	0	0	0	0	0.037037037	0.037037037	0	0	0	0	0	0.037037037	0	0.037037037	0.074074074	0	0.037037037	0	0	0.037037037	0.037037037	0.074074074	0	0.037037037	0	0.037037037	0	0.074074074	0.037037037	0	0	0	0	0.037037037	0	0	0
0.035714286	0	0.071428571	0	0	0.035714286	0	0	0	0.035714286	0.071428571	0	0.035714286	0	0	0	0	0	0.035714286	0.035714286	0.035714286	0	0	0	0	0	0.035714286	0	0.035714286	0	0.035714286	0	0	0.035714286	0	0	0.035714286	0	0	0.035714286	0.035714286	0.035714286	0	0.035714286	0	0.035714286	0	0.035714286	0.071428571	0
0	0.035714286	0	0	0	0	0	0.035714286	0.035714286	0	0.035714286	0	0	0.035714286	0	0	0	0	0	0	0	0	0	0	0	0	0	0.035714286	0.035714286	0	0	0.035714286	0.035714286	0	0.071428571	0	0	0	0	0	0.035714286	0	0.035714286	0.035714286	0	0	0.071428571	0.035714286	0	0
0.107142857	0.035714286	0	0	0.035714286	0	0	0	0.035714286	0	0.035714286	0	0	0	0.035714286	0.035714286	0	0	0	0.035714286	0	0	0	0	0	0	0	0.035714286	0	0	0	0	0.035714286	0	0.035714286	0	0	0	0	0	0	0	0.071428571	0.071428571	0.035714286	0	0	0.071428571	0	0
0	0.035714286	0	0.035714286	0	0	0	0	0	0.035714286	0.035714286	0	0	0	0.071428571	0	0	0	0.035714286	0	0	0	0	0.035714286	0	0	0	0	0.035714286	0	0.071428571	0	0.035714286	0	0.035714286	0	0.035714286	0.035714286	0	0.035714286	0.071428571	0	0.071428571	0	0.035714286	0	0	0	0.035714286	0
0.035714286	0.035714286	0	0	0	0	0	0.071428571	0.035714286	0	0.035714286	0	0	0	0	0.035714286	0	0.035714286	0	0.035714286	0	0	0	0	0	0	0	0	0.035714286	0.035714286	0.035714286	0	0.071428571	0	0.035714286	0	0	0	0	0	0.035714286	0	0.071428571	0	0	0.035714286	0.035714286	0	0	0
0.035714286	0	0.035714286	0	0	0	0	0	0.071428571	0	0.035714286	0.035714286	0	0	0	0.035714286	0.035714286	0	0	0	0	0	0	0	0	0	0	0	0	0.035714286	0.035714286	0	0	0	0.107142857	0.035714286	0	0	0	0.035714286	0.035714286	0.035714286	0	0	0	0.035714286	0.035714286	0.035714286	0	0
0	0	0	0	0	0.037037037	0.037037037	0	0.037037037	0	0.074074074	0.037037037	0	0	0.037037037	0	0	0.037037037	0.037037037	0.037037037	0.037037037	0	0	0	0.037037037	0	0	0	0	0.037037037	0	0	0	0.037037037	0.111111111	0	0.037037037	0	0	0	0.037037037	0	0	0.037037037	0	0	0.074074074	0	0	0
0	0	0	0	0	0.035714286	0	0	0.035714286	0.035714286	0	0.035714286	0.035714286	0	0	0	0	0	0.071428571	0.035714286	0.107142857	0.107142857	0.035714286	0	0	0	0.035714286	0	0	0.035714286	0	0	0	0	0.035714286	0	0	0.071428571	0	0	0	0	0.035714286	0.035714286	0	0	0.035714286	0.035714286	0	0.035714286
0	0	0.04	0	0	0.04	0	0	0	0	0.04	0	0	0	0.04	0	0	0	0	0.04	0.04	0	0	0.04	0	0	0	0	0	0.04	0.04	0	0.04	0.04	0	0	0	0	0	0	0.08	0	0.04	0	0	0	0.08	0.04	0	0
0	0	0	0	0	0	0.037037037	0	0	0	0.037037037	0	0	0.037037037	0.037037037	0	0	0	0.037037037	0	0	0	0	0	0	0	0	0.037037037	0.037037037	0	0.074074074	0	0	0.037037037	0	0.037037037	0	0	0	0.074074074	0.037037037	0.037037037	0.074074074	0.037037037	0	0	0.074074074	0	0	0
0	0	0.068965517	0.034482759	0.034482759	0	0	0.034482759	0.068965517	0.034482759	0.068965517	0	0	0	0.034482759	0	0.034482759	0	0	0	0	0	0	0	0	0	0	0	0	0	0.034482759	0.034482759	0.068965517	0.068965517	0.103448276	0	0	0	0	0	0.068965517	0	0.034482759	0	0	0	0	0	0	0
0	0	0.071428571	0	0	0	0	0	0.071428571	0.035714286	0.071428571	0	0	0	0.035714286	0	0	0	0	0	0	0	0	0	0	0	0	0	0.035714286	0	0.035714286	0	0.035714286	0	0.071428571	0.035714286	0	0	0	0.035714286	0	0	0	0.071428571	0.035714286	0	0.035714286	0.035714286	0.035714286	0
0	0.034482759	0	0	0	0	0.034482759	0	0	0	0	0	0	0.034482759	0.034482759	0	0.034482759	0	0	0.034482759	0.034482759	0	0	0	0	0	0.034482759	0	0	0	0.068965517	0.034482759	0	0	0	0.068965517	0	0	0	0.034482759	0	0	0.034482759	0.034482759	0	0	0.034482759	0.034482759	0	0
0	0	0.071428571	0	0	0	0	0	0.035714286	0.035714286	0.071428571	0	0	0	0	0	0.071428571	0	0.035714286	0	0.035714286	0	0	0	0	0	0	0	0	0	0.035714286	0	0	0.035714286	0.035714286	0	0.071428571	0.035714286	0	0	0.035714286	0	0.035714286	0.071428571	0	0	0.107142857	0	0	0
0	0	0	0	0.071428571	0.035714286	0	0	0.035714286	0.035714286	0.035714286	0	0	0	0.071428571	0	0	0.035714286	0.071428571	0	0	0.035714286	0	0.035714286	0	0	0	0	0.035714286	0	0.035714286	0	0	0.035714286	0.035714286	0.071428571	0.035714286	0	0	0.035714286	0.035714286	0	0.035714286	0	0	0	0	0	0	0.035714286
0	0	0	0.034482759	0	0	0	0	0	0	0	0.034482759	0	0	0.034482759	0.034482759	0.034482759	0	0.034482759	0	0	0	0.034482759	0.068965517	0	0	0.034482759	0	0	0.034482759	0.034482759	0.034482759	0	0	0	0.034482759	0.034482759	0.034482759	0	0	0.034482759	0.034482759	0.034482759	0	0	0.068965517	0	0	0	0
0	0	0	0	0.041666667	0	0	0.041666667	0.041666667	0	0	0	0	0	0.083333333	0	0	0	0	0.041666667	0	0	0	0	0	0	0	0	0.041666667	0	0.041666667	0.041666667	0	0.083333333	0	0.041666667	0	0	0	0.041666667	0.041666667	0	0.041666667	0	0	0	0.041666667	0	0	0
0	0	0.037037037	0	0	0	0	0	0	0.074074074	0	0	0	0	0.037037037	0	0	0	0	0.037037037	0	0	0	0.037037037	0	0	0	0	0	0	0.111111111	0	0.074074074	0	0.037037037	0	0.037037037	0	0	0.037037037	0.074074074	0	0.037037037	0.037037037	0	0.037037037	0.037037037	0	0	0
0	0	0	0	0	0	0	0	0	0	0.074074074	0	0	0	0	0	0	0	0.037037037	0	0	0	0	0	0	0	0	0	0	0	0.074074074	0.037037037	0	0	0.037037037	0	0.037037037	0	0	0	0.037037037	0	0.037037037	0.111111111	0	0.037037037	0	0.074074074	0	0
0	0	0	0.034482759	0	0	0.034482759	0	0	0	0	0	0	0.034482759	0.034482759	0	0	0.034482759	0	0	0.034482759	0.103448276	0	0	0	0	0	0.034482759	0	0.034482759	0.034482759	0.034482759	0.034482759	0	0	0	0	0	0	0.034482759	0	0	0	0.034482759	0.034482759	0	0	0.034482759	0	0
0.041666667	0	0.041666667	0.041666667	0	0.041666667	0	0	0.041666667	0	0	0.041666667	0	0	0.041666667	0	0.041666667	0.041666667	0	0	0.083333333	0.041666667	0.041666667	0	0.041666667	0	0	0	0	0	0	0.041666667	0.041666667	0	0.041666667	0	0	0.041666667	0	0	0	0	0	0	0	0.041666667	0	0	0.041666667	0
0	0	0	0	0	0.037037037	0	0	0	0	0.037037037	0.074074074	0	0	0	0.037037037	0	0	0.037037037	0	0.037037037	0	0	0	0	0	0	0	0	0	0	0.037037037	0	0.037037037	0	0	0	0	0	0	0	0	0	0.074074074	0	0	0.148148148	0.037037037	0	0
0	0.035714286	0	0.035714286	0	0	0	0.035714286	0	0.035714286	0.035714286	0	0	0	0.071428571	0	0.035714286	0	0.035714286	0	0	0	0	0	0	0	0	0	0	0	0.035714286	0.071428571	0.035714286	0	0.035714286	0.035714286	0.071428571	0	0	0.035714286	0.071428571	0	0	0	0	0	0	0	0	0
0.071428571	0	0.071428571	0	0	0	0	0.035714286	0	0	0.071428571	0.035714286	0	0	0	0	0	0	0	0	0	0	0	0	0	0	0	0	0.071428571	0.035714286	0	0.035714286	0	0	0.035714286	0	0	0	0	0.035714286	0	0	0.071428571	0.071428571	0.035714286	0	0.035714286	0	0.071428571	0.035714286
0.068965517	0.034482759	0.068965517	0.034482759	0.034482759	0	0	0	0.034482759	0	0	0.034482759	0	0	0.034482759	0.034482759	0.068965517	0	0	0.034482759	0	0	0	0	0	0	0	0	0	0	0	0.034482759	0.068965517	0	0	0	0.068965517	0	0	0	0.034482759	0.034482759	0.068965517	0	0	0	0	0	0	0
0	0	0.04	0	0	0	0	0	0	0.04	0.08	0.04	0	0	0	0	0	0	0.08	0	0	0	0	0.04	0	0	0	0	0	0.08	0	0.04	0.04	0	0.08	0	0.04	0	0	0	0.12	0	0	0	0	0.04	0	0	0	0
0.074074074	0	0.037037037	0	0.037037037	0	0	0	0.148148148	0	0.074074074	0	0	0	0	0.037037037	0	0	0.074074074	0	0	0	0	0	0	0	0	0	0	0	0	0.037037037	0.037037037	0.037037037	0.111111111	0.037037037	0	0	0	0	0.074074074	0	0.037037037	0	0	0	0	0	0	0
0.115384615	0.038461538	0.038461538	0	0	0	0.038461538	0	0	0	0.076923077	0	0	0	0	0	0	0	0	0	0	0	0	0	0	0	0	0.038461538	0	0	0	0.038461538	0.115384615	0	0.038461538	0	0	0	0	0	0.076923077	0	0.038461538	0.038461538	0	0.038461538	0.038461538	0	0	0
0.037037037	0	0.074074074	0	0.037037037	0.037037037	0	0	0	0	0.037037037	0.074074074	0	0	0	0.037037037	0.037037037	0	0	0.037037037	0.037037037	0	0	0	0	0	0	0	0	0	0	0	0.037037037	0.074074074	0.037037037	0	0	0	0	0	0.074074074	0	0	0	0	0	0.111111111	0	0	0
0.107142857	0	0.035714286	0.035714286	0	0.035714286	0	0	0	0	0.071428571	0	0	0	0	0.035714286	0.035714286	0	0	0	0	0	0	0.035714286	0	0	0	0.035714286	0	0.035714286	0	0.035714286	0.035714286	0	0.035714286	0	0.035714286	0	0	0.035714286	0.035714286	0.035714286	0	0	0	0	0.035714286	0	0	0.035714286
0	0.035714286	0.035714286	0	0.071428571	0.035714286	0	0	0.107142857	0	0.035714286	0	0	0	0.035714286	0	0	0.035714286	0.071428571	0	0.035714286	0	0	0	0	0	0	0	0	0	0	0.035714286	0.071428571	0.035714286	0.035714286	0.035714286	0	0	0	0.035714286	0.035714286	0.035714286	0	0.035714286	0	0	0.035714286	0	0	0
0	0.037037037	0	0	0.037037037	0.037037037	0.037037037	0	0	0	0	0.037037037	0	0	0	0	0	0.074074074	0	0	0	0	0	0.037037037	0	0.037037037	0.074074074	0	0	0.037037037	0	0.037037037	0.037037037	0	0.037037037	0	0	0	0.037037037	0.037037037	0.037037037	0	0	0.037037037	0	0	0.037037037	0.037037037	0	0
0	0.035714286	0	0	0.035714286	0	0	0.035714286	0.107142857	0.071428571	0	0.035714286	0	0	0	0	0	0.035714286	0.071428571	0	0.071428571	0	0	0	0	0	0	0	0	0	0.035714286	0	0.035714286	0	0.142857143	0	0.035714286	0.035714286	0	0	0	0	0	0	0	0	0	0.035714286	0	0
0.037037037	0.037037037	0.074074074	0	0.111111111	0	0	0	0	0.074074074	0	0	0	0	0.037037037	0	0.074074074	0	0	0.037037037	0	0	0	0.037037037	0	0	0	0	0	0	0.037037037	0.037037037	0.037037037	0.037037037	0	0	0	0.037037037	0	0.037037037	0.037037037	0	0.037037037	0	0	0	0	0	0	0.037037037
0.037037037	0.037037037	0.074074074	0	0	0.037037037	0	0	0	0	0.037037037	0.074074074	0	0	0	0	0	0	0.037037037	0	0	0	0	0.074074074	0	0	0	0	0.037037037	0	0	0.074074074	0.074074074	0	0	0	0	0.037037037	0	0	0.037037037	0	0.037037037	0	0	0.037037037	0.037037037	0	0.037037037	0
0	0.035714286	0	0	0	0	0.035714286	0	0.071428571	0.071428571	0.035714286	0	0	0	0.035714286	0	0	0	0.107142857	0	0	0	0	0	0	0.035714286	0	0	0	0	0	0.035714286	0.035714286	0	0.071428571	0.035714286	0.071428571	0	0	0.035714286	0.071428571	0	0.071428571	0	0	0	0	0	0	0
0	0	0.12	0	0	0	0	0	0.04	0	0.08	0	0	0	0	0	0	0	0	0	0	0	0	0	0	0	0	0	0.04	0	0.04	0	0.08	0	0	0	0	0	0	0.08	0	0.08	0.08	0.04	0.04	0	0	0.04	0.08	0
0.074074074	0	0.111111111	0	0	0	0	0	0.037037037	0	0.074074074	0	0	0	0	0	0	0	0	0	0	0	0	0	0	0	0	0	0.037037037	0	0.037037037	0	0.074074074	0	0	0	0	0	0	0.074074074	0	0.074074074	0.074074074	0.037037037	0.037037037	0	0	0.037037037	0.074074074	0
0	0	0.034482759	0.034482759	0	0	0	0	0.034482759	0.068965517	0	0.034482759	0.034482759	0.034482759	0	0	0	0	0.068965517	0	0	0.034482759	0	0.034482759	0	0	0	0	0.034482759	0	0.034482759	0	0.068965517	0	0	0	0.068965517	0.034482759	0	0	0	0	0	0.034482759	0	0.034482759	0.034482759	0	0	0
0.038461538	0	0.038461538	0.038461538	0	0	0	0	0	0.038461538	0	0.038461538	0	0	0.038461538	0	0	0	0.038461538	0	0	0	0	0	0	0	0	0	0	0	0.038461538	0	0.038461538	0	0	0.038461538	0.038461538	0	0	0.038461538	0	0.038461538	0.038461538	0.076923077	0.038461538	0	0.038461538	0.038461538	0.038461538	0
0	0	0.076923077	0	0	0	0	0	0.038461538	0.038461538	0	0.038461538	0	0	0	0.038461538	0	0	0.038461538	0	0.038461538	0	0	0	0	0	0.038461538	0.038461538	0	0	0	0	0.076923077	0	0	0.038461538	0	0.038461538	0.038461538	0	0.038461538	0	0.076923077	0	0	0.038461538	0	0.038461538	0	0
0	0	0	0.071428571	0	0	0	0	0	0	0.071428571	0.035714286	0	0	0.142857143	0	0	0	0.035714286	0	0.035714286	0	0	0	0	0	0	0	0	0	0	0	0.071428571	0	0.071428571	0.071428571	0	0.035714286	0	0	0.035714286	0.035714286	0	0	0	0	0	0.035714286	0	0
0	0.04	0	0	0.08	0	0	0.04	0.08	0	0	0	0	0	0	0.04	0	0.04	0.04	0.04	0.04	0	0	0.04	0	0	0	0	0	0	0.08	0	0.04	0.08	0.04	0	0	0.04	0	0	0	0.04	0	0	0	0	0	0	0	0
0	0	0	0	0.034482759	0.034482759	0	0.034482759	0	0	0	0.034482759	0	0	0.034482759	0	0	0.068965517	0	0	0.034482759	0	0	0	0.034482759	0	0.034482759	0	0	0	0.034482759	0	0	0.034482759	0.034482759	0.034482759	0	0	0.034482759	0	0	0	0.034482759	0.034482759	0.034482759	0.034482759	0.103448276	0	0	0
0	0.034482759	0	0	0.103448276	0	0.034482759	0.034482759	0	0	0.034482759	0.034482759	0	0	0	0	0.034482759	0.103448276	0.034482759	0	0.034482759	0	0	0	0	0	0.034482759	0	0	0	0.034482759	0	0	0.068965517	0	0	0.034482759	0.034482759	0	0	0.034482759	0.034482759	0.068965517	0	0	0	0	0.034482759	0	0
0	0	0	0	0.037037037	0	0	0.074074074	0.037037037	0	0.074074074	0	0	0	0	0	0	0.037037037	0	0	0	0	0	0	0	0	0	0	0	0	0.037037037	0.074074074	0	0.074074074	0.111111111	0	0	0	0	0	0	0	0.037037037	0.037037037	0	0.037037037	0.037037037	0	0	0
0	0	0	0	0.037037037	0.037037037	0.037037037	0	0	0	0	0.037037037	0	0	0.074074074	0	0	0	0.037037037	0.037037037	0.037037037	0	0.037037037	0	0.037037037	0	0	0.037037037	0	0	0	0	0	0.111111111	0	0.037037037	0	0	0	0	0	0	0	0.074074074	0	0.037037037	0.074074074	0	0	0
0.038461538	0	0.038461538	0.038461538	0.076923077	0	0	0	0.038461538	0	0.038461538	0.076923077	0	0	0.038461538	0	0.038461538	0	0.038461538	0	0	0	0	0	0	0	0	0	0	0	0	0	0.038461538	0.038461538	0	0	0	0	0	0	0	0	0	0.076923077	0.115384615	0	0.038461538	0	0	0.038461538
0	0	0	0.037037037	0.037037037	0	0	0	0.037037037	0	0	0	0	0.037037037	0.074074074	0	0	0	0	0.037037037	0	0	0	0.037037037	0	0	0	0	0	0.037037037	0.037037037	0.037037037	0.037037037	0.037037037	0.037037037	0.037037037	0	0.037037037	0	0.037037037	0.074074074	0.037037037	0	0	0	0	0	0	0	0
0	0	0.066666667	0	0.066666667	0	0	0	0.033333333	0.033333333	0	0	0	0	0.033333333	0.033333333	0.033333333	0.033333333	0	0.066666667	0	0	0	0	0	0	0	0	0	0.033333333	0	0.033333333	0.033333333	0.033333333	0	0	0.033333333	0	0	0	0	0	0.066666667	0.033333333	0	0.066666667	0	0	0	0
0	0	0	0	0.041666667	0	0	0.041666667	0	0	0	0	0	0	0.041666667	0.041666667	0	0	0	0.041666667	0	0	0	0.041666667	0	0	0	0	0	0	0.041666667	0.041666667	0	0.041666667	0	0	0	0.041666667	0	0	0	0	0	0.083333333	0.083333333	0	0.041666667	0	0	0.041666667
0	0.034482759	0	0	0.034482759	0.034482759	0	0	0	0	0	0.034482759	0	0.034482759	0.034482759	0	0.034482759	0	0	0.034482759	0.034482759	0	0	0.068965517	0	0	0	0	0	0.034482759	0.068965517	0	0	0.034482759	0.034482759	0.034482759	0	0.034482759	0	0	0.068965517	0	0.034482759	0	0	0	0.034482759	0	0	0
0.041666667	0	0.041666667	0.041666667	0	0.041666667	0.041666667	0	0	0	0.041666667	0	0	0	0	0.041666667	0.041666667	0	0	0	0.083333333	0	0	0	0	0	0	0.041666667	0	0	0	0	0.041666667	0.083333333	0	0	0	0.041666667	0	0	0.083333333	0	0.041666667	0	0	0	0.041666667	0	0	0
0	0	0	0	0	0.033333333	0	0	0	0.033333333	0.033333333	0.033333333	0	0.033333333	0	0	0.033333333	0	0.066666667	0.033333333	0.066666667	0	0	0.066666667	0	0	0	0	0	0	0.033333333	0.033333333	0	0.033333333	0	0	0.033333333	0.066666667	0	0	0	0.066666667	0.033333333	0	0	0	0	0.033333333	0	0
0	0.076923077	0	0	0.153846154	0	0.076923077	0	0	0.038461538	0.038461538	0	0	0	0	0	0	0.115384615	0.076923077	0	0	0	0	0	0.038461538	0	0	0.038461538	0	0	0	0	0.076923077	0.038461538	0	0	0.038461538	0	0	0	0.038461538	0	0.038461538	0	0.038461538	0	0	0	0	0.038461538
0	0	0	0	0.034482759	0	0.034482759	0.068965517	0.034482759	0	0.034482759	0.034482759	0	0	0	0	0	0.034482759	0.034482759	0	0	0	0	0	0.034482759	0	0	0	0	0	0.034482759	0	0	0.103448276	0.068965517	0	0	0	0	0	0.034482759	0	0	0.034482759	0	0.034482759	0.068965517	0.034482759	0	0
0.071428571	0	0.107142857	0.035714286	0	0	0	0	0.107142857	0.107142857	0.035714286	0	0	0	0	0	0.071428571	0	0.071428571	0	0.035714286	0	0	0	0	0	0	0	0	0	0	0	0.071428571	0	0.071428571	0	0.107142857	0.035714286	0	0	0	0.035714286	0	0	0	0	0	0	0	0
0.04	0	0.04	0	0	0	0	0	0.04	0	0.04	0.04	0.04	0	0.04	0.04	0	0	0	0.04	0.04	0	0	0	0	0	0	0	0	0	0	0.04	0.04	0	0.04	0.04	0	0	0	0	0.04	0	0	0	0	0	0	0.04	0	0
0	0.037037037	0.037037037	0	0.037037037	0	0	0	0.037037037	0	0.037037037	0	0	0	0.037037037	0	0.037037037	0	0	0.037037037	0	0	0	0	0	0	0.037037037	0	0	0	0	0	0.037037037	0	0.037037037	0	0	0	0	0	0	0	0.074074074	0.111111111	0	0.037037037	0.074074074	0.037037037	0	0
0	0	0.076923077	0	0.038461538	0	0	0	0.076923077	0.038461538	0.038461538	0	0	0.038461538	0.038461538	0	0.038461538	0.076923077	0.038461538	0	0.038461538	0	0	0	0	0	0	0	0	0	0	0	0.038461538	0	0.038461538	0.076923077	0.038461538	0.038461538	0	0	0.038461538	0.038461538	0.038461538	0	0	0	0	0	0	0
0	0	0.074074074	0	0	0	0	0	0.111111111	0	0.037037037	0.037037037	0	0.037037037	0.037037037	0	0.037037037	0	0	0	0	0	0.037037037	0.037037037	0.037037037	0	0	0	0	0	0.037037037	0	0.037037037	0	0.111111111	0.074074074	0	0.037037037	0	0	0	0	0	0	0	0.037037037	0	0	0	0
0	0	0.071428571	0	0	0	0	0	0.107142857	0	0.035714286	0.035714286	0	0.035714286	0.035714286	0	0.035714286	0	0	0	0	0	0.035714286	0.035714286	0.035714286	0	0	0	0	0	0.035714286	0	0.035714286	0	0.107142857	0.071428571	0	0.035714286	0	0	0.035714286	0	0	0	0	0.035714286	0	0	0	0
0	0	0.071428571	0	0	0	0	0	0.107142857	0	0.035714286	0.035714286	0	0.035714286	0.035714286	0	0.035714286	0	0	0	0	0	0.035714286	0.035714286	0.035714286	0	0	0	0	0	0.035714286	0	0.035714286	0	0.107142857	0.071428571	0	0.035714286	0	0	0	0	0	0.035714286	0	0.035714286	0	0	0	0
0	0	0.035714286	0	0	0	0	0	0.071428571	0	0	0.035714286	0	0.035714286	0.035714286	0	0	0	0	0.035714286	0	0	0	0	0	0	0	0	0	0.035714286	0.035714286	0	0.035714286	0	0.071428571	0.035714286	0	0	0	0.035714286	0	0.035714286	0.035714286	0.035714286	0	0	0.107142857	0	0	0
0	0	0	0.071428571	0.035714286	0	0	0	0.035714286	0	0	0	0	0.071428571	0.035714286	0	0	0	0	0	0	0	0	0.035714286	0	0	0	0	0.035714286	0	0.071428571	0.035714286	0.035714286	0.035714286	0.035714286	0.035714286	0	0.035714286	0	0.035714286	0	0	0	0	0	0	0	0	0.035714286	0
0	0	0	0.035714286	0	0.035714286	0	0	0.035714286	0	0.035714286	0.071428571	0.035714286	0	0.035714286	0	0	0	0.035714286	0.035714286	0.071428571	0.035714286	0	0	0	0	0	0	0	0	0	0	0.035714286	0.035714286	0.035714286	0	0	0	0	0	0.035714286	0	0.035714286	0	0.035714286	0.071428571	0.035714286	0	0	0
0	0	0.038461538	0.038461538	0	0.038461538	0	0.038461538	0.115384615	0	0	0	0	0	0.038461538	0.038461538	0	0	0	0	0	0	0	0.038461538	0	0	0	0	0.038461538	0	0.038461538	0	0.076923077	0.038461538	0.076923077	0.038461538	0	0	0	0	0.038461538	0	0.038461538	0	0	0	0	0	0	0.038461538
0	0	0	0	0.037037037	0	0	0.037037037	0.037037037	0	0.111111111	0	0	0	0.037037037	0	0	0	0.037037037	0	0	0	0	0	0	0	0	0	0.037037037	0	0.037037037	0	0	0.111111111	0.074074074	0.037037037	0	0	0	0.037037037	0.111111111	0.037037037	0.074074074	0	0	0	0	0	0	0
0	0	0.034482759	0	0.034482759	0	0	0.068965517	0.103448276	0.034482759	0.034482759	0.034482759	0	0	0	0	0	0.103448276	0.034482759	0	0.034482759	0	0	0	0	0	0	0	0	0.068965517	0	0	0.034482759	0	0.137931034	0	0.034482759	0	0	0	0.034482759	0	0	0	0	0.034482759	0	0	0	0
0	0	0.034482759	0	0.034482759	0	0	0.068965517	0.103448276	0.034482759	0.034482759	0.034482759	0	0	0	0	0	0.103448276	0.034482759	0	0.034482759	0	0	0	0	0	0	0	0	0.068965517	0	0	0.034482759	0	0.137931034	0	0.034482759	0	0	0	0.034482759	0	0	0	0	0.034482759	0	0	0	0
0	0	0	0	0	0	0	0.083333333	0.125	0	0.041666667	0	0	0	0	0	0	0.041666667	0	0	0	0	0	0	0	0	0	0	0	0.083333333	0.041666667	0	0	0.041666667	0.166666667	0	0.041666667	0	0	0	0.041666667	0	0.041666667	0	0	0	0.041666667	0	0	0
0	0	0.068965517	0	0	0	0	0	0.137931034	0.068965517	0	0.068965517	0	0	0	0	0	0	0	0	0	0	0	0.034482759	0	0	0	0	0.034482759	0	0	0.068965517	0.034482759	0	0.137931034	0	0	0.034482759	0	0.034482759	0	0	0	0	0.034482759	0.034482759	0	0	0.034482759	0
0	0	0.037037037	0	0	0.037037037	0	0	0.074074074	0.037037037	0.037037037	0.037037037	0	0	0.037037037	0	0.037037037	0	0	0	0.037037037	0	0	0	0	0	0	0.037037037	0	0	0.037037037	0	0	0.037037037	0.111111111	0.037037037	0	0	0.037037037	0.037037037	0.037037037	0	0	0	0.037037037	0	0.037037037	0	0	0
0	0	0	0	0	0	0	0.035714286	0.071428571	0.035714286	0.035714286	0	0	0	0.035714286	0.035714286	0	0	0.035714286	0.035714286	0.035714286	0	0	0	0	0	0	0	0	0.035714286	0.035714286	0	0	0.035714286	0.071428571	0.035714286	0.035714286	0.035714286	0	0.035714286	0	0.071428571	0	0	0	0	0	0	0	0
0	0.035714286	0	0	0	0	0.035714286	0	0.035714286	0	0.035714286	0.035714286	0.035714286	0	0.035714286	0	0	0	0	0.035714286	0	0	0	0	0	0	0	0.035714286	0	0	0.035714286	0	0.035714286	0	0.071428571	0.035714286	0.035714286	0	0	0.035714286	0.035714286	0.035714286	0	0	0	0.035714286	0.035714286	0.035714286	0	0
0.035714286	0	0	0	0.035714286	0	0	0	0.035714286	0.035714286	0.035714286	0	0	0	0.071428571	0	0	0.035714286	0	0.035714286	0.035714286	0	0	0.035714286	0	0	0	0	0	0	0	0.035714286	0.035714286	0	0.107142857	0	0	0.035714286	0	0	0.071428571	0	0.071428571	0	0	0.035714286	0	0	0	0
0	0	0	0	0.035714286	0	0	0	0.071428571	0.035714286	0.035714286	0	0	0	0.071428571	0	0	0.035714286	0	0.035714286	0.035714286	0	0	0.035714286	0	0	0	0	0	0	0	0.035714286	0	0	0.142857143	0	0	0.035714286	0	0	0.071428571	0	0.071428571	0	0	0.035714286	0	0	0	0
0	0	0	0	0	0.035714286	0	0	0.035714286	0	0.071428571	0.035714286	0	0	0	0	0	0	0	0	0	0	0	0.035714286	0	0	0	0	0.035714286	0.035714286	0.035714286	0	0	0.035714286	0.071428571	0	0	0	0	0.035714286	0.071428571	0	0.035714286	0.035714286	0	0	0.071428571	0.035714286	0	0
0.038461538	0	0.038461538	0.038461538	0.038461538	0	0	0	0.038461538	0	0.076923077	0.038461538	0.038461538	0	0	0	0.038461538	0	0.038461538	0	0	0	0	0	0	0	0	0	0	0	0	0	0	0.038461538	0.076923077	0	0.038461538	0	0	0	0.038461538	0.038461538	0.038461538	0	0	0	0	0.076923077	0.038461538	0
0	0	0.037037037	0	0	0	0	0	0.111111111	0	0.037037037	0.037037037	0.037037037	0	0	0	0	0	0	0	0	0	0	0	0.037037037	0	0	0	0	0	0.037037037	0	0.037037037	0	0.111111111	0.037037037	0	0	0.037037037	0.037037037	0	0.037037037	0.074074074	0.037037037	0	0	0.074074074	0	0	0
0.038461538	0	0	0.038461538	0	0	0	0	0.038461538	0	0	0	0	0.038461538	0.038461538	0	0	0	0	0	0	0	0	0	0	0	0	0	0	0	0.038461538	0	0	0	0.038461538	0.038461538	0	0	0	0	0	0	0	0.076923077	0	0	0.153846154	0.038461538	0.038461538	0
0.035714286	0	0	0.035714286	0.035714286	0	0	0	0.107142857	0.035714286	0.071428571	0	0	0	0.035714286	0.035714286	0	0.035714286	0.071428571	0	0.035714286	0	0	0	0	0	0	0	0	0	0	0	0.035714286	0	0.107142857	0.035714286	0.035714286	0.035714286	0	0	0	0.071428571	0	0	0	0	0	0	0	0
0	0	0.038461538	0	0.038461538	0	0	0	0.038461538	0.038461538	0	0.076923077	0	0	0.038461538	0	0.038461538	0	0.076923077	0	0.038461538	0	0	0.038461538	0	0	0	0	0	0.038461538	0	0	0	0	0.038461538	0.038461538	0.038461538	0	0	0	0	0	0	0	0.038461538	0	0.038461538	0.038461538	0	0.038461538
0.04	0.04	0	0	0	0	0	0.04	0.04	0	0	0	0	0	0.04	0.04	0	0	0	0	0	0	0	0	0	0	0	0	0	0	0.08	0	0.04	0	0.04	0.08	0	0	0	0.04	0.04	0	0.04	0.04	0	0.04	0.04	0	0	0
0	0.038461538	0.038461538	0	0	0	0	0.038461538	0.038461538	0	0.076923077	0	0	0	0	0.038461538	0.038461538	0	0	0	0.038461538	0	0	0	0	0	0	0	0	0	0	0.038461538	0	0	0.076923077	0.038461538	0	0.038461538	0	0	0.038461538	0.038461538	0.076923077	0	0.038461538	0	0	0	0.038461538	0
0.071428571	0.035714286	0.035714286	0	0.071428571	0	0	0	0.035714286	0.035714286	0.071428571	0	0	0	0	0.071428571	0.071428571	0	0	0.035714286	0	0	0	0	0	0	0	0	0	0	0	0	0	0.035714286	0.107142857	0.035714286	0	0	0	0	0.071428571	0	0	0	0	0	0	0	0	0
0	0	0	0.04	0	0	0	0	0.04	0.08	0.04	0.04	0	0	0	0.04	0	0	0.08	0	0.04	0	0.04	0	0.04	0	0	0	0	0	0	0	0.04	0	0.12	0	0.04	0.08	0	0	0.04	0.04	0	0	0	0	0.04	0	0	0
0.035714286	0	0.035714286	0.035714286	0	0	0	0	0.035714286	0.035714286	0.035714286	0	0.035714286	0	0.035714286	0.035714286	0	0	0.035714286	0	0.035714286	0	0	0	0	0	0	0	0	0	0	0	0.035714286	0	0.035714286	0.071428571	0	0.035714286	0	0	0	0	0.035714286	0.071428571	0	0.035714286	0.035714286	0	0.035714286	0
0	0	0	0	0.035714286	0	0	0	0.035714286	0.071428571	0	0.071428571	0	0	0.035714286	0.035714286	0	0	0.107142857	0.035714286	0.035714286	0	0.035714286	0	0.035714286	0	0	0	0	0	0	0	0	0	0.071428571	0.035714286	0.071428571	0.035714286	0	0	0	0.035714286	0	0	0.035714286	0.035714286	0	0	0	0.035714286
0	0	0	0	0	0	0	0	0	0.037037037	0	0.037037037	0	0	0.037037037	0	0	0	0	0	0	0	0	0	0	0	0	0	0	0	0.148148148	0	0	0	0.074074074	0.037037037	0	0	0	0.111111111	0	0	0	0.037037037	0	0.074074074	0.074074074	0	0	0
0	0	0	0	0	0	0	0	0	0.035714286	0.035714286	0	0	0	0	0	0	0	0	0	0	0	0	0	0	0	0.035714286	0	0	0	0.035714286	0	0	0	0.035714286	0	0	0	0	0.035714286	0	0	0.107142857	0.142857143	0	0.035714286	0.035714286	0.107142857	0	0
0	0.037037037	0.037037037	0.037037037	0	0	0.037037037	0	0	0.037037037	0.037037037	0.037037037	0	0.037037037	0.037037037	0	0.037037037	0	0.037037037	0.037037037	0	0	0	0	0	0	0	0.037037037	0	0	0	0	0.074074074	0	0.037037037	0	0.074074074	0	0	0	0.037037037	0.037037037	0	0	0	0	0.074074074	0	0	0
0	0	0	0	0	0.041666667	0	0	0	0	0.125	0	0	0.041666667	0	0	0	0	0	0	0	0	0	0.041666667	0	0	0	0.041666667	0	0	0.041666667	0	0	0.041666667	0.083333333	0.041666667	0	0	0	0	0.083333333	0	0	0.083333333	0.041666667	0.041666667	0.041666667	0	0	0
0	0	0	0	0	0.035714286	0	0	0	0	0.107142857	0	0	0.035714286	0	0	0	0	0	0	0	0	0	0.035714286	0	0	0	0.035714286	0	0	0.035714286	0.035714286	0	0.035714286	0.071428571	0.035714286	0	0	0	0	0.071428571	0	0	0.071428571	0.035714286	0.035714286	0.035714286	0	0	0
0	0	0.076923077	0	0.038461538	0.038461538	0	0	0.115384615	0.038461538	0.076923077	0	0	0	0	0	0	0.038461538	0.038461538	0	0.038461538	0	0	0	0	0	0	0	0	0	0	0.038461538	0.076923077	0.038461538	0.115384615	0	0	0	0	0.038461538	0.076923077	0	0	0	0	0	0	0	0.038461538	0
0	0	0	0	0	0	0	0	0.04	0	0.08	0	0	0	0	0.04	0	0	0.04	0	0.04	0	0	0.04	0	0	0	0	0	0	0.04	0.04	0	0	0.08	0.04	0	0.08	0	0	0.04	0	0	0.04	0	0	0.04	0	0	0
0	0	0	0.074074074	0	0	0	0	0	0	0.074074074	0.037037037	0	0	0.037037037	0.037037037	0.037037037	0	0.037037037	0	0.037037037	0	0	0.037037037	0	0	0	0	0.037037037	0.037037037	0	0	0.037037037	0	0.074074074	0	0	0.037037037	0	0	0.074074074	0	0	0	0	0.037037037	0	0	0	0
0	0	0.038461538	0	0	0	0.038461538	0	0.038461538	0	0.076923077	0.076923077	0	0	0	0	0	0	0	0	0	0	0	0	0.038461538	0	0	0	0	0	0.038461538	0	0.038461538	0.038461538	0.153846154	0	0	0	0	0	0.076923077	0	0	0	0	0.076923077	0	0.038461538	0	0
0	0	0	0	0	0.037037037	0.037037037	0	0.037037037	0	0.037037037	0.037037037	0	0	0	0	0	0	0	0	0	0.074074074	0.074074074	0	0	0.037037037	0.074074074	0	0	0	0	0	0	0.037037037	0.111111111	0	0	0.037037037	0	0	0.074074074	0	0.074074074	0.037037037	0.037037037	0	0.037037037	0	0	0.037037037
0	0	0.074074074	0	0	0	0	0.037037037	0.074074074	0.037037037	0.111111111	0	0	0	0	0	0.037037037	0.037037037	0.037037037	0	0	0	0	0	0	0	0	0	0	0	0	0.037037037	0.037037037	0	0.111111111	0	0.074074074	0	0	0	0.037037037	0.037037037	0	0.037037037	0	0.037037037	0	0	0	0
0	0	0.037037037	0	0	0	0	0	0.037037037	0	0.074074074	0.037037037	0	0	0	0.037037037	0	0	0	0	0	0	0	0	0	0	0	0	0.037037037	0	0.037037037	0	0.037037037	0	0.074074074	0.037037037	0	0	0	0.037037037	0.074074074	0.037037037	0.074074074	0	0	0.037037037	0.037037037	0	0	0
0	0.041666667	0	0	0	0	0	0.041666667	0.041666667	0	0.083333333	0	0	0.041666667	0	0	0.041666667	0	0.041666667	0.041666667	0.083333333	0.083333333	0	0	0	0	0	0	0	0	0	0.041666667	0	0	0.083333333	0	0.041666667	0.041666667	0	0	0	0.041666667	0.041666667	0	0	0	0	0	0	0
0	0	0	0	0.037037037	0	0	0.037037037	0.037037037	0	0.037037037	0	0	0	0.037037037	0	0	0.037037037	0.037037037	0.037037037	0	0	0	0	0	0.037037037	0	0	0	0	0.037037037	0.037037037	0	0.037037037	0.037037037	0	0.037037037	0	0	0.037037037	0	0	0.037037037	0.037037037	0	0	0.037037037	0.037037037	0	0
0	0	0	0	0.08	0	0	0.04	0	0	0.08	0	0	0	0.04	0	0	0.08	0	0.04	0.04	0	0	0	0	0	0	0	0	0	0.04	0	0	0.08	0.04	0	0	0.04	0	0	0.04	0.04	0.08	0.04	0.04	0	0	0	0	0
0.076923077	0	0.076923077	0	0	0	0	0	0	0.076923077	0.076923077	0	0	0	0.038461538	0	0	0	0	0.038461538	0	0	0	0	0	0	0	0	0.076923077	0	0	0	0.038461538	0	0.038461538	0	0.038461538	0	0	0.076923077	0	0.038461538	0.038461538	0.038461538	0	0	0.038461538	0	0.038461538	0
0.071428571	0	0.035714286	0	0	0.035714286	0	0	0	0.071428571	0.071428571	0	0	0	0	0	0	0	0	0	0	0	0	0.035714286	0	0	0	0	0.035714286	0	0.035714286	0.035714286	0.035714286	0.035714286	0.035714286	0	0	0	0	0.071428571	0.035714286	0	0	0.071428571	0	0	0.035714286	0.035714286	0	0
0	0	0.076923077	0	0	0	0	0	0	0	0.076923077	0.076923077	0	0	0.038461538	0	0	0	0.038461538	0.038461538	0	0	0	0	0	0	0	0	0	0	0	0	0.115384615	0	0.038461538	0	0	0	0	0	0.038461538	0	0	0.038461538	0	0	0.038461538	0.076923077	0	0
0	0	0.076923077	0	0	0	0	0	0	0	0.076923077	0.076923077	0	0	0.038461538	0	0	0	0.038461538	0.038461538	0	0	0	0	0	0	0	0	0	0	0	0	0.076923077	0.038461538	0.038461538	0	0	0	0	0	0.038461538	0	0	0.038461538	0	0	0.038461538	0.076923077	0	0
0	0	0	0	0	0.04	0	0	0	0	0.04	0	0	0	0	0	0	0.04	0	0	0	0	0.04	0	0	0	0.04	0	0	0.04	0.04	0	0	0	0.04	0	0.04	0	0	0.08	0	0.08	0	0.12	0	0	0.08	0.04	0	0
0	0	0.038461538	0	0	0	0	0.038461538	0	0	0.038461538	0.038461538	0	0	0.076923077	0	0	0	0	0	0	0	0	0	0	0	0	0	0	0	0.038461538	0.038461538	0.076923077	0.038461538	0.038461538	0.038461538	0	0	0	0	0.076923077	0	0.038461538	0	0.038461538	0	0.038461538	0	0	0
0	0	0	0	0	0	0	0	0	0	0	0.074074074	0	0	0.074074074	0	0	0	0	0.037037037	0	0	0	0	0	0	0.037037037	0	0	0	0	0	0	0	0.074074074	0	0.037037037	0	0.037037037	0	0	0.074074074	0	0.037037037	0.074074074	0	0.037037037	0.074074074	0	0
0	0	0	0	0.035714286	0.035714286	0	0	0	0.035714286	0	0.035714286	0.035714286	0	0.035714286	0	0	0.035714286	0	0	0	0.035714286	0.035714286	0.035714286	0.035714286	0	0	0	0	0.035714286	0	0.035714286	0	0	0.071428571	0.071428571	0	0	0	0.035714286	0.035714286	0	0.035714286	0	0	0.035714286	0	0	0	0.035714286
0	0	0	0	0.034482759	0.034482759	0	0	0	0.034482759	0	0.034482759	0.034482759	0	0.034482759	0	0	0.034482759	0	0	0.034482759	0.034482759	0.034482759	0.034482759	0.034482759	0	0	0	0	0.034482759	0	0.034482759	0	0	0.068965517	0.068965517	0	0	0	0.034482759	0.034482759	0	0.034482759	0	0	0.034482759	0	0	0	0.034482759
0	0	0.076923077	0.038461538	0	0	0	0	0.115384615	0	0.038461538	0.038461538	0.038461538	0	0	0.038461538	0	0	0.038461538	0	0	0	0	0	0	0	0	0	0	0	0	0	0.076923077	0	0.038461538	0.038461538	0.038461538	0	0	0	0	0	0.038461538	0.038461538	0.038461538	0	0.038461538	0	0.038461538	0
0.076923077	0	0	0.038461538	0.076923077	0	0	0	0	0	0.076923077	0	0	0.038461538	0.038461538	0	0.038461538	0.038461538	0.038461538	0	0	0	0	0	0	0	0	0	0	0	0	0.038461538	0	0	0.038461538	0.038461538	0	0	0	0.038461538	0.038461538	0.038461538	0.038461538	0.038461538	0.038461538	0	0	0	0	0.038461538
0	0.038461538	0	0	0.038461538	0	0	0.038461538	0	0	0.115384615	0	0	0	0.038461538	0	0	0	0.076923077	0	0	0	0	0.038461538	0	0	0	0	0	0	0.038461538	0.038461538	0.038461538	0.038461538	0.038461538	0.038461538	0.038461538	0	0	0	0.076923077	0	0.038461538	0	0	0	0	0	0	0
0	0	0.033333333	0	0	0	0	0	0.033333333	0.066666667	0.033333333	0	0	0.033333333	0.033333333	0	0	0	0.066666667	0	0.033333333	0	0.066666667	0	0.033333333	0	0	0.033333333	0	0	0	0	0.033333333	0	0	0.1	0.033333333	0.066666667	0	0	0	0.033333333	0.033333333	0	0	0	0	0.033333333	0	0
0	0.04	0	0	0	0	0	0.04	0	0	0.08	0.04	0	0	0.04	0.04	0	0	0	0	0	0	0	0	0	0	0	0	0	0	0.04	0	0.04	0	0.08	0.08	0	0	0	0	0.08	0	0	0	0	0	0	0.04	0	0
0.037037037	0	0	0.037037037	0	0	0	0	0.074074074	0.037037037	0	0	0	0	0.074074074	0	0	0	0	0	0	0.037037037	0	0.037037037	0	0	0	0	0	0	0.074074074	0	0.037037037	0	0.111111111	0.074074074	0	0.037037037	0	0.037037037	0.037037037	0	0	0	0	0	0.037037037	0	0	0
0	0.041666667	0	0	0.041666667	0	0	0	0.041666667	0	0.125	0	0	0	0.041666667	0	0	0	0.083333333	0	0	0	0	0	0	0	0	0	0	0.041666667	0	0	0.041666667	0	0.083333333	0.041666667	0	0	0	0.041666667	0.083333333	0	0.041666667	0.041666667	0	0	0.041666667	0	0	0
0.041666667	0	0.083333333	0	0	0	0	0.041666667	0	0.041666667	0.041666667	0	0	0	0.041666667	0	0.041666667	0	0	0	0	0	0	0	0.041666667	0	0.041666667	0	0	0.041666667	0	0	0.041666667	0.041666667	0	0.041666667	0	0	0	0	0.041666667	0	0	0.041666667	0	0.041666667	0	0.041666667	0	0
0	0.035714286	0	0.035714286	0.035714286	0.035714286	0	0	0.035714286	0	0.035714286	0.035714286	0	0	0.035714286	0.035714286	0.035714286	0	0.071428571	0	0.035714286	0	0.035714286	0	0.035714286	0	0	0	0	0	0	0	0.035714286	0.035714286	0.035714286	0.035714286	0	0.035714286	0	0	0.071428571	0	0.035714286	0	0	0	0.035714286	0	0	0.035714286
0	0	0	0	0.071428571	0.035714286	0	0	0.071428571	0.035714286	0	0.035714286	0	0.035714286	0	0	0	0.107142857	0.071428571	0.035714286	0.035714286	0.035714286	0	0	0	0	0.035714286	0	0	0.035714286	0	0	0	0.035714286	0.071428571	0	0.035714286	0	0	0	0.035714286	0	0	0	0	0	0	0.035714286	0	0
0	0	0	0	0.037037037	0	0.037037037	0.037037037	0.074074074	0	0.037037037	0	0	0	0	0	0	0.037037037	0.037037037	0	0	0	0	0	0.037037037	0.037037037	0	0.037037037	0	0.037037037	0	0	0	0.074074074	0.074074074	0	0	0	0.037037037	0	0.037037037	0	0.037037037	0.037037037	0	0	0.111111111	0	0	0
0	0	0	0	0.035714286	0	0.035714286	0.035714286	0.071428571	0	0.035714286	0	0	0	0	0	0	0.035714286	0.035714286	0	0	0	0	0	0.035714286	0.035714286	0	0.035714286	0	0.035714286	0	0	0.035714286	0.071428571	0.071428571	0	0	0	0.035714286	0	0.035714286	0	0.035714286	0.035714286	0	0	0.107142857	0	0	0
0.037037037	0.037037037	0	0	0.037037037	0.037037037	0	0	0	0	0.037037037	0.037037037	0.074074074	0	0	0	0	0.037037037	0	0.074074074	0.037037037	0	0	0	0	0	0	0	0	0	0	0	0	0	0	0	0	0	0	0	0.037037037	0	0.111111111	0.074074074	0	0	0.074074074	0.037037037	0.037037037	0
0	0	0.038461538	0	0	0.076923077	0	0	0.038461538	0.038461538	0.038461538	0.038461538	0	0	0	0	0.038461538	0.038461538	0.038461538	0	0.038461538	0	0	0.038461538	0	0	0.038461538	0	0	0	0.038461538	0	0	0.038461538	0.076923077	0	0	0	0	0	0.038461538	0	0.038461538	0.038461538	0	0.038461538	0	0.038461538	0	0
0	0.04	0	0	0	0.08	0.04	0	0	0	0	0.04	0	0	0	0	0.04	0.04	0	0	0.04	0.04	0	0.04	0	0	0.04	0	0	0	0.04	0.04	0	0.04	0.04	0	0	0	0	0	0.04	0	0.04	0	0	0.04	0.04	0	0	0
0	0.068965517	0	0.034482759	0.034482759	0	0.034482759	0.034482759	0	0	0.034482759	0	0	0	0.034482759	0.068965517	0.034482759	0.034482759	0	0	0	0	0	0	0	0	0	0.034482759	0	0	0.034482759	0	0.068965517	0	0.034482759	0.068965517	0	0	0	0	0.068965517	0	0.068965517	0	0	0	0.034482759	0	0	0
0	0	0.04	0	0	0	0	0	0.16	0.04	0.04	0.04	0	0.04	0	0	0	0	0.04	0	0	0	0	0	0	0	0.04	0	0	0	0	0	0.04	0	0.16	0	0	0	0.04	0	0.04	0	0.08	0.04	0.08	0	0	0	0	0
0	0	0	0	0	0.08	0	0	0.08	0.04	0.04	0	0	0	0	0.04	0	0.04	0.08	0.04	0.08	0.04	0	0.04	0	0	0	0	0.04	0	0	0	0	0	0.08	0	0.04	0.04	0	0	0	0.04	0	0	0	0	0	0	0	0.04
0	0	0.04	0	0	0.04	0	0.04	0.08	0	0.12	0	0	0	0.04	0	0	0	0.04	0	0	0.04	0	0.04	0	0	0	0	0.04	0	0.04	0	0.04	0.08	0.08	0.04	0	0	0	0	0.08	0	0	0	0	0	0	0	0	0
0.035714286	0.035714286	0.071428571	0	0.035714286	0	0	0.035714286	0.035714286	0.035714286	0.071428571	0.035714286	0.035714286	0	0	0	0.035714286	0	0.071428571	0.035714286	0	0	0	0	0	0	0	0	0	0	0.035714286	0	0.071428571	0.035714286	0	0	0.035714286	0.035714286	0	0	0.071428571	0	0	0	0	0.035714286	0	0	0	0
0	0	0.033333333	0.033333333	0.133333333	0	0	0.033333333	0.133333333	0	0.033333333	0	0	0.033333333	0	0	0	0.066666667	0.1	0	0	0	0	0	0	0	0	0	0.033333333	0	0.033333333	0	0.066666667	0.066666667	0.033333333	0	0	0	0	0	0.066666667	0	0	0	0	0	0	0	0	0.033333333
0	0	0.035714286	0	0	0	0	0.035714286	0.035714286	0	0.107142857	0	0.035714286	0	0	0	0	0	0.035714286	0.035714286	0	0	0	0.035714286	0	0	0	0	0	0.035714286	0	0.071428571	0.035714286	0.035714286	0	0	0	0.035714286	0	0.035714286	0.035714286	0.035714286	0.035714286	0.035714286	0.035714286	0	0	0	0	0
0.033333333	0	0	0.033333333	0	0	0	0	0.033333333	0	0.066666667	0	0	0	0.066666667	0.033333333	0	0	0.066666667	0	0	0.033333333	0	0.033333333	0	0	0	0	0.033333333	0	0	0	0.033333333	0	0.033333333	0.066666667	0.033333333	0.033333333	0	0	0.033333333	0.066666667	0.033333333	0	0	0	0.033333333	0	0	0
0	0	0.037037037	0	0	0	0.037037037	0	0.037037037	0	0.074074074	0	0	0	0	0	0	0	0.037037037	0	0	0.037037037	0	0.037037037	0	0.037037037	0	0.037037037	0	0	0.037037037	0.037037037	0.037037037	0.037037037	0.037037037	0	0	0.037037037	0.037037037	0	0.037037037	0.037037037	0.074074074	0.037037037	0	0.037037037	0	0	0	0
0	0.04	0	0.04	0	0.04	0	0	0	0	0.04	0.04	0	0	0.04	0	0	0	0.04	0	0	0	0	0.04	0	0	0	0	0	0	0.12	0	0.08	0	0.04	0	0	0	0	0.04	0	0	0	0.04	0	0.04	0.08	0	0	0
0	0	0	0	0.071428571	0	0	0	0.035714286	0	0.107142857	0	0	0	0	0	0	0	0.107142857	0	0	0	0	0	0	0	0	0	0	0	0.035714286	0	0	0.035714286	0.035714286	0	0	0	0	0.035714286	0.035714286	0.035714286	0	0.035714286	0	0	0.142857143	0.035714286	0	0.035714286
0.035714286	0	0.035714286	0	0	0	0.035714286	0.035714286	0	0	0.035714286	0.071428571	0	0	0	0	0	0.035714286	0.035714286	0	0	0	0	0	0.035714286	0	0.035714286	0	0.035714286	0.035714286	0	0	0	0.035714286	0.035714286	0	0	0	0	0.035714286	0.035714286	0	0	0.035714286	0	0.071428571	0.071428571	0	0.035714286	0
0	0.035714286	0	0	0	0.035714286	0	0	0.035714286	0	0	0.035714286	0	0	0.035714286	0	0.035714286	0	0.035714286	0	0	0	0.035714286	0.107142857	0.035714286	0	0	0	0	0.035714286	0.035714286	0.035714286	0	0	0.035714286	0.035714286	0	0.035714286	0	0	0	0.035714286	0	0	0	0.071428571	0	0	0	0
0	0.038461538	0	0	0	0.038461538	0	0	0	0	0	0.076923077	0	0	0.038461538	0	0	0	0.076923077	0	0.038461538	0	0	0	0	0	0	0	0	0	0.038461538	0	0.038461538	0	0	0.038461538	0	0	0	0	0.038461538	0	0.076923077	0.076923077	0	0.038461538	0.115384615	0	0	0
0	0	0	0.035714286	0	0	0	0	0.035714286	0.071428571	0	0	0.035714286	0.035714286	0.107142857	0	0.035714286	0	0.035714286	0.071428571	0.035714286	0.035714286	0	0	0	0	0	0	0	0	0	0.035714286	0	0	0.071428571	0.035714286	0.035714286	0.035714286	0	0	0	0	0	0	0	0	0	0	0	0
0.041666667	0	0.083333333	0	0	0	0	0	0.041666667	0.041666667	0.041666667	0.083333333	0	0	0	0	0	0	0.083333333	0	0.083333333	0	0	0	0	0	0	0	0	0	0	0	0.041666667	0	0.041666667	0	0	0	0	0	0.041666667	0	0	0.041666667	0	0.041666667	0	0.083333333	0.041666667	0
0.037037037	0.037037037	0.074074074	0	0	0	0	0.037037037	0.074074074	0.037037037	0.037037037	0	0	0	0.074074074	0	0.037037037	0	0.037037037	0.037037037	0.037037037	0	0	0	0	0	0	0	0	0	0.037037037	0	0.074074074	0	0.037037037	0.037037037	0.074074074	0	0	0	0	0.074074074	0	0	0	0	0	0	0	0
0	0	0.04	0	0	0	0	0.04	0	0.04	0.04	0.04	0	0	0.08	0	0.04	0	0.04	0.04	0.04	0	0	0	0	0	0	0	0	0.08	0	0	0	0	0.04	0.04	0	0	0	0.04	0.04	0	0.08	0	0.04	0	0	0	0	0.04
0	0	0	0	0.125	0	0	0	0	0	0.041666667	0.041666667	0	0	0.041666667	0	0	0.083333333	0.041666667	0.041666667	0.041666667	0.041666667	0	0	0	0	0	0	0	0	0.041666667	0	0	0.041666667	0	0	0	0	0	0.041666667	0	0.041666667	0.041666667	0.041666667	0.041666667	0	0.041666667	0	0	0
0	0	0	0	0	0.038461538	0	0	0.076923077	0.038461538	0.038461538	0	0	0	0	0.038461538	0	0.038461538	0.076923077	0	0.038461538	0.038461538	0	0.038461538	0	0	0	0	0	0	0.038461538	0.038461538	0	0	0.076923077	0.038461538	0	0	0	0.038461538	0.076923077	0	0.038461538	0	0	0	0	0	0	0
0	0.033333333	0	0	0	0.033333333	0	0.033333333	0	0	0.033333333	0	0.033333333	0	0.033333333	0.033333333	0	0.066666667	0.033333333	0.033333333	0.1	0.066666667	0.033333333	0	0.033333333	0	0	0	0	0.033333333	0	0	0.033333333	0	0	0.033333333	0.033333333	0.033333333	0	0	0	0.033333333	0.033333333	0	0	0	0	0	0	0
0	0	0	0	0.038461538	0	0	0	0	0	0.038461538	0	0	0	0	0.038461538	0	0	0.038461538	0	0	0	0.038461538	0	0	0	0	0.038461538	0	0	0.038461538	0	0	0.038461538	0	0.038461538	0	0	0	0.038461538	0	0	0.038461538	0.076923077	0	0.038461538	0.038461538	0.038461538	0	0
0.035714286	0	0.035714286	0	0	0	0	0	0.035714286	0	0.071428571	0.035714286	0	0	0	0.035714286	0.035714286	0	0.035714286	0	0	0	0	0.035714286	0	0	0.035714286	0	0	0	0	0.035714286	0	0	0.071428571	0.035714286	0.035714286	0	0.035714286	0	0.035714286	0.071428571	0	0	0	0.035714286	0	0	0	0
0.08	0.04	0	0	0.04	0	0	0.04	0	0	0.08	0	0	0.04	0.04	0	0.04	0.04	0.08	0	0.04	0.04	0	0	0	0	0	0	0.04	0	0	0	0	0	0	0.04	0.04	0.04	0	0	0.04	0	0.04	0	0	0	0	0	0	0
0.038461538	0	0.038461538	0	0	0	0	0	0.076923077	0.038461538	0.038461538	0	0	0.038461538	0	0	0.038461538	0.038461538	0.038461538	0	0.038461538	0.038461538	0.038461538	0	0.038461538	0	0	0	0	0	0	0.038461538	0	0	0.076923077	0.038461538	0.038461538	0.038461538	0	0.038461538	0	0.038461538	0	0	0	0	0	0	0	0
0.037037037	0	0	0.037037037	0.037037037	0	0	0	0	0.037037037	0.037037037	0.074074074	0.037037037	0	0	0	0.037037037	0	0.074074074	0	0.037037037	0.037037037	0	0	0	0	0	0	0	0	0	0	0	0	0.037037037	0	0.037037037	0.037037037	0	0	0.037037037	0	0.037037037	0	0.037037037	0	0	0.074074074	0	0.037037037
0	0.038461538	0	0	0.038461538	0.038461538	0	0	0	0	0	0.038461538	0	0	0	0	0.038461538	0.038461538	0	0	0	0	0	0.038461538	0	0	0	0	0	0	0.076923077	0	0	0	0.038461538	0	0.076923077	0	0	0	0.038461538	0	0.038461538	0.076923077	0	0	0.076923077	0.038461538	0	0
0	0	0.033333333	0	0.066666667	0	0	0	0.033333333	0.033333333	0.033333333	0	0.033333333	0	0.033333333	0	0.033333333	0.033333333	0.033333333	0.033333333	0	0	0	0.033333333	0	0	0	0	0	0.033333333	0.033333333	0	0	0.033333333	0	0	0.033333333	0.066666667	0	0.033333333	0	0.033333333	0.033333333	0.033333333	0.033333333	0	0	0	0	0
0.071428571	0.035714286	0	0.035714286	0	0	0	0.071428571	0.035714286	0	0.035714286	0	0	0	0.035714286	0	0.035714286	0.035714286	0	0	0	0	0	0	0	0	0	0	0.035714286	0.071428571	0	0	0.035714286	0	0.035714286	0	0.035714286	0	0	0	0.035714286	0	0.107142857	0.035714286	0	0.035714286	0	0	0	0
0	0	0	0	0.074074074	0.037037037	0	0	0.037037037	0.037037037	0.037037037	0	0	0	0.074074074	0	0	0.037037037	0.074074074	0	0	0.037037037	0	0.037037037	0	0	0	0	0.037037037	0	0	0.037037037	0	0.037037037	0.037037037	0.074074074	0.037037037	0	0	0.037037037	0.037037037	0	0.037037037	0	0	0	0	0	0	0.037037037
0	0	0	0.04	0	0.04	0	0	0	0	0	0.04	0	0	0.04	0	0	0.04	0.04	0	0	0	0.04	0	0	0	0	0.04	0	0	0	0	0	0	0	0	0.08	0	0	0	0.04	0	0.08	0.08	0.04	0	0.12	0	0.04	0
0	0	0	0	0.038461538	0	0.038461538	0	0	0	0.038461538	0	0	0	0.038461538	0	0	0.038461538	0	0.038461538	0	0	0	0	0	0	0	0.038461538	0	0	0.038461538	0	0	0.038461538	0.038461538	0	0.038461538	0	0	0.038461538	0.038461538	0	0	0.076923077	0.038461538	0	0.115384615	0	0	0
0	0	0.034482759	0	0	0	0	0.034482759	0.068965517	0.034482759	0.034482759	0.034482759	0	0	0	0	0	0.034482759	0.034482759	0	0.034482759	0	0	0.034482759	0	0	0	0	0.034482759	0	0.034482759	0.034482759	0.034482759	0	0.034482759	0	0.034482759	0.034482759	0	0.034482759	0	0.034482759	0.034482759	0	0	0.034482759	0	0	0	0
0	0	0.035714286	0	0	0	0.035714286	0	0.142857143	0.035714286	0	0.035714286	0	0	0	0	0	0	0.071428571	0	0	0	0	0	0	0	0	0.035714286	0.035714286	0	0	0.035714286	0.035714286	0.035714286	0.071428571	0	0.035714286	0	0	0.035714286	0	0	0	0	0	0.035714286	0	0.035714286	0	0
0	0.037037037	0	0	0	0.037037037	0	0	0.111111111	0	0	0	0	0.037037037	0	0	0	0	0.037037037	0	0	0	0	0.074074074	0	0	0	0	0.037037037	0	0.037037037	0	0.037037037	0	0.037037037	0.037037037	0.037037037	0	0	0	0.037037037	0	0.037037037	0.074074074	0	0	0.074074074	0	0	0
0	0	0.074074074	0	0	0	0	0	0.037037037	0.037037037	0	0.074074074	0	0	0	0	0	0	0.074074074	0	0	0	0	0	0	0	0.037037037	0	0	0	0.074074074	0	0.074074074	0	0	0	0.074074074	0	0.037037037	0.074074074	0.037037037	0.037037037	0	0	0	0	0.037037037	0.037037037	0	0
0	0	0	0	0.035714286	0	0	0	0.071428571	0.035714286	0	0.035714286	0	0.035714286	0.035714286	0	0	0.035714286	0.071428571	0	0	0	0	0	0	0	0	0.035714286	0	0	0	0	0	0	0.071428571	0.071428571	0.071428571	0	0	0	0.035714286	0	0.035714286	0	0	0	0.035714286	0.035714286	0	0
0.068965517	0	0.068965517	0.034482759	0	0	0	0	0	0.068965517	0.034482759	0	0	0.034482759	0.034482759	0.034482759	0	0	0.034482759	0.034482759	0	0	0	0.034482759	0	0	0	0	0	0	0	0.034482759	0.103448276	0	0	0	0.034482759	0.034482759	0	0	0.068965517	0	0	0	0	0	0	0	0	0
0	0	0	0	0	0	0	0.038461538	0.038461538	0	0.038461538	0.038461538	0	0	0	0	0	0	0.038461538	0	0	0	0	0.038461538	0	0.038461538	0	0	0	0	0.038461538	0.038461538	0	0.038461538	0.076923077	0	0.038461538	0.038461538	0	0	0.038461538	0	0	0	0	0	0.038461538	0.038461538	0	0
0.038461538	0	0.038461538	0.038461538	0	0	0	0	0	0.076923077	0.038461538	0	0	0.038461538	0	0	0	0	0.076923077	0	0	0	0	0.038461538	0	0	0	0.038461538	0	0.038461538	0.038461538	0	0.076923077	0	0	0	0.076923077	0.038461538	0	0	0.038461538	0	0.038461538	0	0	0	0.038461538	0	0	0
0	0	0	0	0.037037037	0	0	0	0.111111111	0	0.037037037	0.037037037	0	0	0	0.037037037	0	0	0.111111111	0	0	0	0	0	0	0	0	0	0	0	0	0	0	0.037037037	0.074074074	0.037037037	0.037037037	0	0	0	0.037037037	0	0.037037037	0.037037037	0	0	0.037037037	0.037037037	0	0
0	0	0	0.035714286	0.035714286	0.035714286	0.035714286	0	0.071428571	0	0	0	0.071428571	0.035714286	0.035714286	0	0	0	0	0.107142857	0.035714286	0	0	0	0.035714286	0	0	0	0	0	0	0	0.035714286	0.071428571	0.035714286	0	0.035714286	0	0	0	0.035714286	0	0.071428571	0	0	0	0	0	0	0.035714286
0.035714286	0	0	0	0.035714286	0	0	0	0.035714286	0	0.035714286	0.035714286	0	0	0.035714286	0	0.035714286	0	0.035714286	0.035714286	0.035714286	0.035714286	0	0.035714286	0	0	0	0	0	0.035714286	0.035714286	0	0	0.035714286	0.071428571	0	0.035714286	0.035714286	0	0	0	0.035714286	0	0	0	0.035714286	0.035714286	0	0	0
0	0	0.037037037	0	0	0	0	0	0	0.074074074	0	0	0	0	0.111111111	0	0	0	0.037037037	0.037037037	0	0	0.037037037	0	0	0	0	0.037037037	0	0	0.037037037	0	0.037037037	0	0	0.074074074	0.074074074	0.037037037	0	0	0.037037037	0	0	0	0	0.037037037	0.037037037	0	0	0
0.035714286	0.035714286	0	0	0.035714286	0	0.035714286	0	0	0	0	0.035714286	0	0.035714286	0.035714286	0	0	0	0.035714286	0.035714286	0	0	0	0	0	0	0.035714286	0	0	0.035714286	0.035714286	0	0	0.035714286	0	0	0.035714286	0	0	0	0.035714286	0	0	0.035714286	0.071428571	0.035714286	0.035714286	0	0.035714286	0
0	0	0	0	0	0	0	0.035714286	0.035714286	0	0	0.035714286	0	0	0.071428571	0	0	0	0.035714286	0.035714286	0	0	0	0	0	0	0	0	0	0	0.071428571	0	0	0.035714286	0	0.035714286	0.035714286	0	0	0.035714286	0.035714286	0.035714286	0.071428571	0	0.035714286	0.035714286	0.035714286	0	0	0
0	0	0.038461538	0	0	0.038461538	0	0	0	0	0.038461538	0	0	0.038461538	0.076923077	0	0	0	0	0.076923077	0.038461538	0	0	0	0	0	0	0	0	0	0	0	0	0.038461538	0	0.038461538	0.038461538	0	0	0	0.038461538	0	0.038461538	0.038461538	0	0	0.038461538	0.076923077	0.038461538	0
0.107142857	0	0	0.035714286	0	0.035714286	0	0	0	0	0.035714286	0	0.035714286	0	0	0	0.035714286	0	0	0	0.035714286	0	0	0.035714286	0	0	0	0	0	0.035714286	0.035714286	0	0	0	0	0	0	0.035714286	0	0	0	0	0.035714286	0.107142857	0.035714286	0.035714286	0	0.035714286	0	0.035714286
0.038461538	0.038461538	0	0	0	0	0.038461538	0.038461538	0	0.038461538	0.038461538	0	0	0	0.038461538	0	0.038461538	0	0	0	0.038461538	0	0	0	0	0	0.038461538	0	0	0	0.038461538	0	0	0.038461538	0.076923077	0.038461538	0	0.038461538	0	0	0.153846154	0	0	0	0	0	0	0.038461538	0	0
0.04	0	0.04	0	0	0	0	0	0.08	0	0.04	0.04	0	0	0	0	0.04	0	0.04	0	0.04	0	0	0	0	0	0	0.04	0	0	0.04	0	0	0	0.08	0	0	0.04	0	0	0	0	0	0.08	0	0.08	0	0.04	0	0
0.037037037	0.037037037	0.074074074	0	0.074074074	0	0	0	0.037037037	0.037037037	0	0	0	0.037037037	0.037037037	0	0.111111111	0	0	0.074074074	0.074074074	0	0	0	0	0	0	0	0	0	0	0	0	0.037037037	0	0	0.074074074	0.037037037	0	0	0	0.037037037	0.074074074	0	0	0	0	0	0	0
0	0	0.035714286	0.035714286	0	0.035714286	0	0	0.107142857	0.071428571	0	0	0	0.035714286	0	0	0.035714286	0.035714286	0.071428571	0	0.035714286	0	0	0.035714286	0	0	0	0	0	0	0.035714286	0	0.035714286	0	0.071428571	0	0.071428571	0.035714286	0	0	0	0	0	0.035714286	0	0	0.035714286	0	0	0
0.035714286	0	0.035714286	0	0.035714286	0.035714286	0.035714286	0	0.035714286	0.035714286	0.071428571	0	0	0	0	0	0	0.071428571	0.071428571	0	0.107142857	0.071428571	0	0	0.035714286	0	0	0	0	0	0	0	0.035714286	0.071428571	0.035714286	0	0	0.071428571	0	0	0.071428571	0	0	0	0	0	0	0	0	0
0.071428571	0	0.035714286	0.035714286	0	0	0.035714286	0	0.035714286	0	0.035714286	0.035714286	0	0	0.071428571	0	0.035714286	0.035714286	0	0	0.035714286	0	0	0	0	0.035714286	0	0	0	0	0	0	0.035714286	0	0.071428571	0.035714286	0.035714286	0.035714286	0	0	0.035714286	0	0.035714286	0.035714286	0	0	0.035714286	0	0	0
0	0	0	0	0	0	0.037037037	0.037037037	0	0.037037037	0.037037037	0	0	0.037037037	0.037037037	0	0	0.037037037	0.037037037	0	0.037037037	0	0	0	0.037037037	0	0.037037037	0	0	0.037037037	0.037037037	0	0	0.037037037	0.037037037	0.074074074	0	0.037037037	0.037037037	0	0.074074074	0	0.037037037	0	0	0	0	0	0	0
0	0	0	0	0	0	0.035714286	0.035714286	0	0.035714286	0.035714286	0	0	0.035714286	0.035714286	0	0	0.035714286	0.035714286	0	0.035714286	0	0	0	0.035714286	0	0.035714286	0	0	0.035714286	0.035714286	0	0	0.035714286	0.071428571	0.071428571	0	0.035714286	0.035714286	0	0.071428571	0	0.035714286	0	0	0	0	0	0	0
0	0	0.035714286	0	0	0.035714286	0.035714286	0	0.071428571	0	0	0	0	0	0	0.035714286	0	0	0.035714286	0.035714286	0.071428571	0	0	0.071428571	0	0	0.035714286	0	0	0	0.071428571	0	0.035714286	0.071428571	0	0	0	0.035714286	0	0	0.035714286	0	0	0	0	0.035714286	0	0	0	0
0	0	0	0	0.04	0	0	0	0.08	0.04	0.08	0	0	0	0	0	0	0	0.04	0	0.04	0	0.04	0	0.08	0	0	0	0	0	0	0	0	0.04	0.16	0	0	0.08	0	0	0.04	0	0	0.04	0	0	0	0.04	0	0
0	0	0	0	0	0.074074074	0	0	0	0.037037037	0	0	0	0	0.074074074	0	0	0.037037037	0.037037037	0	0.074074074	0	0.074074074	0	0	0	0.037037037	0.037037037	0	0	0	0	0	0.074074074	0	0.074074074	0	0.074074074	0	0	0.074074074	0	0.037037037	0	0	0	0.037037037	0	0	0
0.034482759	0	0.034482759	0	0.034482759	0	0	0	0.068965517	0	0.034482759	0.034482759	0	0	0.068965517	0	0	0	0.034482759	0.034482759	0.034482759	0	0	0	0	0	0	0	0	0	0	0.034482759	0.034482759	0.068965517	0.068965517	0.034482759	0	0.034482759	0	0	0.068965517	0	0	0	0	0.034482759	0	0	0	0
0.033333333	0	0.033333333	0	0.033333333	0.033333333	0	0	0.066666667	0	0.033333333	0.033333333	0	0	0.066666667	0	0	0	0.033333333	0.033333333	0.033333333	0	0	0	0	0	0	0	0	0	0	0.033333333	0.033333333	0.066666667	0.066666667	0.033333333	0	0.033333333	0	0	0.066666667	0	0	0	0	0.033333333	0	0	0	0
0.04	0	0.12	0	0	0	0	0	0.04	0	0.04	0.08	0	0	0.04	0	0	0	0.04	0	0.04	0	0	0	0	0	0	0	0	0	0	0	0.12	0	0	0.04	0	0.04	0	0	0.08	0	0.08	0	0	0	0	0.04	0	0
0.037037037	0	0.074074074	0	0	0	0	0	0.037037037	0	0.037037037	0.037037037	0.037037037	0	0.074074074	0	0	0	0.037037037	0.074074074	0.037037037	0	0	0	0	0	0	0	0	0	0	0	0.037037037	0.037037037	0	0	0.037037037	0.037037037	0	0	0.037037037	0	0.037037037	0	0.037037037	0.037037037	0	0	0.037037037	0
0	0	0	0	0.037037037	0.037037037	0	0.037037037	0.074074074	0	0	0	0	0	0.074074074	0	0	0.037037037	0.037037037	0.037037037	0.074074074	0	0	0	0	0	0	0	0	0	0.037037037	0	0	0.074074074	0.037037037	0.037037037	0	0.037037037	0	0	0.037037037	0	0.074074074	0.037037037	0	0.037037037	0	0	0	0
0	0	0.038461538	0	0	0	0	0	0	0.038461538	0	0.076923077	0	0.038461538	0.038461538	0	0.038461538	0	0.076923077	0.038461538	0.038461538	0	0	0.038461538	0	0	0	0	0	0.038461538	0	0	0	0	0	0.038461538	0.038461538	0.038461538	0	0	0.038461538	0	0.038461538	0	0	0.038461538	0.038461538	0	0	0
0	0	0	0.038461538	0	0	0.038461538	0	0.038461538	0	0	0.038461538	0	0.038461538	0.038461538	0	0	0	0.038461538	0.038461538	0.038461538	0	0	0.038461538	0.038461538	0	0	0	0	0.038461538	0.038461538	0	0	0	0.038461538	0	0	0.038461538	0	0.038461538	0	0	0	0.038461538	0.076923077	0	0	0	0.038461538	0.038461538
0	0.04	0	0	0	0	0	0.04	0	0	0.08	0	0	0	0.04	0.04	0.04	0	0.04	0.04	0.04	0	0	0	0	0	0	0	0	0.04	0	0	0.04	0	0.04	0.04	0	0.04	0	0	0.08	0	0.04	0	0	0.04	0	0	0	0
0	0	0.034482759	0.034482759	0	0	0	0	0.103448276	0	0	0.034482759	0.034482759	0.034482759	0.034482759	0	0	0	0.034482759	0	0	0.034482759	0.034482759	0.034482759	0.034482759	0	0	0	0.034482759	0	0	0	0.068965517	0	0.034482759	0.068965517	0.034482759	0.034482759	0	0	0	0	0	0	0	0	0.034482759	0	0.034482759	0
0	0	0.034482759	0	0	0.034482759	0	0	0.034482759	0.034482759	0.068965517	0	0	0	0	0.034482759	0	0	0.068965517	0.034482759	0.068965517	0.103448276	0	0.034482759	0	0	0	0	0	0.034482759	0	0	0.034482759	0.034482759	0.034482759	0	0.034482759	0.034482759	0	0	0.068965517	0	0	0	0	0	0.034482759	0	0	0
0	0	0.083333333	0	0	0	0	0	0	0.041666667	0.041666667	0	0	0	0	0	0.041666667	0	0	0	0.041666667	0.041666667	0	0.041666667	0	0	0	0	0	0.041666667	0.083333333	0	0.041666667	0	0	0	0	0.083333333	0	0.041666667	0.041666667	0	0.041666667	0	0	0	0.083333333	0	0	0
0.035714286	0	0.071428571	0	0	0	0	0	0.035714286	0	0	0.071428571	0	0	0	0.035714286	0.035714286	0	0	0.035714286	0.035714286	0	0.035714286	0.035714286	0.035714286	0	0	0.035714286	0	0	0.035714286	0	0.035714286	0	0.035714286	0	0	0.107142857	0	0	0	0	0	0	0	0.071428571	0	0	0	0
0	0	0	0.035714286	0	0	0	0.035714286	0	0.035714286	0.035714286	0	0.035714286	0	0	0	0	0	0.071428571	0	0.035714286	0.035714286	0.035714286	0	0.035714286	0	0	0	0.035714286	0	0.035714286	0	0	0	0.035714286	0	0.035714286	0.035714286	0	0	0	0	0	0.035714286	0	0.035714286	0.035714286	0.035714286	0.035714286	0.035714286
0	0	0	0	0	0	0	0.037037037	0	0.037037037	0	0	0	0	0	0	0	0	0.037037037	0	0	0	0.037037037	0	0	0	0.074074074	0	0	0	0	0.074074074	0	0.037037037	0	0	0	0.037037037	0	0.037037037	0.037037037	0	0.074074074	0.074074074	0	0.037037037	0.074074074	0	0	0
0	0	0.037037037	0	0	0	0	0	0	0.037037037	0	0.037037037	0	0	0.037037037	0.037037037	0	0	0	0.037037037	0	0	0	0.037037037	0	0	0	0	0.037037037	0.037037037	0.037037037	0	0	0	0.037037037	0	0	0.037037037	0	0.074074074	0	0	0	0.037037037	0.037037037	0	0.037037037	0.037037037	0.037037037	0
0	0	0	0	0	0	0	0	0.04	0.04	0.04	0	0	0	0.04	0	0	0	0.04	0.04	0.04	0.04	0	0.08	0	0	0	0	0	0.08	0	0	0	0	0.04	0	0	0.08	0	0	0.04	0	0.08	0.04	0.04	0	0	0	0	0
0	0.041666667	0	0	0	0	0.041666667	0	0.041666667	0	0	0	0	0.041666667	0.083333333	0	0	0	0	0	0	0	0	0.041666667	0	0	0.041666667	0	0	0	0.083333333	0	0.041666667	0	0.041666667	0.125	0	0.041666667	0	0	0.041666667	0	0	0.041666667	0	0	0	0	0	0
0	0	0	0	0	0	0.041666667	0	0	0	0	0.041666667	0	0	0.041666667	0.041666667	0	0	0	0	0	0	0	0.041666667	0	0	0.041666667	0	0	0	0.041666667	0	0	0	0.041666667	0.083333333	0	0.041666667	0	0	0.083333333	0	0.041666667	0	0	0	0.041666667	0.041666667	0	0.041666667
0.037037037	0.037037037	0.037037037	0	0	0.037037037	0	0	0	0.037037037	0.074074074	0	0	0	0	0	0	0	0	0	0	0.037037037	0	0.037037037	0.037037037	0	0	0	0	0	0.037037037	0.037037037	0.074074074	0	0.037037037	0	0	0	0.037037037	0.037037037	0.074074074	0	0	0.037037037	0.037037037	0	0.037037037	0	0	0
0	0	0	0	0	0	0.037037037	0	0.074074074	0.037037037	0	0	0	0	0.037037037	0	0	0	0.037037037	0	0	0	0	0	0.074074074	0	0	0	0	0.037037037	0.074074074	0.037037037	0	0.037037037	0.074074074	0.037037037	0	0	0.037037037	0.111111111	0	0	0	0	0	0	0	0	0	0
0.037037037	0	0	0.037037037	0.037037037	0	0	0	0.111111111	0	0.037037037	0	0.037037037	0	0.037037037	0	0	0	0.037037037	0	0	0	0	0	0.037037037	0	0	0	0	0.037037037	0.037037037	0	0.037037037	0.037037037	0.074074074	0.037037037	0	0	0.037037037	0.037037037	0.037037037	0.037037037	0	0	0	0	0	0	0	0
0	0	0	0	0	0	0.037037037	0	0.037037037	0	0.037037037	0	0	0	0	0	0	0	0	0	0	0	0	0.074074074	0	0	0.037037037	0.037037037	0.074074074	0	0.037037037	0	0.037037037	0	0.037037037	0	0	0.074074074	0.037037037	0	0.037037037	0.074074074	0.111111111	0	0	0.037037037	0	0	0	0.037037037
0.037037037	0	0.074074074	0	0.037037037	0	0	0	0.111111111	0.037037037	0.074074074	0.037037037	0	0	0	0	0.037037037	0	0.074074074	0	0.037037037	0	0	0	0	0	0	0	0.037037037	0	0	0	0.037037037	0	0.111111111	0	0.037037037	0.037037037	0	0.037037037	0.037037037	0.037037037	0	0	0	0	0	0	0	0.037037037
0.035714286	0.035714286	0.071428571	0	0	0	0	0.071428571	0	0	0.071428571	0	0	0	0	0	0	0	0	0	0	0	0	0	0	0	0	0	0.035714286	0	0.071428571	0	0	0	0.035714286	0	0	0	0	0.035714286	0	0	0.107142857	0.071428571	0.107142857	0	0	0	0.107142857	0.035714286
0.035714286	0.035714286	0.071428571	0	0	0	0	0.071428571	0	0	0.071428571	0	0	0	0	0	0	0	0	0	0	0	0	0	0	0	0	0	0.035714286	0	0.071428571	0	0	0	0	0	0	0	0	0.035714286	0.035714286	0	0.107142857	0.071428571	0.107142857	0	0	0	0.107142857	0.035714286
0.035714286	0	0	0.035714286	0	0	0	0	0.071428571	0	0.035714286	0.035714286	0	0	0.035714286	0	0	0	0.035714286	0	0	0	0	0	0	0	0	0	0	0.035714286	0	0	0.035714286	0	0.107142857	0	0.035714286	0	0	0.035714286	0.035714286	0.035714286	0.035714286	0.035714286	0	0	0	0.071428571	0	0
0.068965517	0.034482759	0.034482759	0	0.068965517	0	0	0	0.034482759	0.034482759	0.034482759	0.034482759	0	0	0	0.034482759	0.034482759	0.034482759	0.034482759	0.034482759	0	0	0	0	0	0	0	0	0	0.034482759	0	0	0.034482759	0	0.068965517	0	0.034482759	0	0	0.034482759	0.034482759	0	0.034482759	0	0	0	0.034482759	0	0	0
0.034482759	0	0.034482759	0	0.068965517	0	0.034482759	0	0	0	0	0.034482759	0	0	0.034482759	0.034482759	0.034482759	0.034482759	0	0.034482759	0.034482759	0	0	0	0	0	0.034482759	0	0	0	0.034482759	0	0	0.068965517	0	0.034482759	0	0.034482759	0	0.034482759	0.068965517	0	0.034482759	0	0	0	0.034482759	0	0	0
0	0	0	0	0.038461538	0	0.076923077	0	0	0	0	0.038461538	0	0.038461538	0	0	0	0.038461538	0	0.038461538	0	0	0	0	0	0	0.076923077	0	0	0	0.038461538	0	0	0.076923077	0.038461538	0	0	0	0	0.038461538	0.076923077	0	0	0.038461538	0	0.038461538	0.038461538	0.038461538	0	0
0	0	0	0	0	0	0	0	0	0	0	0.074074074	0	0	0.074074074	0	0	0	0.037037037	0	0	0	0	0	0	0	0	0	0.037037037	0	0.037037037	0	0	0	0	0.074074074	0.037037037	0	0	0.037037037	0.037037037	0	0	0	0	0.037037037	0.037037037	0.074074074	0	0
0	0	0	0.037037037	0.037037037	0	0	0	0.037037037	0	0.037037037	0.037037037	0	0.037037037	0	0.037037037	0	0	0.074074074	0	0.037037037	0	0	0	0	0	0	0	0	0	0.037037037	0	0.037037037	0	0.037037037	0.037037037	0	0	0	0.037037037	0.074074074	0	0.037037037	0.037037037	0.037037037	0.037037037	0	0	0	0.037037037
0	0	0	0	0	0	0.041666667	0	0	0	0	0.083333333	0	0	0.041666667	0	0	0	0	0	0	0	0	0	0.041666667	0.041666667	0.041666667	0	0	0	0.041666667	0	0	0.041666667	0.041666667	0.041666667	0	0	0.041666667	0.041666667	0.083333333	0	0	0	0.041666667	0	0	0.041666667	0	0
0	0	0	0.038461538	0	0.038461538	0	0.038461538	0.038461538	0	0	0.038461538	0	0	0	0	0	0	0	0	0	0	0	0.038461538	0	0	0	0	0.038461538	0	0.115384615	0	0.038461538	0.038461538	0.038461538	0	0	0	0	0.038461538	0.038461538	0	0.076923077	0	0.038461538	0.038461538	0	0	0	0.038461538
0	0	0.035714286	0	0.035714286	0.035714286	0	0	0.035714286	0	0.107142857	0	0	0	0	0	0.035714286	0.035714286	0.071428571	0	0.035714286	0	0	0	0	0	0	0	0	0	0	0.035714286	0.035714286	0.035714286	0.035714286	0	0	0	0	0.035714286	0.071428571	0	0	0.071428571	0	0.035714286	0.035714286	0	0	0
0.074074074	0.037037037	0.037037037	0.037037037	0.037037037	0	0	0	0.037037037	0	0.037037037	0	0	0	0.037037037	0.037037037	0.037037037	0	0	0.037037037	0	0	0	0	0	0	0	0	0	0	0	0	0.074074074	0	0.037037037	0	0.037037037	0	0	0	0.074074074	0	0.037037037	0.037037037	0	0	0.037037037	0	0	0
0.041666667	0.083333333	0.041666667	0	0	0.041666667	0	0.041666667	0.041666667	0	0	0.083333333	0	0	0	0	0.041666667	0	0	0	0.041666667	0	0	0	0	0	0	0	0	0	0.041666667	0	0.083333333	0	0.041666667	0	0	0	0	0	0.041666667	0	0	0	0.041666667	0	0.083333333	0	0	0
0.076923077	0	0.038461538	0.038461538	0	0	0	0	0.115384615	0	0	0	0	0	0.076923077	0	0	0	0.038461538	0	0.038461538	0	0	0	0	0	0	0	0	0	0	0	0.076923077	0	0.038461538	0.076923077	0	0.038461538	0	0	0.038461538	0.038461538	0	0	0	0	0.076923077	0	0	0
0	0.041666667	0.041666667	0	0	0	0.041666667	0	0.041666667	0	0.041666667	0.041666667	0	0	0	0	0.041666667	0	0	0	0.041666667	0	0	0	0	0.041666667	0	0	0	0.041666667	0.041666667	0	0.041666667	0	0.083333333	0	0	0.041666667	0	0	0.083333333	0	0	0	0	0.083333333	0	0	0	0
0	0.08	0	0	0	0	0.04	0.04	0	0	0	0	0	0	0	0	0	0	0	0	0	0	0	0	0	0	0.04	0	0	0	0.04	0.04	0.08	0	0	0	0	0	0	0	0.08	0.04	0	0.04	0	0.04	0.12	0	0	0
0	0.041666667	0	0	0	0	0	0.041666667	0.041666667	0	0	0	0	0	0.083333333	0	0	0	0	0	0	0	0	0	0.041666667	0	0	0	0.041666667	0	0.041666667	0	0.041666667	0.041666667	0	0.083333333	0	0	0.041666667	0.041666667	0.083333333	0.041666667	0	0	0	0	0.041666667	0	0	0
0	0.041666667	0.041666667	0	0	0	0	0.041666667	0.041666667	0.041666667	0	0	0	0	0.041666667	0	0	0	0	0	0	0	0	0	0	0	0	0.041666667	0	0.041666667	0.041666667	0	0.083333333	0	0.041666667	0.041666667	0	0	0	0.041666667	0.041666667	0	0	0.041666667	0	0	0.083333333	0	0	0
0	0	0.035714286	0.035714286	0.035714286	0	0	0	0.071428571	0	0	0	0	0.071428571	0.035714286	0	0	0.035714286	0.035714286	0.035714286	0	0	0	0	0	0	0	0	0	0	0	0.035714286	0.071428571	0	0	0.035714286	0	0	0	0.035714286	0.071428571	0.035714286	0.035714286	0	0	0	0.035714286	0	0	0
0	0	0.035714286	0	0.035714286	0	0.035714286	0	0.035714286	0.035714286	0.035714286	0	0	0	0.035714286	0	0	0	0.035714286	0.035714286	0	0	0	0	0	0	0.035714286	0	0.035714286	0	0	0	0.035714286	0.071428571	0.035714286	0	0.035714286	0	0	0	0.107142857	0	0	0.035714286	0	0	0.035714286	0.035714286	0	0.035714286
0.034482759	0.034482759	0.103448276	0	0.034482759	0.034482759	0	0	0	0.137931034	0	0	0	0	0	0	0.068965517	0.034482759	0	0	0.068965517	0	0	0	0	0	0.068965517	0	0	0	0	0	0.068965517	0	0.034482759	0	0	0.068965517	0.068965517	0	0.103448276	0	0	0	0	0	0	0	0	0
0	0	0.037037037	0	0	0	0	0.037037037	0.074074074	0.037037037	0.074074074	0	0	0	0	0	0	0	0.074074074	0	0	0	0	0	0	0	0	0	0	0.074074074	0	0	0.037037037	0.037037037	0.074074074	0	0	0	0	0.037037037	0.074074074	0	0.037037037	0.037037037	0	0	0.074074074	0	0	0
0.037037037	0	0.074074074	0.037037037	0	0	0	0	0.037037037	0	0.037037037	0.037037037	0	0	0.037037037	0.037037037	0	0	0	0	0	0	0	0	0	0	0	0	0	0	0	0	0.074074074	0	0.037037037	0.037037037	0	0	0	0	0.111111111	0	0.037037037	0.037037037	0.037037037	0	0.037037037	0	0.037037037	0
0	0	0.041666667	0	0	0	0	0	0	0.041666667	0.041666667	0.041666667	0	0	0	0	0	0	0.041666667	0	0	0	0	0	0	0	0	0	0.041666667	0	0	0	0.041666667	0	0	0	0.041666667	0.041666667	0	0.041666667	0.041666667	0	0.041666667	0.083333333	0	0	0.041666667	0.083333333	0	0
0	0.035714286	0.035714286	0	0.071428571	0	0	0	0.071428571	0.035714286	0	0.035714286	0	0	0.035714286	0	0.071428571	0	0.035714286	0.035714286	0	0	0	0	0	0	0	0	0	0.035714286	0	0	0	0.035714286	0.071428571	0	0.035714286	0	0	0	0.035714286	0	0.035714286	0.035714286	0	0.035714286	0.035714286	0	0	0
0	0	0.076923077	0	0.038461538	0	0	0	0.038461538	0	0.038461538	0.115384615	0	0	0	0	0	0	0.076923077	0	0	0	0	0	0	0	0	0	0	0	0.038461538	0	0.076923077	0.038461538	0.038461538	0	0	0	0	0	0.076923077	0	0.038461538	0	0	0.076923077	0.038461538	0	0	0
0	0	0	0	0.071428571	0	0	0	0	0	0.035714286	0.071428571	0	0.035714286	0	0	0	0.035714286	0.071428571	0.035714286	0	0	0	0	0	0	0	0	0.035714286	0	0	0	0	0.035714286	0.035714286	0	0.035714286	0	0	0.035714286	0.035714286	0.035714286	0	0.035714286	0	0	0.071428571	0.035714286	0.035714286	0
0	0.041666667	0	0	0.041666667	0	0.041666667	0	0	0	0.083333333	0	0	0	0	0	0	0	0.041666667	0	0	0	0	0	0	0	0	0.041666667	0	0	0.041666667	0.041666667	0.041666667	0.041666667	0	0	0	0	0	0.083333333	0.083333333	0	0.041666667	0.041666667	0	0	0.083333333	0	0	0
0	0	0	0	0	0	0	0.034482759	0	0.034482759	0.034482759	0.034482759	0	0	0	0	0	0	0.034482759	0	0.034482759	0.034482759	0	0	0	0	0.034482759	0	0.034482759	0	0.034482759	0	0	0.034482759	0.034482759	0	0	0.034482759	0.034482759	0.034482759	0.068965517	0.034482759	0.068965517	0.034482759	0	0	0.034482759	0.034482759	0	0
0.107142857	0.035714286	0.035714286	0	0.035714286	0.071428571	0	0	0.071428571	0	0.035714286	0	0	0	0.071428571	0	0.035714286	0	0	0.035714286	0.035714286	0.035714286	0	0	0	0	0	0	0	0	0	0	0.035714286	0.071428571	0.071428571	0.035714286	0	0	0	0	0.071428571	0	0	0	0	0	0	0	0	0
0.074074074	0.037037037	0.074074074	0	0.037037037	0	0.037037037	0	0.074074074	0	0.074074074	0	0	0	0	0	0.037037037	0	0	0	0	0	0	0	0	0	0	0	0	0	0	0	0.074074074	0	0.074074074	0	0	0	0	0	0.074074074	0	0.148148148	0.037037037	0	0	0	0.037037037	0	0.037037037
0	0	0	0	0	0	0	0.041666667	0.041666667	0.041666667	0	0	0	0.041666667	0	0	0	0	0	0	0	0	0	0.041666667	0	0	0	0	0	0	0.125	0	0	0.041666667	0.083333333	0.041666667	0	0	0	0.041666667	0.083333333	0	0	0	0.041666667	0	0.041666667	0	0	0.041666667
0.111111111	0	0.111111111	0.037037037	0	0	0	0	0.074074074	0	0	0.074074074	0.037037037	0	0.037037037	0	0.037037037	0	0	0	0	0	0	0	0	0	0	0	0	0	0	0	0.074074074	0	0.037037037	0.037037037	0.037037037	0	0	0	0.037037037	0	0	0	0	0	0.074074074	0	0.037037037	0
0	0	0	0.071428571	0	0	0	0	0.035714286	0.035714286	0.035714286	0.035714286	0	0.035714286	0	0.035714286	0	0	0.071428571	0	0.035714286	0	0.035714286	0	0.035714286	0	0	0	0	0	0	0	0.071428571	0	0.071428571	0	0	0.071428571	0	0	0.035714286	0.035714286	0	0	0	0	0	0.035714286	0	0
0	0.074074074	0.037037037	0	0.037037037	0	0	0.037037037	0.074074074	0.037037037	0.037037037	0	0	0	0.037037037	0.037037037	0.037037037	0	0	0	0	0	0	0	0	0	0	0	0.037037037	0	0	0	0.074074074	0	0.111111111	0	0	0	0	0	0.074074074	0	0	0	0	0	0	0	0	0
0	0	0.038461538	0	0	0	0	0	0.038461538	0.038461538	0.038461538	0	0	0.076923077	0	0	0.038461538	0	0.038461538	0.038461538	0.038461538	0	0	0	0	0	0	0	0	0	0.038461538	0	0	0	0.038461538	0.038461538	0.038461538	0	0	0	0.038461538	0	0.076923077	0.038461538	0	0.038461538	0.038461538	0	0	0
0	0.12	0	0	0.04	0	0.04	0.04	0.04	0	0	0.04	0	0	0	0	0	0	0.04	0	0	0	0	0	0	0	0.04	0	0	0	0	0.04	0.08	0	0.04	0	0	0	0	0	0.08	0	0.04	0	0.04	0.04	0.04	0	0.04	0
0.103448276	0.034482759	0.034482759	0.034482759	0	0.034482759	0	0	0.034482759	0	0.034482759	0.034482759	0	0	0.034482759	0	0.068965517	0	0	0	0	0	0	0.034482759	0	0	0	0	0	0	0.034482759	0	0.034482759	0	0.068965517	0	0.068965517	0	0	0	0.034482759	0.034482759	0.034482759	0	0	0	0	0.034482759	0	0
0.04	0.04	0	0	0	0	0.04	0.04	0.04	0	0	0	0.04	0.04	0	0	0	0	0	0	0	0	0	0	0.04	0	0.04	0.04	0	0.04	0	0	0.04	0.04	0.04	0.04	0	0	0	0	0.08	0	0	0	0.04	0	0.04	0	0	0
0	0	0	0.035714286	0	0	0	0	0.107142857	0.071428571	0	0	0.035714286	0	0.035714286	0.035714286	0	0	0.071428571	0	0.035714286	0	0	0	0	0	0	0	0	0	0	0	0.035714286	0	0.071428571	0.071428571	0	0.035714286	0	0	0.035714286	0	0	0.035714286	0	0	0.035714286	0	0	0
0	0	0	0	0	0	0	0.037037037	0.037037037	0	0.037037037	0	0	0	0.148148148	0	0	0	0.037037037	0	0	0	0	0	0	0	0	0	0.037037037	0.037037037	0	0	0	0	0.037037037	0.148148148	0.037037037	0	0	0	0.037037037	0	0	0.037037037	0	0	0	0.037037037	0	0.037037037
0	0	0	0	0	0	0	0.034482759	0.034482759	0	0.034482759	0	0	0	0.137931034	0	0	0	0.034482759	0	0.034482759	0	0	0	0	0	0	0	0.034482759	0.034482759	0	0	0	0	0.034482759	0.137931034	0.034482759	0	0	0	0.034482759	0	0	0.034482759	0	0	0	0.034482759	0	0.034482759
0	0	0	0	0.037037037	0.037037037	0	0	0.037037037	0.037037037	0	0	0	0	0.037037037	0	0	0.037037037	0	0	0	0.074074074	0.037037037	0.037037037	0.074074074	0	0	0	0	0	0.037037037	0	0	0.037037037	0.074074074	0.074074074	0	0.037037037	0.037037037	0	0.074074074	0	0	0	0	0	0.037037037	0	0	0
0	0.041666667	0	0	0	0	0	0.083333333	0	0	0	0	0	0	0.041666667	0	0	0	0	0	0	0	0	0.041666667	0	0	0	0	0.083333333	0.041666667	0.083333333	0	0	0	0	0.041666667	0	0.041666667	0	0	0.083333333	0	0.041666667	0	0	0.041666667	0	0	0.041666667	0.041666667
0.034482759	0	0.034482759	0	0.068965517	0	0	0	0.034482759	0.034482759	0.068965517	0	0	0	0	0.034482759	0	0.068965517	0.068965517	0	0	0	0	0	0	0	0	0	0	0.034482759	0	0	0.034482759	0	0.034482759	0.034482759	0.068965517	0	0	0.034482759	0.034482759	0.068965517	0.068965517	0	0	0	0	0	0	0
0.076923077	0	0.076923077	0	0.038461538	0	0	0	0.038461538	0	0.115384615	0	0	0	0.038461538	0	0.038461538	0.038461538	0.038461538	0	0	0	0	0	0	0	0	0	0	0	0	0	0	0	0.038461538	0.038461538	0.038461538	0	0	0	0.038461538	0.038461538	0.038461538	0.076923077	0.038461538	0.038461538	0	0	0.038461538	0
0	0	0.103448276	0	0	0	0	0	0.137931034	0	0.103448276	0	0.034482759	0	0	0.034482759	0.034482759	0	0	0.034482759	0	0	0	0	0	0	0	0	0	0	0	0	0.068965517	0	0.068965517	0.034482759	0.068965517	0	0	0	0.034482759	0.068965517	0	0.034482759	0.034482759	0	0	0	0	0
0	0	0	0.035714286	0	0	0	0	0	0	0.035714286	0.035714286	0	0	0.035714286	0	0.035714286	0	0.035714286	0	0	0	0	0	0	0	0	0	0	0	0.035714286	0	0	0	0.035714286	0	0.071428571	0	0	0	0.035714286	0.071428571	0	0.035714286	0	0.071428571	0	0.071428571	0	0
[truncated: 2,792 more rows]
[truncated: 14 more columns]
