# Supplementary material for: piRNA-disease association prediction based on multi-channel graph variational autoencoder
Source: PeerJ Comput Sci. 2024 Jul 23;10:e2216. doi: 10.7717/peerj-cs.2216 (PMC11323097; doi:10.7717/peerj-cs.2216)
Supplement: Supplemental Information 2 [file peerj-cs-10-2216-s002.zip › piRNA.csv]

RNA
piR-hsa-1282		0
piR-hsa-27007		1
piR-hsa-18758		2
piR-hsa-11362		3
piR-hsa-952		4
piR-hsa-28478		5
piR-hsa-23786		6
piR-hsa-27282		7
piR-hsa-21126		8
piR-hsa-29218		9
piR-hsa-12487		10
piR-hsa-1191		11
piR-hsa-11360		12
piR-hsa-2117		13
piR-hsa-9010		14
piR-hsa-26131		15
piR-hsa-6496		16
piR-hsa-26441		17
piR-hsa-18287		18
piR-hsa-28210		19
piR-hsa-23210		20
piR-hsa-28231		21
piR-hsa-29714		22
piR-hsa-28851		23
piR-hsa-20266		24
piR-hsa-3616		25
piR-hsa-25786		26
piR-hsa-325		27
piR-hsa-674		28
piR-hsa-1245		29
piR-hsa-1849		30
piR-hsa-12485		31
piR-hsa-12488		32
piR-hsa-23538		33
piR-hsa-23588		34
piR-hsa-23919		35
piR-hsa-26522		36
piR-hsa-26527		37
piR-hsa-26570		38
piR-hsa-26683		39
piR-hsa-26686		40
piR-hsa-27065		41
piR-hsa-27208		42
piR-hsa-27728		43
piR-hsa-28374		44
piR-hsa-28467		45
piR-hsa-28593		46
piR-hsa-28840		47
piR-hsa-28841		48
piR-hsa-3178		49
piR-hsa-5936		50
piR-hsa-5939		51
piR-hsa-9491		52
piR-hsa-11341		53
piR-hsa-15023		54
piR-hsa-24680		55
piR-hsa-29289		56
piR-hsa-29461		57
piR-hsa-12961		58
piR-hsa-3814		59
piR-hsa-7525		60
piR-hsa-18246		61
piR-hsa-16414		62
piR-hsa-9647		63
piR-hsa-7530		64
piR-hsa-14215		65
piR-hsa-6035		66
piR-hsa-9545		67
piR-hsa-12648		68
piR-hsa-13505		69
piR-hsa-23149		70
piR-hsa-21840		71
piR-hsa-3420		72
piR-hsa-32097		73
piR-hsa-18854		74
piR-hsa-19192		75
piR-hsa-6315		76
piR-hsa-24773		77
piR-hsa-18926		78
piR-hsa-24726		79
piR-hsa-13940		80
piR-hsa-25418		81
piR-hsa-4543		82
piR-hsa-15706		83
piR-hsa-21508		84
piR-hsa-5103		85
piR-hsa-21509		86
piR-hsa-18847		87
piR-hsa-12526		88
piR-hsa-3579		89
piR-hsa-14934		90
piR-hsa-21675		91
piR-hsa-6409		92
piR-hsa-25440		93
piR-hsa-20485		94
piR-hsa-28123		95
piR-hsa-18482		96
piR-hsa-20394		97
piR-hsa-5749		98
piR-hsa-19597		99
piR-hsa-3577		100
piR-hsa-27600		101
piR-hsa-18863		102
piR-hsa-25705		103
piR-hsa-5698		104
piR-hsa-19303		105
piR-hsa-19848		106
piR-hsa-19849		107
piR-hsa-13957		108
piR-hsa-17929		109
piR-hsa-27745		110
piR-hsa-18939		111
piR-hsa-19616		112
piR-hsa-31133		113
piR-hsa-20683		114
piR-hsa-30893		115
piR-hsa-18524		116
piR-hsa-28628		117
piR-hsa-19059		118
piR-hsa-26894		119
piR-hsa-18729		120
piR-hsa-28357		121
piR-hsa-10346		122
piR-hsa-21309		123
piR-hsa-1301		124
piR-hsa-19829		125
piR-hsa-10707		126
piR-hsa-10927		127
piR-hsa-12719		128
piR-hsa-2153		129
piR-hsa-23533		130
piR-hsa-619		131
piR-hsa-30143		132
piR-hsa-31237		133
piR-hsa-26496		134
piR-hsa-21167		135
piR-hsa-27133		136
piR-hsa-180		137
piR-hsa-27134		138
piR-hsa-24094		139
piR-hsa-28187		140
piR-hsa-28419		141
piR-hsa-13049		142
piR-hsa-20757		143
piR-hsa-335		144
piR-hsa-30468		145
piR-hsa-28401		146
piR-hsa-8113		147
piR-hsa-20930		148
piR-hsa-28160		149
piR-hsa-31821		150
piR-hsa-6463		151
piR-hsa-13295		152
piR-hsa-23679		153
piR-hsa-26399		154
piR-hsa-15126		155
piR-hsa-14351		156
piR-hsa-13437		157
piR-hsa-27926		158
piR-hsa-28769		159
piR-hsa-12391		160
piR-hsa-8129		161
piR-hsa-13564		162
piR-hsa-25779		163
piR-hsa-14020		164
piR-hsa-11129		165
piR-hsa-23944		166
piR-hsa-27315		167
piR-hsa-21187		168
piR-hsa-1470		169
piR-hsa-8401		170
piR-hsa-26009		171
piR-hsa-196		172
piR-hsa-18505		173
piR-hsa-5627		174
piR-hsa-17512		175
piR-hsa-5639		176
piR-hsa-13462		177
piR-hsa-28402		178
piR-hsa-18201		179
piR-hsa-28405		180
piR-hsa-20301		181
piR-hsa-13176		182
piR-hsa-18497		183
piR-hsa-5399		184
piR-hsa-28404		185
piR-hsa-23491		186
piR-hsa-22558		187
piR-hsa-25991		188
piR-hsa-28431		189
piR-hsa-28733		190
piR-hsa-13937		191
piR-hsa-30330		192
piR-hsa-30870		193
piR-hsa-28590		194
piR-hsa-18503		195
piR-hsa-26592		196
piR-hsa-15663		197
piR-hsa-3442		198
piR-hsa-12516		199
piR-hsa-15209		200
piR-hsa-14366		201
piR-hsa-20759		202
piR-hsa-7255		203
piR-hsa-7559		204
piR-hsa-21046		205
piR-hsa-28709		206
piR-hsa-13348		207
piR-hsa-28091		208
piR-hsa-5136		209
piR-hsa-5748		210
piR-hsa-8009		211
piR-hsa-17491		212
piR-hsa-17434		213
piR-hsa-23505		214
piR-hsa-2876		215
piR-hsa-19121		216
piR-hsa-20300		217
piR-hsa-14589		218
piR-hsa-26493		219
piR-hsa-31146		220
piR-hsa-31053		221
piR-hsa-11959		222
piR-hsa-22242		223
piR-hsa-28527		224
piR-hsa-1460		225
piR-hsa-23103		226
piR-hsa-22954		227
piR-hsa-18422		228
piR-hsa-31320		229
piR-hsa-21554		230
piR-hsa-2804		231
piR-hsa-24118		232
piR-hsa-25212		233
piR-hsa-13753		234
piR-hsa-28094		235
piR-hsa-18574		236
piR-hsa-1721		237
piR-hsa-12179		238
piR-hsa-16423		239
piR-hsa-25312		240
piR-hsa-15681		241
piR-hsa-6764		242
piR-hsa-29053		243
piR-hsa-29310		244
piR-hsa-27835		245
piR-hsa-2350		246
piR-hsa-16429		247
piR-hsa-26946		248
piR-hsa-12297		249
piR-hsa-28648		250
piR-hsa-1077		251
piR-hsa-22112		252
piR-hsa-14359		253
piR-hsa-18202		254
piR-hsa-23253		255
piR-hsa-29737		256
piR-hsa-1041		257
piR-hsa-1541		258
piR-hsa-8993		259
piR-hsa-18501		260
piR-hsa-13406		261
piR-hsa-29485		262
piR-hsa-23322		263
piR-hsa-2694		264
piR-hsa-31832		265
piR-hsa-27407		266
piR-hsa-13300		267
piR-hsa-8613		268
piR-hsa-24412		269
piR-hsa-18145		270
piR-hsa-27148		271
piR-hsa-18843		272
piR-hsa-30142		273
piR-hsa-999		274
piR-hsa-17140		275
piR-hsa-1336		276
piR-hsa-29129		277
piR-hsa-18426		278
piR-hsa-28057		279
piR-hsa-29371		280
piR-hsa-27117		281
piR-hsa-1736		282
piR-hsa-30559		283
piR-hsa-2289		284
piR-hsa-14722		285
piR-hsa-7104		286
piR-hsa-23867		287
piR-hsa-15200		288
piR-hsa-11562		289
piR-hsa-3248		290
piR-hsa-20793		291
piR-hsa-29332		292
piR-hsa-3028		293
piR-hsa-9226		294
piR-hsa-3264		295
piR-hsa-24820		296
piR-hsa-28529		297
piR-hsa-31178		298
piR-hsa-12772		299
piR-hsa-8318		300
piR-hsa-11924		301
piR-hsa-3623		302
piR-hsa-9017		303
piR-hsa-21646		304
piR-hsa-29617		305
piR-hsa-10577		306
piR-hsa-18138		307
piR-hsa-26795		308
piR-hsa-16867		309
piR-hsa-24127		310
piR-hsa-13389		311
piR-hsa-21694		312
piR-hsa-7365		313
piR-hsa-17538		314
piR-hsa-18295		315
piR-hsa-30167		316
piR-hsa-181		317
piR-hsa-9788		318
piR-hsa-32052		319
piR-hsa-5773		320
piR-hsa-27729		321
piR-hsa-27730		322
piR-hsa-23555		323
piR-hsa-26940		324
piR-hsa-1847		325
piR-hsa-15022		326
piR-hsa-2155		327
piR-hsa-1848		328
piR-hsa-2154		329
piR-hsa-12275		330
piR-hsa-28205		331
piR-hsa-19574		332
piR-hsa-1219		333
piR-hsa-11080		334
piR-hsa-3645		335
piR-hsa-7116		336
piR-hsa-26754		337
piR-hsa-20616		338
piR-hsa-15700		339
piR-hsa-11256		340
piR-hsa-5370		341
piR-hsa-28875		342
piR-hsa-23216		343
piR-hsa-27490		344
piR-hsa-30978		345
piR-hsa-252		346
piR-hsa-260		347
piR-hsa-275		348
piR-hsa-332		349
piR-hsa-368		350
piR-hsa-152		351
piR-hsa-391		352
piR-hsa-496		353
piR-hsa-568		354
piR-hsa-178		355
piR-hsa-617		356
piR-hsa-692		357
piR-hsa-753		358
piR-hsa-761		359
piR-hsa-825		360
piR-hsa-829		361
piR-hsa-860		362
piR-hsa-863		363
piR-hsa-906		364
piR-hsa-943		365
piR-hsa-951		366
piR-hsa-977		367
piR-hsa-1004		368
piR-hsa-1095		369
piR-hsa-1098		370
piR-hsa-1275		371
piR-hsa-1289		372
piR-hsa-1319		373
piR-hsa-1444		374
piR-hsa-1480		375
piR-hsa-1481		376
piR-hsa-1484		377
piR-hsa-1495		378
piR-hsa-1507		379
piR-hsa-1520		380
piR-hsa-1527		381
piR-hsa-1565		382
piR-hsa-1601		383
piR-hsa-1615		384
piR-hsa-1625		385
piR-hsa-1646		386
piR-hsa-1652		387
piR-hsa-1662		388
piR-hsa-1708		389
piR-hsa-1725		390
piR-hsa-1739		391
piR-hsa-1740		392
piR-hsa-1748		393
piR-hsa-1753		394
piR-hsa-1770		395
piR-hsa-1784		396
piR-hsa-1809		397
piR-hsa-1817		398
piR-hsa-1915		399
piR-hsa-1925		400
piR-hsa-1985		401
piR-hsa-2013		402
piR-hsa-2027		403
piR-hsa-2058		404
piR-hsa-2071		405
piR-hsa-2095		406
piR-hsa-2210		407
piR-hsa-2599		408
piR-hsa-2612		409
piR-hsa-2621		410
piR-hsa-2670		411
piR-hsa-2688		412
piR-hsa-2790		413
piR-hsa-2818		414
piR-hsa-2970		415
piR-hsa-3031		416
piR-hsa-3115		417
piR-hsa-3125		418
piR-hsa-2859		419
piR-hsa-2860		420
piR-hsa-3176		421
piR-hsa-3184		422
piR-hsa-3391		423
piR-hsa-3425		424
piR-hsa-3430		425
piR-hsa-3489		426
piR-hsa-3519		427
piR-hsa-3586		428
piR-hsa-3587		429
piR-hsa-3651		430
piR-hsa-3689		431
piR-hsa-3712		432
piR-hsa-3720		433
piR-hsa-3725		434
piR-hsa-3752		435
piR-hsa-3753		436
piR-hsa-3821		437
piR-hsa-3845		438
piR-hsa-3859		439
piR-hsa-3860		440
piR-hsa-3903		441
piR-hsa-3925		442
piR-hsa-3959		443
piR-hsa-4013		444
piR-hsa-4052		445
piR-hsa-4114		446
piR-hsa-4135		447
piR-hsa-4140		448
piR-hsa-4161		449
piR-hsa-4190		450
piR-hsa-4280		451
piR-hsa-4356		452
piR-hsa-4445		453
piR-hsa-4467		454
piR-hsa-4626		455
piR-hsa-4642		456
piR-hsa-4652		457
piR-hsa-4658		458
piR-hsa-4715		459
piR-hsa-4746		460
piR-hsa-4789		461
piR-hsa-4835		462
piR-hsa-4996		463
piR-hsa-5067		464
piR-hsa-5127		465
piR-hsa-5133		466
piR-hsa-5135		467
piR-hsa-5161		468
piR-hsa-5179		469
piR-hsa-4860		470
piR-hsa-5185		471
piR-hsa-5270		472
piR-hsa-5341		473
piR-hsa-5394		474
piR-hsa-5397		475
piR-hsa-5398		476
piR-hsa-5400		477
piR-hsa-4882		478
piR-hsa-5447		479
piR-hsa-5471		480
piR-hsa-5482		481
piR-hsa-5528		482
piR-hsa-5585		483
piR-hsa-5603		484
piR-hsa-5633		485
piR-hsa-4892		486
piR-hsa-5652		487
piR-hsa-5673		488
piR-hsa-5676		489
piR-hsa-5689		490
piR-hsa-5705		491
piR-hsa-5710		492
piR-hsa-5724		493
piR-hsa-5726		494
piR-hsa-5727		495
piR-hsa-5729		496
piR-hsa-5752		497
piR-hsa-5764		498
piR-hsa-5811		499
piR-hsa-5964		500
piR-hsa-6092		501
piR-hsa-6098		502
piR-hsa-6101		503
piR-hsa-6130		504
piR-hsa-6157		505
piR-hsa-6165		506
piR-hsa-6257		507
piR-hsa-6264		508
piR-hsa-6339		509
piR-hsa-6373		510
piR-hsa-6384		511
piR-hsa-6394		512
piR-hsa-6427		513
piR-hsa-6490		514
piR-hsa-6572		515
piR-hsa-6589		516
piR-hsa-4918		517
piR-hsa-6624		518
piR-hsa-6640		519
piR-hsa-6676		520
piR-hsa-6716		521
piR-hsa-6726		522
piR-hsa-6991		523
piR-hsa-7031		524
piR-hsa-7063		525
piR-hsa-7071		526
piR-hsa-7102		527
piR-hsa-7105		528
piR-hsa-7164		529
piR-hsa-7215		530
piR-hsa-7219		531
piR-hsa-17		532
piR-hsa-7291		533
piR-hsa-7295		534
piR-hsa-7299		535
piR-hsa-7394		536
piR-hsa-7404		537
piR-hsa-7415		538
piR-hsa-6869		539
piR-hsa-7435		540
piR-hsa-7547		541
piR-hsa-7620		542
piR-hsa-7653		543
piR-hsa-7714		544
piR-hsa-7771		545
piR-hsa-7788		546
piR-hsa-7800		547
piR-hsa-7866		548
piR-hsa-6924		549
piR-hsa-7968		550
piR-hsa-8046		551
piR-hsa-8069		552
piR-hsa-8173		553
piR-hsa-8273		554
piR-hsa-8297		555
piR-hsa-8388		556
piR-hsa-8419		557
piR-hsa-8454		558
piR-hsa-8509		559
piR-hsa-8540		560
piR-hsa-8585		561
piR-hsa-8729		562
piR-hsa-8837		563
piR-hsa-6944		564
piR-hsa-8848		565
piR-hsa-8870		566
piR-hsa-8903		567
piR-hsa-8919		568
piR-hsa-9100		569
piR-hsa-9268		570
piR-hsa-9274		571
piR-hsa-9289		572
piR-hsa-9402		573
piR-hsa-9416		574
piR-hsa-9471		575
piR-hsa-9499		576
piR-hsa-9529		577
piR-hsa-9531		578
piR-hsa-9130		579
piR-hsa-9869		580
piR-hsa-9927		581
piR-hsa-9936		582
piR-hsa-9943		583
piR-hsa-9993		584
piR-hsa-10033		585
piR-hsa-10037		586
piR-hsa-10165		587
piR-hsa-10254		588
piR-hsa-10265		589
piR-hsa-10348		590
piR-hsa-10351		591
piR-hsa-10507		592
piR-hsa-10574		593
piR-hsa-10586		594
piR-hsa-10630		595
piR-hsa-10656		596
piR-hsa-10682		597
piR-hsa-10688		598
piR-hsa-10691		599
piR-hsa-10736		600
piR-hsa-10819		601
piR-hsa-10834		602
piR-hsa-10863		603
piR-hsa-10887		604
piR-hsa-10891		605
piR-hsa-10910		606
piR-hsa-10918		607
piR-hsa-10995		608
piR-hsa-11007		609
piR-hsa-11024		610
piR-hsa-11027		611
piR-hsa-11076		612
piR-hsa-11259		613
piR-hsa-11270		614
piR-hsa-11359		615
piR-hsa-11364		616
piR-hsa-11382		617
piR-hsa-11413		618
piR-hsa-11120		619
piR-hsa-11121		620
piR-hsa-11513		621
piR-hsa-11523		622
piR-hsa-11573		623
piR-hsa-11667		624
piR-hsa-11720		625
piR-hsa-11765		626
piR-hsa-11768		627
piR-hsa-11778		628
piR-hsa-11780		629
piR-hsa-11805		630
piR-hsa-11819		631
piR-hsa-11867		632
piR-hsa-11148		633
piR-hsa-11899		634
piR-hsa-12030		635
piR-hsa-12053		636
piR-hsa-12094		637
piR-hsa-12107		638
piR-hsa-12157		639
piR-hsa-12210		640
piR-hsa-12220		641
piR-hsa-12231		642
piR-hsa-12337		643
piR-hsa-12346		644
piR-hsa-12398		645
piR-hsa-12399		646
piR-hsa-12445		647
piR-hsa-12448		648
piR-hsa-12484		649
piR-hsa-12533		650
piR-hsa-12541		651
piR-hsa-12543		652
piR-hsa-12566		653
piR-hsa-12630		654
piR-hsa-12725		655
piR-hsa-12735		656
piR-hsa-12760		657
piR-hsa-12830		658
piR-hsa-12954		659
piR-hsa-12955		660
piR-hsa-13002		661
piR-hsa-13013		662
piR-hsa-13020		663
piR-hsa-13100		664
piR-hsa-13113		665
piR-hsa-13139		666
piR-hsa-13150		667
piR-hsa-13180		668
piR-hsa-13208		669
piR-hsa-13224		670
piR-hsa-13227		671
piR-hsa-13245		672
piR-hsa-13254		673
piR-hsa-13318		674
piR-hsa-13345		675
piR-hsa-13374		676
piR-hsa-13413		677
piR-hsa-12855		678
piR-hsa-13493		679
piR-hsa-13503		680
piR-hsa-13561		681
piR-hsa-13585		682
piR-hsa-13601		683
piR-hsa-13609		684
piR-hsa-13639		685
piR-hsa-13640		686
piR-hsa-13709		687
piR-hsa-13724		688
piR-hsa-13740		689
piR-hsa-13771		690
piR-hsa-13791		691
piR-hsa-13840		692
piR-hsa-13877		693
piR-hsa-13893		694
piR-hsa-12906		695
piR-hsa-13994		696
piR-hsa-13996		697
piR-hsa-14013		698
piR-hsa-14122		699
piR-hsa-14129		700
piR-hsa-14239		701
piR-hsa-14350		702
piR-hsa-12941		703
piR-hsa-14449		704
piR-hsa-14562		705
piR-hsa-14599		706
piR-hsa-14785		707
piR-hsa-14800		708
piR-hsa-14832		709
piR-hsa-14860		710
piR-hsa-14861		711
piR-hsa-14942		712
piR-hsa-14952		713
piR-hsa-14955		714
piR-hsa-14963		715
piR-hsa-15004		716
piR-hsa-15025		717
piR-hsa-15045		718
piR-hsa-15056		719
piR-hsa-15058		720
piR-hsa-15110		721
piR-hsa-15141		722
piR-hsa-15189		723
piR-hsa-15192		724
piR-hsa-15195		725
piR-hsa-15320		726
piR-hsa-15359		727
piR-hsa-15393		728
piR-hsa-15404		729
piR-hsa-15405		730
piR-hsa-15408		731
piR-hsa-15466		732
piR-hsa-15523		733
piR-hsa-15527		734
piR-hsa-15558		735
piR-hsa-15679		736
piR-hsa-15696		737
piR-hsa-15762		738
piR-hsa-15955		739
piR-hsa-15980		740
piR-hsa-16028		741
piR-hsa-16135		742
piR-hsa-14680		743
piR-hsa-16150		744
piR-hsa-16156		745
piR-hsa-16158		746
piR-hsa-16166		747
piR-hsa-16230		748
piR-hsa-16315		749
piR-hsa-16351		750
piR-hsa-16390		751
piR-hsa-16756		752
piR-hsa-16788		753
piR-hsa-16863		754
piR-hsa-16887		755
piR-hsa-16940		756
piR-hsa-16620		757
piR-hsa-16965		758
piR-hsa-17035		759
piR-hsa-17084		760
piR-hsa-17106		761
piR-hsa-17153		762
piR-hsa-17286		763
piR-hsa-17313		764
piR-hsa-17375		765
piR-hsa-17400		766
piR-hsa-17423		767
piR-hsa-17460		768
piR-hsa-17522		769
piR-hsa-17570		770
piR-hsa-17582		771
piR-hsa-17641		772
piR-hsa-17784		773
piR-hsa-17923		774
piR-hsa-17942		775
piR-hsa-17946		776
piR-hsa-17948		777
piR-hsa-17988		778
piR-hsa-18041		779
piR-hsa-18286		780
piR-hsa-18338		781
piR-hsa-18360		782
piR-hsa-18391		783
piR-hsa-18404		784
piR-hsa-18459		785
piR-hsa-18496		786
piR-hsa-18544		787
piR-hsa-18563		788
piR-hsa-18719		789
piR-hsa-21		790
piR-hsa-18762		791
piR-hsa-18794		792
piR-hsa-18801		793
piR-hsa-18881		794
piR-hsa-18883		795
piR-hsa-18907		796
piR-hsa-18977		797
piR-hsa-18999		798
piR-hsa-19045		799
piR-hsa-19081		800
piR-hsa-19092		801
piR-hsa-19103		802
piR-hsa-19113		803
piR-hsa-19146		804
piR-hsa-19158		805
piR-hsa-19254		806
piR-hsa-19266		807
piR-hsa-19288		808
piR-hsa-19311		809
piR-hsa-19340		810
piR-hsa-19456		811
piR-hsa-19467		812
piR-hsa-19502		813
piR-hsa-19546		814
piR-hsa-19688		815
piR-hsa-19804		816
piR-hsa-19865		817
piR-hsa-19871		818
piR-hsa-19881		819
piR-hsa-19885		820
piR-hsa-20061		821
piR-hsa-20100		822
piR-hsa-20137		823
piR-hsa-20166		824
piR-hsa-20242		825
piR-hsa-20281		826
piR-hsa-20282		827
piR-hsa-20283		828
piR-hsa-20284		829
piR-hsa-20294		830
piR-hsa-20399		831
piR-hsa-20480		832
piR-hsa-20549		833
piR-hsa-20567		834
piR-hsa-20620		835
piR-hsa-20664		836
piR-hsa-20694		837
piR-hsa-20986		838
piR-hsa-20998		839
piR-hsa-20999		840
piR-hsa-21001		841
piR-hsa-21034		842
piR-hsa-21045		843
piR-hsa-21047		844
piR-hsa-21087		845
piR-hsa-21092		846
piR-hsa-21196		847
piR-hsa-21303		848
piR-hsa-21343		849
piR-hsa-21373		850
piR-hsa-20885		851
piR-hsa-20894		852
piR-hsa-21480		853
piR-hsa-21593		854
piR-hsa-21616		855
piR-hsa-21626		856
piR-hsa-21670		857
piR-hsa-21713		858
piR-hsa-21718		859
piR-hsa-21752		860
piR-hsa-21766		861
piR-hsa-21768		862
piR-hsa-21786		863
piR-hsa-21861		864
piR-hsa-21896		865
piR-hsa-21937		866
piR-hsa-21953		867
piR-hsa-22021		868
piR-hsa-22108		869
piR-hsa-22194		870
piR-hsa-22415		871
piR-hsa-22436		872
piR-hsa-22460		873
piR-hsa-22526		874
piR-hsa-22531		875
piR-hsa-22537		876
piR-hsa-22562		877
piR-hsa-23153		878
piR-hsa-23184		879
piR-hsa-23191		880
piR-hsa-23194		881
piR-hsa-23201		882
piR-hsa-23202		883
piR-hsa-23211		884
piR-hsa-23214		885
piR-hsa-23217		886
piR-hsa-23221		887
piR-hsa-23225		888
piR-hsa-23227		889
piR-hsa-23234		890
piR-hsa-23235		891
piR-hsa-23255		892
piR-hsa-23345		893
piR-hsa-23362		894
piR-hsa-23392		895
piR-hsa-23396		896
piR-hsa-23408		897
piR-hsa-22884		898
piR-hsa-23519		899
piR-hsa-23589		900
piR-hsa-23617		901
piR-hsa-23626		902
piR-hsa-23649		903
piR-hsa-22900		904
piR-hsa-23781		905
piR-hsa-23811		906
piR-hsa-23826		907
piR-hsa-23869		908
piR-hsa-23900		909
piR-hsa-23940		910
piR-hsa-23951		911
piR-hsa-23965		912
piR-hsa-23978		913
piR-hsa-24004		914
piR-hsa-24075		915
piR-hsa-24087		916
piR-hsa-24212		917
piR-hsa-24297		918
piR-hsa-24300		919
piR-hsa-24319		920
piR-hsa-24334		921
piR-hsa-24344		922
piR-hsa-24366		923
piR-hsa-24383		924
piR-hsa-24392		925
piR-hsa-24398		926
piR-hsa-24418		927
piR-hsa-24492		928
piR-hsa-24522		929
piR-hsa-24566		930
piR-hsa-24602		931
piR-hsa-24613		932
piR-hsa-24805		933
piR-hsa-24845		934
piR-hsa-25025		935
piR-hsa-25030		936
piR-hsa-25089		937
piR-hsa-25109		938
piR-hsa-25202		939
piR-hsa-25255		940
piR-hsa-25431		941
piR-hsa-25478		942
piR-hsa-25510		943
piR-hsa-25541		944
piR-hsa-25551		945
piR-hsa-25556		946
piR-hsa-25710		947
piR-hsa-25714		948
piR-hsa-25716		949
piR-hsa-25838		950
piR-hsa-26175		951
piR-hsa-26208		952
piR-hsa-26209		953
piR-hsa-26215		954
piR-hsa-26261		955
piR-hsa-26278		956
piR-hsa-26333		957
piR-hsa-26381		958
piR-hsa-26384		959
piR-hsa-26426		960
piR-hsa-26434		961
piR-hsa-26515		962
piR-hsa-26554		963
piR-hsa-26562		964
piR-hsa-26626		965
piR-hsa-26631		966
piR-hsa-26637		967
piR-hsa-26675		968
piR-hsa-26747		969
piR-hsa-26749		970
piR-hsa-26759		971
piR-hsa-26796		972
piR-hsa-26813		973
piR-hsa-26860		974
piR-hsa-26864		975
piR-hsa-26868		976
piR-hsa-26898		977
piR-hsa-26906		978
piR-hsa-26909		979
piR-hsa-26912		980
piR-hsa-26923		981
piR-hsa-26962		982
piR-hsa-26992		983
piR-hsa-27047		984
piR-hsa-27093		985
piR-hsa-27244		986
piR-hsa-27257		987
piR-hsa-27305		988
piR-hsa-27312		989
piR-hsa-27362		990
piR-hsa-27389		991
piR-hsa-27397		992
piR-hsa-27410		993
piR-hsa-27114		994
piR-hsa-27123		995
piR-hsa-27489		996
piR-hsa-27505		997
piR-hsa-27515		998
piR-hsa-27527		999
piR-hsa-27610		1000
piR-hsa-27632		1001
piR-hsa-27656		1002
piR-hsa-27662		1003
piR-hsa-27698		1004
piR-hsa-27703		1005
piR-hsa-27709		1006
piR-hsa-27716		1007
piR-hsa-27719		1008
piR-hsa-27723		1009
piR-hsa-27773		1010
piR-hsa-27785		1011
piR-hsa-27820		1012
piR-hsa-27848		1013
piR-hsa-27895		1014
piR-hsa-27910		1015
piR-hsa-27934		1016
piR-hsa-27947		1017
piR-hsa-27958		1018
piR-hsa-28015		1019
piR-hsa-28072		1020
piR-hsa-28088		1021
piR-hsa-28100		1022
piR-hsa-27173		1023
piR-hsa-28132		1024
piR-hsa-28209		1025
piR-hsa-28244		1026
piR-hsa-28266		1027
piR-hsa-28267		1028
piR-hsa-28275		1029
piR-hsa-28317		1030
piR-hsa-28323		1031
piR-hsa-28326		1032
piR-hsa-28333		1033
piR-hsa-28370		1034
piR-hsa-28413		1035
piR-hsa-28414		1036
piR-hsa-28450		1037
piR-hsa-28511		1038
piR-hsa-28514		1039
piR-hsa-28515		1040
piR-hsa-28624		1041
piR-hsa-28632		1042
piR-hsa-28689		1043
piR-hsa-28690		1044
piR-hsa-28768		1045
piR-hsa-28821		1046
piR-hsa-28878		1047
piR-hsa-28955		1048
piR-hsa-28999		1049
piR-hsa-29037		1050
piR-hsa-29061		1051
piR-hsa-29220		1052
piR-hsa-29237		1053
piR-hsa-29276		1054
piR-hsa-29451		1055
piR-hsa-29538		1056
piR-hsa-29575		1057
piR-hsa-29578		1058
piR-hsa-29604		1059
piR-hsa-29689		1060
piR-hsa-29765		1061
piR-hsa-29848		1062
piR-hsa-29851		1063
piR-hsa-29872		1064
piR-hsa-29889		1065
piR-hsa-30000		1066
piR-hsa-30162		1067
piR-hsa-30198		1068
piR-hsa-30255		1069
piR-hsa-30284		1070
piR-hsa-30318		1071
piR-hsa-30319		1072
piR-hsa-30332		1073
piR-hsa-30375		1074
piR-hsa-30426		1075
piR-hsa-30525		1076
piR-hsa-30566		1077
piR-hsa-30635		1078
piR-hsa-30657		1079
piR-hsa-30774		1080
piR-hsa-30831		1081
piR-hsa-30977		1082
piR-hsa-31006		1083
piR-hsa-31094		1084
piR-hsa-31131		1085
piR-hsa-31144		1086
piR-hsa-31157		1087
piR-hsa-31172		1088
piR-hsa-31231		1089
piR-hsa-31273		1090
piR-hsa-31282		1091
piR-hsa-31440		1092
piR-hsa-31445		1093
piR-hsa-31624		1094
piR-hsa-31658		1095
piR-hsa-31729		1096
piR-hsa-31740		1097
piR-hsa-31742		1098
piR-hsa-31765		1099
piR-hsa-31822		1100
piR-hsa-30919		1101
piR-hsa-31939		1102
piR-hsa-31973		1103
piR-hsa-31998		1104
piR-hsa-32001		1105
piR-hsa-32024		1106
piR-hsa-32037		1107
piR-hsa-32047		1108
piR-hsa-32067		1109
piR-hsa-32148		1110
piR-hsa-261		1111
piR-hsa-291		1112
piR-hsa-321		1113
piR-hsa-331		1114
piR-hsa-353		1115
piR-hsa-369		1116
piR-hsa-149		1117
piR-hsa-459		1118
piR-hsa-464		1119
piR-hsa-531		1120
piR-hsa-559		1121
piR-hsa-598		1122
piR-hsa-191		1123
piR-hsa-635		1124
piR-hsa-650		1125
piR-hsa-660		1126
piR-hsa-681		1127
piR-hsa-783		1128
piR-hsa-785		1129
piR-hsa-877		1130
piR-hsa-898		1131
piR-hsa-915		1132
piR-hsa-930		1133
piR-hsa-933		1134
piR-hsa-945		1135
piR-hsa-1014		1136
piR-hsa-1030		1137
piR-hsa-1078		1138
piR-hsa-212		1139
piR-hsa-1088		1140
piR-hsa-1118		1141
piR-hsa-1133		1142
piR-hsa-1149		1143
piR-hsa-1216		1144
piR-hsa-1258		1145
piR-hsa-1270		1146
piR-hsa-1306		1147
piR-hsa-1314		1148
piR-hsa-232		1149
piR-hsa-1321		1150
piR-hsa-1440		1151
piR-hsa-1442		1152
piR-hsa-1455		1153
piR-hsa-1472		1154
piR-hsa-1477		1155
piR-hsa-1478		1156
piR-hsa-1479		1157
piR-hsa-1569		1158
piR-hsa-1588		1159
piR-hsa-1617		1160
piR-hsa-1335		1161
piR-hsa-1341		1162
piR-hsa-1669		1163
piR-hsa-1701		1164
piR-hsa-1797		1165
piR-hsa-1861		1166
piR-hsa-1870		1167
piR-hsa-1871		1168
piR-hsa-1351		1169
piR-hsa-1907		1170
piR-hsa-1933		1171
piR-hsa-1978		1172
piR-hsa-2026		1173
piR-hsa-2097		1174
piR-hsa-2099		1175
piR-hsa-2140		1176
piR-hsa-2157		1177
piR-hsa-2188		1178
piR-hsa-2230		1179
piR-hsa-2245		1180
piR-hsa-2286		1181
piR-hsa-2318		1182
piR-hsa-2327		1183
piR-hsa-2337		1184
piR-hsa-2465		1185
piR-hsa-2547		1186
piR-hsa-1427		1187
piR-hsa-2638		1188
piR-hsa-2805		1189
piR-hsa-2807		1190
piR-hsa-2814		1191
piR-hsa-2816		1192
piR-hsa-2820		1193
piR-hsa-3027		1194
piR-hsa-3060		1195
piR-hsa-3103		1196
piR-hsa-3147		1197
piR-hsa-3161		1198
piR-hsa-102		1199
piR-hsa-3163		1200
piR-hsa-3165		1201
piR-hsa-3166		1202
piR-hsa-3185		1203
piR-hsa-3310		1204
piR-hsa-3327		1205
piR-hsa-3336		1206
piR-hsa-3410		1207
piR-hsa-3614		1208
piR-hsa-3642		1209
piR-hsa-3643		1210
piR-hsa-3673		1211
piR-hsa-3690		1212
piR-hsa-3693		1213
piR-hsa-3697		1214
piR-hsa-3704		1215
piR-hsa-3708		1216
piR-hsa-3751		1217
piR-hsa-3828		1218
piR-hsa-3851		1219
piR-hsa-3866		1220
piR-hsa-2893		1221
piR-hsa-3908		1222
piR-hsa-3932		1223
piR-hsa-3942		1224
piR-hsa-3945		1225
piR-hsa-3947		1226
piR-hsa-3964		1227
piR-hsa-4110		1228
piR-hsa-4113		1229
piR-hsa-4196		1230
piR-hsa-4269		1231
piR-hsa-4271		1232
piR-hsa-4272		1233
piR-hsa-4273		1234
piR-hsa-4328		1235
piR-hsa-4340		1236
piR-hsa-4371		1237
piR-hsa-4405		1238
piR-hsa-4431		1239
piR-hsa-4529		1240
piR-hsa-4559		1241
piR-hsa-4569		1242
piR-hsa-4713		1243
piR-hsa-4809		1244
piR-hsa-4816		1245
piR-hsa-4961		1246
piR-hsa-5019		1247
piR-hsa-5080		1248
piR-hsa-5106		1249
piR-hsa-5202		1250
piR-hsa-5203		1251
piR-hsa-5247		1252
piR-hsa-5331		1253
piR-hsa-5334		1254
piR-hsa-5350		1255
piR-hsa-5403		1256
piR-hsa-5438		1257
piR-hsa-5459		1258
piR-hsa-5551		1259
piR-hsa-5552		1260
piR-hsa-5619		1261
piR-hsa-5666		1262
piR-hsa-5769		1263
piR-hsa-5859		1264
piR-hsa-5898		1265
piR-hsa-5957		1266
piR-hsa-5995		1267
piR-hsa-6003		1268
piR-hsa-6022		1269
piR-hsa-6023		1270
piR-hsa-6031		1271
piR-hsa-6036		1272
piR-hsa-6039		1273
piR-hsa-6078		1274
piR-hsa-6186		1275
piR-hsa-6231		1276
piR-hsa-6287		1277
piR-hsa-6337		1278
piR-hsa-6346		1279
piR-hsa-6389		1280
piR-hsa-6393		1281
piR-hsa-6416		1282
piR-hsa-6511		1283
piR-hsa-6531		1284
piR-hsa-4923		1285
piR-hsa-6631		1286
piR-hsa-6635		1287
piR-hsa-6705		1288
piR-hsa-6708		1289
piR-hsa-6712		1290
piR-hsa-6959		1291
piR-hsa-7032		1292
piR-hsa-7123		1293
piR-hsa-7127		1294
piR-hsa-7128		1295
piR-hsa-7153		1296
piR-hsa-7217		1297
piR-hsa-7261		1298
piR-hsa-7268		1299
piR-hsa-7325		1300
piR-hsa-7429		1301
piR-hsa-7444		1302
piR-hsa-7500		1303
piR-hsa-7589		1304
piR-hsa-7632		1305
piR-hsa-7728		1306
piR-hsa-7770		1307
piR-hsa-7779		1308
piR-hsa-7984		1309
piR-hsa-8000		1310
piR-hsa-8032		1311
piR-hsa-8086		1312
piR-hsa-8104		1313
piR-hsa-8108		1314
piR-hsa-8138		1315
piR-hsa-8252		1316
piR-hsa-8309		1317
piR-hsa-6936		1318
piR-hsa-6937		1319
piR-hsa-8452		1320
piR-hsa-8473		1321
piR-hsa-8588		1322
piR-hsa-8598		1323
piR-hsa-8605		1324
piR-hsa-8619		1325
piR-hsa-8676		1326
piR-hsa-8858		1327
piR-hsa-8875		1328
piR-hsa-8944		1329
piR-hsa-8970		1330
piR-hsa-8974		1331
piR-hsa-8975		1332
piR-hsa-9007		1333
piR-hsa-9063		1334
piR-hsa-9070		1335
piR-hsa-9256		1336
piR-hsa-9258		1337
piR-hsa-9260		1338
piR-hsa-9339		1339
piR-hsa-9425		1340
piR-hsa-9502		1341
piR-hsa-9135		1342
piR-hsa-9664		1343
piR-hsa-9675		1344
piR-hsa-9694		1345
piR-hsa-9796		1346
piR-hsa-9821		1347
piR-hsa-9870		1348
piR-hsa-9873		1349
piR-hsa-9878		1350
piR-hsa-9909		1351
piR-hsa-9915		1352
piR-hsa-10047		1353
piR-hsa-10065		1354
piR-hsa-10190		1355
piR-hsa-10307		1356
piR-hsa-10323		1357
piR-hsa-10344		1358
piR-hsa-10382		1359
piR-hsa-10423		1360
piR-hsa-10424		1361
piR-hsa-10425		1362
piR-hsa-10437		1363
piR-hsa-10458		1364
piR-hsa-10504		1365
piR-hsa-10523		1366
piR-hsa-10524		1367
piR-hsa-10549		1368
piR-hsa-10550		1369
piR-hsa-10560		1370
piR-hsa-10561		1371
piR-hsa-10567		1372
piR-hsa-10568		1373
piR-hsa-9180		1374
piR-hsa-9186		1375
piR-hsa-9187		1376
piR-hsa-10640		1377
piR-hsa-10644		1378
piR-hsa-10652		1379
piR-hsa-10664		1380
piR-hsa-10666		1381
piR-hsa-10700		1382
piR-hsa-10724		1383
piR-hsa-10728		1384
piR-hsa-10732		1385
piR-hsa-10826		1386
piR-hsa-10868		1387
piR-hsa-10889		1388
piR-hsa-10969		1389
piR-hsa-10975		1390
piR-hsa-11036		1391
piR-hsa-11064		1392
piR-hsa-11065		1393
piR-hsa-11074		1394
piR-hsa-11077		1395
piR-hsa-11089		1396
piR-hsa-11091		1397
piR-hsa-11092		1398
piR-hsa-11245		1399
piR-hsa-11299		1400
piR-hsa-11306		1401
piR-hsa-11337		1402
piR-hsa-11356		1403
piR-hsa-11383		1404
piR-hsa-11386		1405
piR-hsa-11393		1406
piR-hsa-11394		1407
piR-hsa-11119		1408
piR-hsa-11453		1409
piR-hsa-11619		1410
piR-hsa-11137		1411
piR-hsa-11662		1412
piR-hsa-11713		1413
piR-hsa-11792		1414
piR-hsa-11894		1415
piR-hsa-11906		1416
piR-hsa-12018		1417
piR-hsa-12081		1418
piR-hsa-12108		1419
piR-hsa-12143		1420
piR-hsa-12195		1421
piR-hsa-12221		1422
piR-hsa-12237		1423
piR-hsa-12238		1424
piR-hsa-12309		1425
piR-hsa-12340		1426
piR-hsa-11187		1427
piR-hsa-12357		1428
piR-hsa-12461		1429
piR-hsa-12478		1430
piR-hsa-12588		1431
piR-hsa-12590		1432
piR-hsa-12609		1433
piR-hsa-12650		1434
piR-hsa-12654		1435
piR-hsa-12663		1436
piR-hsa-12680		1437
piR-hsa-12681		1438
piR-hsa-12699		1439
piR-hsa-12700		1440
piR-hsa-12715		1441
piR-hsa-12761		1442
piR-hsa-13062		1443
piR-hsa-13082		1444
piR-hsa-13085		1445
piR-hsa-13137		1446
piR-hsa-13151		1447
piR-hsa-13161		1448
piR-hsa-13340		1449
piR-hsa-13366		1450
piR-hsa-13395		1451
piR-hsa-13419		1452
piR-hsa-13444		1453
piR-hsa-13484		1454
piR-hsa-13571		1455
piR-hsa-13637		1456
piR-hsa-12887		1457
piR-hsa-13721		1458
piR-hsa-13758		1459
piR-hsa-13846		1460
piR-hsa-13867		1461
piR-hsa-12904		1462
piR-hsa-13917		1463
piR-hsa-13918		1464
piR-hsa-13979		1465
piR-hsa-13993		1466
piR-hsa-14028		1467
piR-hsa-12919		1468
piR-hsa-14138		1469
piR-hsa-14203		1470
piR-hsa-14214		1471
piR-hsa-14225		1472
piR-hsa-14241		1473
piR-hsa-14264		1474
piR-hsa-14306		1475
piR-hsa-14322		1476
piR-hsa-14337		1477
piR-hsa-14340		1478
piR-hsa-14379		1479
piR-hsa-14489		1480
piR-hsa-14501		1481
piR-hsa-14509		1482
piR-hsa-14510		1483
piR-hsa-14559		1484
piR-hsa-14572		1485
piR-hsa-14600		1486
piR-hsa-14755		1487
piR-hsa-14756		1488
piR-hsa-14790		1489
piR-hsa-14851		1490
piR-hsa-14867		1491
piR-hsa-14868		1492
piR-hsa-14870		1493
piR-hsa-14875		1494
piR-hsa-15042		1495
piR-hsa-15073		1496
piR-hsa-15076		1497
piR-hsa-15115		1498
piR-hsa-15137		1499
piR-hsa-15166		1500
piR-hsa-14622		1501
piR-hsa-15268		1502
piR-hsa-15354		1503
piR-hsa-15388		1504
piR-hsa-15541		1505
piR-hsa-15550		1506
piR-hsa-15581		1507
piR-hsa-15673		1508
piR-hsa-15788		1509
piR-hsa-15837		1510
piR-hsa-15838		1511
piR-hsa-15974		1512
piR-hsa-15991		1513
piR-hsa-14669		1514
piR-hsa-16136		1515
piR-hsa-16189		1516
piR-hsa-16279		1517
piR-hsa-16294		1518
piR-hsa-16360		1519
piR-hsa-16449		1520
piR-hsa-16588		1521
piR-hsa-16600		1522
piR-hsa-16726		1523
piR-hsa-16848		1524
piR-hsa-16849		1525
piR-hsa-16850		1526
piR-hsa-16874		1527
piR-hsa-16883		1528
piR-hsa-16914		1529
piR-hsa-16920		1530
piR-hsa-16929		1531
piR-hsa-16628		1532
piR-hsa-16969		1533
piR-hsa-17088		1534
piR-hsa-17115		1535
piR-hsa-17141		1536
piR-hsa-17220		1537
piR-hsa-17232		1538
piR-hsa-17274		1539
piR-hsa-17284		1540
piR-hsa-17330		1541
piR-hsa-17331		1542
piR-hsa-17368		1543
piR-hsa-17405		1544
piR-hsa-16644		1545
piR-hsa-17459		1546
piR-hsa-17494		1547
piR-hsa-17550		1548
piR-hsa-17551		1549
piR-hsa-17618		1550
piR-hsa-17619		1551
piR-hsa-17639		1552
piR-hsa-17656		1553
piR-hsa-17693		1554
piR-hsa-17747		1555
piR-hsa-17783		1556
piR-hsa-17813		1557
piR-hsa-16646		1558
piR-hsa-18011		1559
piR-hsa-18061		1560
piR-hsa-16685		1561
piR-hsa-18175		1562
piR-hsa-18277		1563
piR-hsa-18313		1564
piR-hsa-18417		1565
piR-hsa-18448		1566
piR-hsa-18515		1567
piR-hsa-18527		1568
piR-hsa-18561		1569
piR-hsa-18578		1570
piR-hsa-16712		1571
piR-hsa-16714		1572
piR-hsa-40		1573
piR-hsa-18614		1574
piR-hsa-18761		1575
piR-hsa-18769		1576
piR-hsa-18780		1577
piR-hsa-18792		1578
piR-hsa-18808		1579
piR-hsa-18821		1580
piR-hsa-18824		1581
piR-hsa-18826		1582
piR-hsa-18935		1583
piR-hsa-18617		1584
piR-hsa-18624		1585
piR-hsa-18625		1586
piR-hsa-18950		1587
piR-hsa-18973		1588
piR-hsa-18985		1589
piR-hsa-18996		1590
piR-hsa-18997		1591
piR-hsa-19012		1592
piR-hsa-19020		1593
piR-hsa-19030		1594
piR-hsa-19031		1595
piR-hsa-19033		1596
piR-hsa-19110		1597
piR-hsa-19137		1598
piR-hsa-19174		1599
piR-hsa-18640		1600
piR-hsa-19185		1601
piR-hsa-19226		1602
piR-hsa-19299		1603
piR-hsa-19332		1604
piR-hsa-19404		1605
piR-hsa-19442		1606
piR-hsa-19443		1607
piR-hsa-19445		1608
piR-hsa-19468		1609
piR-hsa-19501		1610
piR-hsa-19510		1611
piR-hsa-19610		1612
piR-hsa-19619		1613
piR-hsa-19654		1614
piR-hsa-19700		1615
piR-hsa-19762		1616
piR-hsa-19882		1617
piR-hsa-19927		1618
piR-hsa-19930		1619
piR-hsa-19940		1620
piR-hsa-19965		1621
piR-hsa-20006		1622
piR-hsa-20023		1623
piR-hsa-20102		1624
piR-hsa-20105		1625
piR-hsa-20218		1626
piR-hsa-20334		1627
piR-hsa-20523		1628
piR-hsa-20541		1629
piR-hsa-20625		1630
piR-hsa-20680		1631
piR-hsa-20714		1632
piR-hsa-20781		1633
piR-hsa-20782		1634
piR-hsa-20830		1635
piR-hsa-20959		1636
piR-hsa-20968		1637
piR-hsa-21029		1638
piR-hsa-21184		1639
piR-hsa-21241		1640
piR-hsa-21248		1641
piR-hsa-21290		1642
piR-hsa-21322		1643
piR-hsa-20890		1644
piR-hsa-21437		1645
piR-hsa-21472		1646
piR-hsa-21491		1647
piR-hsa-21531		1648
piR-hsa-21578		1649
piR-hsa-21605		1650
piR-hsa-21640		1651
piR-hsa-21751		1652
piR-hsa-21754		1653
piR-hsa-21769		1654
piR-hsa-21860		1655
piR-hsa-21870		1656
piR-hsa-21873		1657
piR-hsa-21890		1658
piR-hsa-21965		1659
piR-hsa-22122		1660
piR-hsa-22144		1661
piR-hsa-22151		1662
piR-hsa-22239		1663
piR-hsa-22289		1664
piR-hsa-22345		1665
piR-hsa-20922		1666
piR-hsa-22387		1667
piR-hsa-22408		1668
piR-hsa-22452		1669
piR-hsa-22483		1670
piR-hsa-22491		1671
piR-hsa-23040		1672
piR-hsa-23041		1673
piR-hsa-23128		1674
piR-hsa-22860		1675
piR-hsa-22865		1676
piR-hsa-22876		1677
piR-hsa-23197		1678
piR-hsa-23298		1679
piR-hsa-23334		1680
piR-hsa-23337		1681
piR-hsa-23401		1682
piR-hsa-22895		1683
piR-hsa-22897		1684
piR-hsa-23427		1685
piR-hsa-23444		1686
piR-hsa-23470		1687
piR-hsa-23503		1688
piR-hsa-23523		1689
piR-hsa-23568		1690
piR-hsa-23604		1691
piR-hsa-23616		1692
piR-hsa-23635		1693
piR-hsa-23664		1694
piR-hsa-23673		1695
piR-hsa-23682		1696
piR-hsa-23742		1697
piR-hsa-23778		1698
piR-hsa-23784		1699
piR-hsa-23816		1700
piR-hsa-23904		1701
piR-hsa-23907		1702
piR-hsa-23923		1703
piR-hsa-23929		1704
piR-hsa-23945		1705
piR-hsa-23967		1706
piR-hsa-24028		1707
piR-hsa-24054		1708
piR-hsa-22921		1709
piR-hsa-24135		1710
piR-hsa-24145		1711
piR-hsa-24146		1712
piR-hsa-24167		1713
piR-hsa-24169		1714
piR-hsa-24173		1715
piR-hsa-24247		1716
piR-hsa-24287		1717
piR-hsa-24382		1718
piR-hsa-24423		1719
piR-hsa-24446		1720
piR-hsa-24486		1721
piR-hsa-24488		1722
piR-hsa-24489		1723
piR-hsa-24523		1724
piR-hsa-24527		1725
piR-hsa-24576		1726
piR-hsa-22928		1727
piR-hsa-24665		1728
piR-hsa-24730		1729
piR-hsa-24841		1730
piR-hsa-22947		1731
piR-hsa-25047		1732
piR-hsa-25069		1733
piR-hsa-24863		1734
piR-hsa-25236		1735
piR-hsa-25238		1736
piR-hsa-25251		1737
piR-hsa-25271		1738
piR-hsa-25361		1739
piR-hsa-25382		1740
piR-hsa-24883		1741
piR-hsa-25461		1742
piR-hsa-25484		1743
piR-hsa-25524		1744
piR-hsa-25525		1745
piR-hsa-25529		1746
piR-hsa-25536		1747
piR-hsa-25549		1748
piR-hsa-25572		1749
piR-hsa-25607		1750
piR-hsa-25662		1751
piR-hsa-25687		1752
piR-hsa-25693		1753
piR-hsa-25778		1754
piR-hsa-25820		1755
piR-hsa-25870		1756
piR-hsa-25932		1757
piR-hsa-25955		1758
piR-hsa-25965		1759
piR-hsa-25989		1760
piR-hsa-26044		1761
piR-hsa-26049		1762
piR-hsa-26140		1763
piR-hsa-26174		1764
piR-hsa-26233		1765
piR-hsa-26249		1766
piR-hsa-26260		1767
piR-hsa-26324		1768
piR-hsa-26341		1769
piR-hsa-26343		1770
piR-hsa-26350		1771
piR-hsa-26351		1772
piR-hsa-24947		1773
piR-hsa-26388		1774
piR-hsa-26390		1775
piR-hsa-26396		1776
piR-hsa-26475		1777
piR-hsa-26482		1778
piR-hsa-26492		1779
piR-hsa-26505		1780
piR-hsa-26526		1781
piR-hsa-26529		1782
piR-hsa-26530		1783
piR-hsa-26572		1784
piR-hsa-26607		1785
piR-hsa-26620		1786
piR-hsa-26653		1787
piR-hsa-26676		1788
piR-hsa-26678		1789
piR-hsa-26681		1790
piR-hsa-26682		1791
piR-hsa-26684		1792
piR-hsa-26685		1793
piR-hsa-26690		1794
piR-hsa-26694		1795
piR-hsa-26711		1796
piR-hsa-26730		1797
piR-hsa-26731		1798
piR-hsa-26752		1799
piR-hsa-26760		1800
piR-hsa-26765		1801
piR-hsa-26767		1802
piR-hsa-26768		1803
piR-hsa-26771		1804
piR-hsa-26775		1805
piR-hsa-26776		1806
piR-hsa-26792		1807
piR-hsa-26794		1808
piR-hsa-26809		1809
piR-hsa-26816		1810
piR-hsa-26849		1811
piR-hsa-24949		1812
piR-hsa-26862		1813
piR-hsa-26866		1814
piR-hsa-26891		1815
piR-hsa-26905		1816
piR-hsa-26926		1817
piR-hsa-26931		1818
piR-hsa-26938		1819
piR-hsa-26957		1820
piR-hsa-26971		1821
piR-hsa-26986		1822
piR-hsa-26989		1823
piR-hsa-27009		1824
piR-hsa-27018		1825
piR-hsa-27026		1826
piR-hsa-27074		1827
piR-hsa-27081		1828
piR-hsa-27084		1829
piR-hsa-27089		1830
piR-hsa-27217		1831
piR-hsa-27249		1832
piR-hsa-27300		1833
piR-hsa-27313		1834
piR-hsa-27321		1835
piR-hsa-27370		1836
piR-hsa-27385		1837
piR-hsa-27386		1838
piR-hsa-27392		1839
piR-hsa-27393		1840
piR-hsa-27422		1841
piR-hsa-27487		1842
piR-hsa-27491		1843
piR-hsa-27508		1844
piR-hsa-27542		1845
piR-hsa-27629		1846
piR-hsa-27653		1847
piR-hsa-27665		1848
piR-hsa-27129		1849
piR-hsa-27672		1850
piR-hsa-27702		1851
piR-hsa-27727		1852
piR-hsa-27757		1853
piR-hsa-27788		1854
piR-hsa-27823		1855
piR-hsa-27877		1856
piR-hsa-27885		1857
piR-hsa-27919		1858
piR-hsa-27920		1859
piR-hsa-27941		1860
piR-hsa-27942		1861
piR-hsa-27965		1862
piR-hsa-27974		1863
piR-hsa-28014		1864
piR-hsa-28021		1865
piR-hsa-28030		1866
piR-hsa-28032		1867
piR-hsa-28048		1868
piR-hsa-28058		1869
piR-hsa-28102		1870
piR-hsa-28124		1871
piR-hsa-27186		1872
piR-hsa-28292		1873
piR-hsa-28295		1874
piR-hsa-28342		1875
piR-hsa-28351		1876
piR-hsa-28364		1877
piR-hsa-28376		1878
piR-hsa-28382		1879
piR-hsa-28410		1880
piR-hsa-28427		1881
piR-hsa-28438		1882
piR-hsa-28496		1883
piR-hsa-28607		1884
piR-hsa-28608		1885
piR-hsa-27199		1886
piR-hsa-28614		1887
piR-hsa-28652		1888
piR-hsa-28672		1889
piR-hsa-28698		1890
piR-hsa-101		1891
piR-hsa-28764		1892
piR-hsa-28771		1893
piR-hsa-28794		1894
piR-hsa-28801		1895
piR-hsa-28852		1896
piR-hsa-28863		1897
piR-hsa-28886		1898
piR-hsa-28903		1899
piR-hsa-28905		1900
piR-hsa-28912		1901
piR-hsa-28941		1902
piR-hsa-29206		1903
piR-hsa-29297		1904
piR-hsa-29307		1905
piR-hsa-29315		1906
piR-hsa-29335		1907
piR-hsa-29346		1908
piR-hsa-29369		1909
piR-hsa-29399		1910
piR-hsa-29447		1911
piR-hsa-29551		1912
piR-hsa-29620		1913
piR-hsa-29628		1914
piR-hsa-29636		1915
piR-hsa-29660		1916
piR-hsa-29679		1917
piR-hsa-29693		1918
piR-hsa-29734		1919
piR-hsa-29744		1920
piR-hsa-29768		1921
piR-hsa-29770		1922
piR-hsa-29811		1923
piR-hsa-29862		1924
piR-hsa-29878		1925
piR-hsa-29893		1926
piR-hsa-29167		1927
piR-hsa-29909		1928
piR-hsa-29946		1929
piR-hsa-29982		1930
piR-hsa-30032		1931
piR-hsa-30044		1932
piR-hsa-30151		1933
piR-hsa-30176		1934
piR-hsa-30181		1935
piR-hsa-30182		1936
piR-hsa-30196		1937
piR-hsa-30213		1938
piR-hsa-30237		1939
piR-hsa-30270		1940
piR-hsa-30292		1941
piR-hsa-30293		1942
piR-hsa-30294		1943
piR-hsa-30302		1944
piR-hsa-30308		1945
piR-hsa-29197		1946
piR-hsa-30423		1947
piR-hsa-30438		1948
piR-hsa-30510		1949
piR-hsa-30581		1950
piR-hsa-30636		1951
piR-hsa-30686		1952
piR-hsa-30707		1953
piR-hsa-30734		1954
piR-hsa-30830		1955
piR-hsa-30849		1956
piR-hsa-30952		1957
piR-hsa-30960		1958
piR-hsa-31051		1959
piR-hsa-31137		1960
piR-hsa-31295		1961
piR-hsa-31343		1962
piR-hsa-31352		1963
piR-hsa-31387		1964
piR-hsa-31402		1965
piR-hsa-31415		1966
piR-hsa-31419		1967
piR-hsa-31465		1968
piR-hsa-31497		1969
piR-hsa-31522		1970
piR-hsa-31530		1971
piR-hsa-31652		1972
piR-hsa-30892		1973
piR-hsa-30906		1974
piR-hsa-31676		1975
piR-hsa-31713		1976
piR-hsa-31750		1977
piR-hsa-31761		1978
piR-hsa-31767		1979
piR-hsa-31872		1980
piR-hsa-31882		1981
piR-hsa-31901		1982
piR-hsa-32012		1983
piR-hsa-32023		1984
piR-hsa-32119		1985
piR-hsa-15399		1986
piR-hsa-27351		1987
piR-hsa-8674		1988
piR-hsa-23662		1989
piR-hsa-27707		1990
piR-hsa-16846		1991
piR-hsa-30918		1992
piR-hsa-27493		1993
piR-hsa-27494		1994
piR-hsa-1560		1995
piR-hsa-3444		1996
piR-hsa-24750		1997
piR-hsa-26543		1998
[truncated: 2,351 more rows]
